# Supplementary material for: Seminal Plasma as a Source of Prostate Cancer Peptide Biomarker Candidates for Detection of Indolent and Advanced Disease
Source: PLoS One. 2013 Jun 24;8(6):e67514. doi: 10.1371/journal.pone.0067514 (PMC3691205; doi:10.1371/journal.pone.0067514)
Supplement: Table S1 — CE-MS data sets. For detected peptides identification tag, calibrated mass in Da and migration time in min are given. For all 125 patient data sets normalized signal amplitude are listed, whereas “0” denotes undetected or missing values. (XLS) [file pone.0067514.s001.xls]

## Sheet: CE-MS data
			PCa discovery set																						PCa validation set
Peptide ID	Mass [Da]	CE-time [Min]	42835	42836	42841	42843	42844	42846	42847	42849	44124	44126	44129	44130	44131	44134	44135	44136	44137	44138	44139	44417	44418	44422	51228	51026	49716	51072	51067	51066	51054	51051	51049	51041	49715	49677	49676	49672	49669	49667	49666	49665	49664	49663	47089	47086	47083	47082	47080
11	802.408	26.025	0	0	0	11.6086	5.4123	21.865	9.2752	0	0	0	0	0	0	0	0	0	0	0	0	0	0	0	0	0	0	0	0	0	0	0	0	0	0	0	0	0	0	0	0	0	0	0	0	0	0	0	0
14	802.44	19.1907	881.462	3.979	130.692	0	359.097	48.2614	2.8196	34.9334	0	1.3879	0	19.8609	29.0519	46.9679	0	1466.8	23.0576	25.6742	622.579	3881.14	831.156	24.9875	6683.66	322.745	61.0799	9.5536	197.874	0	0	4243.55	5320.38	13.1538	0	14511.9	22382.9	50.1175	89.6273	0	947.756	285.453	2483.99	0	11172.9	4920.79	0	20.1026	0
25	806.425	17.9838	0	0	0	0	0	0	0	0	0	0	0	0	10.5975	3.6982	4.9155	0	11.344	0	0	0	41.0563	0	0	0	31.768	0	0	0	0	2.0762	0	0	40.8913	0	0	106.357	33.5808	116.868	0	0	0	26.3581	0	5.848	0	0	0
42	809.453	20.2493	0	0	0	0	0	0	0	0	0	0	0	0	12.4332	0	0	0	0	0	0	21.8497	0	0	0	0	0	0	0	0	0	0	0	0	0	0	0	0	0	0	32.682	0	0	0	0	70.1804	0	0	0
43	810.361	23.8191	0	0	0	0	0	0	0	0	0	0	0	0	0	0	0	0	0	0	0	0	7.0868	0	0	0	0	4.7327	3.4614	0	0	0	0	0	0	0	26.2787	0	19.4708	0	111.679	117.796	6.45	0	0	3.9249	0	0	0
49	811.339	24.884	0	0	0	0	0	0	0	0	0	0	258.812	80.9392	15.9274	64.7399	99.3097	0	358.881	52.03	61.4983	0	284.198	0	0	754.249	290.164	72.4924	26.0297	435.051	663.821	0	0	555.417	24.1436	13.6575	0	328.767	46.0463	436.827	3.3837	114.028	233.835	406.467	307.088	0	0	0	0
67	815.438	19.4147	0	0	0	7.4336	0	0	0	0	0	0	0	0	0	0	0	0	0	0	0	158.475	0	0	0	0	215.485	12.151	0	0	0	68.2362	0	0	0	0	221.987	0	66.2675	0	92.1094	56.1087	0	0	0	160.586	0	0	0
79	818.436	23.1913	0	0	21.8964	20.1042	9.0541	0	0	0	0	0	0	18.0054	13.7097	13.7203	26.4296	10.414	9.3213	0	46.303	18.2537	253.964	0	27.7855	15.0224	38.4125	23.5118	33.9055	9.0191	0	43.8052	0	14.6727	0	236.14	101.504	132.033	90.1763	29.0616	24.7608	53.9439	137.826	87.1254	0	74.041	0	3.6005	0
95	822.397	25.2571	0	0	0	0	0	0	0	0	0	0	0	0	0	0	0	0	0	0	0	0	0	0	0	0	24.1378	0	0	0	0	0	0	0	0	0	0	0	0	0	0	0	0	0	0	0	0	0	0
97	823.405	25.1511	0	0	7.8594	11.1589	0	15.6035	0	0	0	0	0	0	0	0	0	0	0	0	0	0	0	0	62.7655	0	61.6814	0	11.7737	0	0	66.8161	15.931	0	0	68.9527	526.387	19.6767	78.2749	36.199	74.2341	132.681	53.1432	0	0	36.6438	0	0	0
132	826.328	23.8886	0	0	16.8409	0	0	0	0	0	0	0	0	0	4.4483	0	0	0	0	0	20.6313	17.8117	41.9067	0	31.3791	12.857	0	0	0	0	0	7.1249	0	388.103	0	0	31.3234	9.6431	38.9395	0	247.049	114.382	84.1613	0	0	35.7998	0	7.9597	0
137	827.316	24.9166	0	129.44	20.8303	21.9403	15.2813	0	12.6872	0	0	0	372.859	296.979	87.5244	376.671	265.032	43.6707	963.898	154.732	186.465	0	428.84	0	0	656.902	1526.46	109.323	58.4552	540.767	751.789	0	0	536.619	127.774	5.2056	0	643.837	94.307	1703.11	27.4273	133.643	403.031	711.247	1681.25	2.7588	26.0897	0.8612	0
145	828.407	26.38	0	0	5.2098	7.347	14.8341	12.8703	4.66	0	0	0	0	0	0	0	0	0	0	0	0	0	0	0	0	0	0	0	0	0	9.5793	0	0	0	0	0	16.4607	0	0	0	0	0	0	0	0	40.232	0	0	0
151	829.444	24.4171	0	0	0	0	0	0	24.0097	62.6455	0	0	10.3809	26.4797	10.2874	0	7.1789	0	72.6489	0	0	0	0	0	0	10.986	0	47.6493	0	0	140.38	29.0186	0	34.2616	0	0	0	0	0	0	0	0	0	0	0	0	0	0	0
153	829.514	21.0822	0	0	0	0	0	0	0	0	0	0	0	0	0	0	0	0	49.8385	0	0	0	28.748	60.7345	0	0	207.893	0	0	0	0	0	0	16.6732	0	0	0	56.3125	9.7765	11.3153	0	12.5459	0	0	0	0	0	0	0
158	832.414	23.6101	0	0	0	0	0	0	0	0	0	0	39.1226	20.3241	64.7167	39.5781	33.2093	0	324.904	52.6358	14.3706	0	41.3512	107.808	8.7206	0	0	4.1215	28.7864	0	21.6609	47.1743	5.0257	0	0	0	0	37.6758	0	13.458	0	15.4631	0	0	0	32.7537	0	0	0
163	833.383	26.1555	0	0	36.7111	34.5668	37.8195	3.6361	18.2512	0	0	0	0	0	0	0	0	0	0	0	0	0	0	0	0	0	0	0	0	0	0	0	0	0	0	0	0	0	0	0	0	0	0	0	0	0	0	0	0
197	838.434	17.6389	88.7937	0	101.14	0	11.8292	154.589	0	3.0026	0	0	0	0	0	0	0	46.7922	0	0	49.9926	14.2965	61.8507	0	42.7944	0	0	16.3826	50.7238	0	0	683.223	781.202	0	0	66.0099	1326.01	0	0	0	11.178	0	178.558	0	0	56.4927	0	4.9277	0
198	838.445	23.6931	0	0	0	0	0	0	0	0	0	0	0	0	5.269	0	0	0	4.9981	0	0	0	0	0	0	0	0	5.3657	24.9846	0	0	54.3487	0	0	0	0	0	0	0	0	0	0	0	0	0	0	0	0	0
200	838.462	19.3182	0	0	0	0	0	0	0	0	0	0	0	0	27.5182	125.612	0	0	0	0	0	0	0	0	0	0	0	0	0	0	0	0	0	0	0	0	61.6407	0	0	0	0	0	0	0	0	0	0	0	0
201	838.479	20.9275	0	0	36.6069	31.8389	0	3.4678	0	0	0	0	61.6706	76.1419	0	55.5774	143.559	44.1871	95.8688	165.259	0	189.323	0	259.115	28.6803	38.7457	1557.51	0	0	29.1142	64.4037	37.865	0	378.113	20.8909	290.929	333.869	740.966	536.733	358.362	225.644	317.566	205.513	467.034	0	42.239	32.7333	39.57	25.8445
215	841.407	23.4672	0	0	3.6726	0	0	0	0	0	0	0	0	0	0	0	0	9.9249	7.6298	0	40.223	0	9.3576	0	164.326	0	53.1004	0	0	0	0	444.489	723.104	9.6015	0	0	190.55	0	21.8919	0	8.2334	47.152	0	0	0	100.578	0	0	0
217	841.431	19.6073	0	0	3.0348	0	0	0	0	0	0	0	0	71.4132	4.9979	32.8298	95.8723	0	65.4592	15.9853	0	60.9157	29.7506	219.484	0	0	750.287	0	0	0	0	16.4761	0	76.3938	0	0	391.614	138.099	51.6102	160.836	72.7063	23.9175	0	24.5394	0	13.0365	0	3.758	37.3115
223	842.479	21.3333	0	0	0	0	0	0	0	0	0	0	0	0	0	0	0	0	0	0	0	0	0	0	0	0	0	0	0	0	0	0	0	0	0	0	0	0	0	0	0	0	0	0	0	0	0	0	0
230	843.449	23.9301	0	0	0	0	0	0	0	0	0	0	11.0438	545.194	154.085	314.094	333.76	0	356.401	95.9457	0	0	0	29.7352	0	84.4922	74.2751	162.72	102.895	153.211	36.0363	0	0	85.7771	7.3593	0	0	126.474	26.9394	23.5547	4.702	15.7271	0	83.5148	0	0	0	0	0
242	844.436	24.3918	0	0	4.0932	36.2232	35.1806	1.237	21.3646	11.4594	0	0	0	0	0	0	0	16.0505	0	0	0	0	0	0	0	4.0332	56.4973	19.5984	112.872	0	0	26.9267	0	0	0	0	0	0	37.9533	0	46.9091	0	0	3.8977	0	17.2558	0	0	0
247	845.434	20.3592	0	0	0	9.0189	5.4894	0	0	0	0	0	63.317	2.8405	32.5571	0	154.046	16.1981	727.371	238.033	0	95.7298	0	1031.65	221.005	235.27	1965.09	21.0049	0	61.2386	172.882	0	0	273.328	0	376.234	141.571	779.11	623.588	1347.38	528.479	407.443	592.486	0	0	62.1969	43.6929	34.5578	192.857
250	846.37	18.6096	0	0	0	0	0	0	0	0	0	0	101.957	201.877	16.1964	150.79	174.744	0	153.688	42.5481	0	0	0	37.2906	0	43.2575	671.543	30.6676	0	0	84.4256	0	0	391.075	18.121	0	0	97.3159	0	0	0	0	0	135.628	0	0	0	0	6.1322
251	846.381	25.1685	152.931	1627.44	15.4621	0	43.5019	0	0	0	0	0	67.3627	625.334	306.769	708.95	505.575	755.28	1374.44	687.412	1399.49	23.5031	489.668	0	39.6704	1577.8	731.639	17.0017	1338.21	799.248	1143.17	483.831	221.758	1363.99	0	59.1717	170.252	261.186	42.0915	123.588	3.9676	57.4474	0	1760.9	2130.74	808.049	0	0	0
284	850.452	20.5396	0	0	0	0	0	0	0	0	0	0	0	0	7.3325	0	0	0	0	0	0	22.0147	0	0	0	0	0	0	0	0	0	0	0	0	0	0	0	0	0	0	0	43.2553	0	0	0	0	0	0	0
292	851.26	25.0907	0	6.8611	0	0	0	0	0	0	0	0	6.1242	56.117	5.4744	67.6535	43.2505	0	278.646	43.203	0	0	14.3055	101.223	0	0	251.219	0	0	0	73.6304	0	0	106.751	0	0	0	156.877	0	162.057	0	21.9878	47.4627	180.066	0	0	0	0	0
302	852.405	36.4845	0	0	0	0	0	0	1.1186	0	0	0	0	0	0	0	0	0	0	0	0	0	0	0	101.143	0	0	0	6.2494	0	0	34.9131	261.556	0	0	37.6401	21.0598	0	0	69.7187	72.8096	15.5667	0	8.0005	0	0	0	0	0
315	855.412	23.271	0	0	0	0	0	0	0	0	0	0	0	0	1.4237	0	0	0	0	0	0	14.0067	0	0	0	0	0	0	0	0	0	0	0	0	0	105.94	0	0	0	0	141.6	0	0	0	0	0	0	0	0
340	858.453	24.9905	0	0	0	13.727	0	0	0	0	0	0	62.7759	235.447	32.518	179.012	196.342	0	209.943	30.7161	0	0	0	286.761	0	55.5642	871.698	18.4918	33.6118	50.1844	51.3439	0	15.0554	228.96	0	0	9.1041	216.737	58.7681	93.1496	0	50.7354	0	216.321	0	0	3.4457	0	0
353	859.413	35.6782	0	0	0	0	0	4.6311	0	0	0	0	0	0	0	0	0	0	0	0	0	0	0	0	0	0	0	0	0	0	0	0	0	0	0	0	0	0	0	0	0	0	0	0	0	0	0	0	0
354	859.46	19.4418	0	0	0	0	0	0	0	0	0	0	22.5588	0	0	0	0	23.8028	31.8086	0	0	46.0991	31.9514	0	0	92.8502	0	0	0	0	0	23.5752	0	0	0	60.4402	38.8074	0	0	0	0	0	0	0	250.889	241.17	0	0	0
367	863.322	25.5089	0	0	18.8386	22.9974	26.8523	25.9816	16.9807	0	0	0	0	0	0	0	0	0	0	0	0	0	0	0	0	0	0	0	0	0	0	0	0	0	0	0	0	0	0	0	0	0	0	0	0	0	0	0	0
371	863.431	19.4811	0	23.1266	37.1284	35.572	0	0	0	0	0	0	0	9.1004	5.7432	25.7833	0	0	344.54	40.8002	65.5637	0	707.213	852.143	0	0	1544.96	12.1199	0	155.958	143.568	0	559.45	195.951	0	12.2233	0	139.371	78.6928	1068.83	0	134.604	271.29	515.151	169.846	185.275	30.0581	10.0351	0
390	866.402	24.1235	0	56.3705	0	0	3.3465	0	0	0	0	0	234.619	63.2505	60.2052	417.444	192.376	16.986	217.044	0	0	38.3144	0	159.211	0	0	432.297	26.9987	0	73.1101	49.1611	0	0	648.859	39.5094	0	0	0	13.5146	32.5067	146.589	0	38.2708	0	0	0	0	0	0
398	866.495	19.7639	0	0	64.6271	33.1662	48.8454	30.1395	32.9501	0	0	0	0	0	88.8167	337.221	1056.2	132.913	106.801	50.8915	168.153	251.082	187.359	390.535	0	0	1509.12	0	66.7246	36.2397	23.734	93.4232	18.052	198.061	0	312.619	1601.18	387.666	383.617	306.362	63.3133	204.506	548.743	339.347	0	225.365	26.8859	30.5888	0
399	866.527	21.6048	0	0	45.5645	78.4925	0	3.773	13.6896	0	0	0	29.7963	100.878	50.7935	244.419	197.382	66.4852	187.268	31.6201	11.7848	75.8662	331.158	0	72.6875	80.5213	0	27.8199	22.9251	10.4354	0	33.6233	31.9834	78.6744	76.6606	225.092	195.495	435.735	188.522	181.65	208.001	233.323	976.371	170.028	62.2455	73.3686	26.0351	52.3461	46.2003
426	868.377	25.353	0	0	116.906	127.175	173.777	123.109	63.8179	64.6879	2.8948	0	156.951	0	0	0	0	17.6414	0	0	0	52.0757	1554.4	69.4114	0	247.987	0	0	0	0	0	0	0	0	0	216.583	326.14	395.931	70.6106	127.442	3.1379	174.173	500.022	0	0	0	0	0	0
441	870.404	20.9774	39.8104	29.2392	25.7474	14.549	0	0	14.3908	0	0	0	0	0	230.254	19.1633	0	210.801	0	0	52.5019	212.231	1514.94	499.386	517.664	306.94	940.119	73.5757	28.6277	0	0	60.9597	0	0	1970.05	306.137	170.704	273.067	502.604	169.57	777.149	504.416	1055.21	65.6309	128.625	657.941	0	55.0308	7.0919
442	870.422	25.6932	0	0	0	2.3479	0	0	0	0	5.3971	0	72.964	279.563	37.7925	258.565	523.513	132.29	364.142	22.5201	44.3711	0	0	91.1623	0	176.022	593.854	139.229	49.8197	259.543	520.793	17.0235	0	864.562	0	15.1419	17.0146	263.115	104.119	185.151	8.9997	55.6258	210.072	302.006	174.68	0	0	0	0
454	872.389	24.057	0	14.8108	0	0	0	0	0	0	0	0	0	0	27.4897	26.5592	5.5642	0	0	8.8631	0	16.0787	35.0805	69.0717	0	0	328.261	0	46.3639	31.3355	7.353	0	0	43.5615	0	6.2504	0	35.2732	3.4899	26.3377	97.7596	63.3493	12.3595	20.2487	0	17.4571	0	0.7145	0
455	872.443	20.8427	0	0	0	0	0	0	0	0	0	0	59.8387	0	0	11.3536	115.112	5.0425	0	66.798	75.389	68.6746	89.4106	497.091	0	0	748.459	0	0	0	0	0	0	49.8329	0	61.1034	193.846	381.192	64.2866	121.022	17.3733	0	48.0719	76.3983	0	0	0	4.9956	10.4235
464	873.429	20.4006	0	0	76.1362	181.419	320.97	16.7664	104.249	0	65.2257	0	1060.79	502.608	230.909	630.09	1317.49	199.129	3844.75	1107.16	84.1356	488.733	406.449	4957.91	991.432	1256.81	8646.33	238.916	0	546.991	992.262	224.462	20.4621	1959.21	38.5153	1682.29	884.015	3802.89	2553.67	6003.3	2077.78	1675.32	2756.63	1275.61	289.228	399.204	384.388	229.263	1147.56
475	875.378	35.9912	0	0	10.9211	0	0	11.8874	0	24.8441	0	0	0	0	0	0	0	0	0	0	0	0	0	0	0	0	0	0	0	0	0	0	0	0	0	0	0	0	0	0	0	0	0	0	0	0	0	0	0
542	881.394	23.9379	0	40.5751	0	2.8964	0	0	2.0125	0	54.678	0	0	0	0	0	0	0	0	0	0	10.8053	0	118.329	0	0	182.744	0	0	0	0	0	0	0	0	0	0	0	26.8608	19.2957	4.4418	16.6671	0	35.2134	0	0	11.5806	0.8191	0
555	882.44	21.4837	0	0	17.3718	0	0	0	27.4621	4.4358	0	16.7918	0	105.742	134.388	133.561	0	144.177	0	0	61.4499	174.359	412.931	0	80.7924	49.4739	0	21.7852	0	0	0	61.037	0	0	0	123.34	89.4384	0	93.3556	0	101.817	152.454	191.634	0	0	183.965	0	11.2341	0
562	883.346	24.0712	7.39	0	9.771	0	0	3.5173	0	0	0	0	0	0	0	0	0	9.903	0	0	0	24.5198	0	0	90.5216	0	0	0	0	0	0	0	0	0	0	198.049	63.9102	0	0	0	99.9746	39.9043	90.5573	0	0	0	0	0.9737	0
573	884.335	24.9391	0	0	281.702	80.4706	263.763	20.7342	200.985	124.977	42.0604	20.1567	85.3068	5.2971	341.362	86.6825	67.7052	92.3524	118.672	884.316	1676.48	205.567	1977.35	118.931	29.2132	1393.61	105.739	0	0	239.533	0	0	15.594	4.3369	5.5464	208.471	383.237	501.745	106.349	498.251	74.2515	212.318	780.322	0	3310.35	0	115.372	28.1387	0
577	884.416	17.9409	0	56.184	14.5685	49.925	0	0	0	10.568	52.0511	0	546.172	675.525	0	0	1112.79	0	1580.64	130.688	0	38.3122	0	1479.8	0	213.717	925.694	0	15.5456	134.576	273.613	0	0	1804.76	553.833	0	0	357.891	147.105	1368.03	0	0	0	223.927	0	0	119.563	0	15.36
580	884.424	21.8163	0	0	0	0	0	0	0	0	6.0017	0	0	65.7598	197.823	133.348	58.3853	17.4336	0	0	0	33.0887	29.7417	204.132	0	69.4792	0	15.2297	0	0	0	0	0	0	0	17.2057	0	109.77	118.497	106.573	93.705	94.5386	78.3265	0	0	0	0	0	0
601	887.442	24.2393	193.778	29.1787	0	5.9988	0	12.5283	0	0	0	0	0	0	4.4523	0	0	43.8524	0	0	0	83.9069	0	0	496.45	0	11.1931	361.187	216.772	0	0	195.526	31.4153	0	0	108.95	327.552	3.82	85.5537	0	613.661	495.722	93.7968	0	0	435.535	0	0	0
612	888.425	25.6632	315.337	2055.53	216.98	713.918	355.356	103.489	0	41.1554	83.5125	28.7361	1569.42	4599.02	644.643	3877.91	7498.01	2879.93	4514.34	585.118	1399.68	136.918	32.177	625.588	81.7878	2364.43	3626.72	2103.61	760.469	4627.31	7881.66	227.302	35.7182	10715.1	19.1806	127.184	374.115	2792.65	1107.16	2370.48	203.164	589.417	1807.09	2424.68	3187.06	406.313	54.6965	2.3038	29.5108
617	889.459	19.8621	26.5206	0	0	0	40.3033	0	0	0	0	0	45.834	39.0829	28.8293	5.5518	22.7201	236.101	0	0	132.648	0	131.105	153.258	0	0	0	0	0	0	0	437.794	4791.57	157.083	27.3911	235.166	623.206	0	0	0	0	0	0	0	1083.94	90.0667	0	0	0
643	893.425	25.219	0	0	0	0	0	0	0	0	0	0	0	0	0	0	0	0	0	0	0	0	0	0	0	0	0	0	0	0	0	19.5318	43.8171	0	0	0	0	0	0	0	0	0	0	0	0	0	0	0	0
646	893.468	18.7144	0	0	0	10.9287	0	0	15.1883	0	0	0	110.837	0	15.5138	174.499	79.393	0	83.6209	52.8886	0	30.6162	0	353.472	0	0	646.2	0	0	0	0	0	0	259.505	0	33.0784	47.2195	183.786	116.832	175.838	73.252	76.1079	0	267.434	0	0	21.7211	5.5677	18.8998
655	894.503	19.5145	0	0	60.0161	58.9311	7.4558	26.0161	0	0	0	0	122.921	99.1807	34.5343	248.848	224.991	92.8144	401.936	106.789	140.284	162.772	157.674	446.041	0	70.8903	1866.69	0	52.9197	52.5723	70.6163	89.5211	0	285.401	0	253.325	1269.07	59.6073	470.9	517.95	99.6427	260.439	294.827	282.257	0	94.5569	12.1846	33.8834	63.7048
656	894.519	21.6042	0	0	35.8463	13.8107	0	0	4.8572	0	9.7929	0	46.3812	159.851	86.5476	129.362	308.816	93.982	37.5168	0	15.8682	63.0622	348.003	97.2124	48.6432	78.4177	902.779	30.8485	21.4295	12.1423	53.2973	35.1654	0	109.58	82.2909	161.794	125.505	196.966	147.561	132.972	134.964	182.746	783.587	82.1904	102.373	78.236	17.0427	34.8114	27.8597
685	898.367	24.1278	0	8.6912	0	0	0	0	0	0	0	0	0	0	0	0	0	0	0	0	0	0	0	0	0	0	0	0	0	0	0	0	0	0	0	0	0	0	0	0	0	0	0	0	0	0	0	0	0
693	898.539	20.0694	0	0	0	0	0	0	0	0	0	0	133.995	76.3504	10.7116	154.864	157.64	0	225.15	0	0	0	58.9769	218.751	0	35.2203	297.406	0	0	9.7754	0	0	0	125.642	0	0	0	0	59.1368	149.575	0	21.1113	193.635	113.896	0	0	5.0034	0	63.0377
716	900.386	25.5669	0	0	19.882	24.0868	38.9095	22.3718	12.9274	4.7036	0	0	0	29.8487	0	0	0	0	20.584	0	0	0	0	0	0	0	0	0	0	0	46.2871	0	0	0	0	0	0	0	0	0	0	0	0	0	0	0	0	0	0
721	900.48	21.3804	0	0	0	0	0	0	0	0	0	0	0	0	0	0	0	20.1725	24.0952	0	9.8707	0	52.1026	27.7335	0	0	126.631	0	0	0	0	0	0	20.9473	0	86.1547	196.614	36.3636	53.9426	13.6599	16.7114	20.7343	240.221	0	0	0	0	11.3271	0
731	902.476	24.6579	0	0	0	0	0	0	0	0	0	0	48.9673	15.4821	16.8947	47.9922	22.6619	0	391.289	0	0	0	0	52.9107	0	0	30.5828	0	0	20.3985	35.1315	0	0	57.3919	18.1782	11.3278	0	0	0	0	0	11.1809	9.3226	0	0	7.1675	0	0	0
744	903.478	22.1287	0	0	10.0229	2.3671	0	0	0	0	0	0	77.2367	0	0	0	0	0	14.8508	0	0	0	0	0	0	0	0	0	0	0	0	0	0	92.6171	0	0	0	0	0	0	0	0	0	0	0	0	0	0	0
786	910.438	25.3317	1152.8	4561.18	0	13.3138	2.1768	0	0	4.6012	0	0	0	0	0	0	0	0	0	0	0	0	0	0	0	0	0	20.0755	0	0	0	0	0	0	0	0	0	0	0	0	0	0	0	0	0	0	0	0	0
790	910.504	20.6986	30.3047	88.703	0	0	0	0	0	0	28.9439	0	0	245.647	167.587	136.352	177.352	30.5531	99.8105	0	0	93.2769	58.7448	245.746	166.04	177.364	614.564	30.8473	0	14.93	0	16.1785	62.3725	65.6809	213.37	137.167	0	162.962	417.415	112.923	219.509	232.402	138.467	268.487	0	864.762	9.2892	0	0
795	911.466	17.4744	0	0	0	5.2915	0	4.8582	0	0	0	0	0	0	0	0	0	0	0	0	0	60.2119	0	0	0	0	0	0	14.9303	0	0	30.4334	50.522	0	0	28.4086	41.007	0	0	0	0	15.0902	0	0	0	30.5801	0	0	0
796	911.474	20.8071	18.1812	226.664	0	0	0	0	0	0	0	0	0	120.353	84.722	67.4778	266.183	46.0704	103.349	7.2254	0	54.5565	56.0982	0	0	145.931	0	0	0	33.7153	0	34.969	0	306.762	54.7408	0	5.8404	197.819	50.3578	54.6767	46.9804	14.8653	11.56	148.927	0	111.005	0	0	0
800	911.551	19.2558	5.0729	36.855	0	0	0	0	0	0	0	0	0	0	14.1805	32.2445	0	0	0	0	0	0	0	0	0	0	0	0	0	0	0	0	0	0	0	0	0	0	0	0	0	0	0	0	0	0	0	0	0
812	913.371	25.7065	0	15.0117	0	0	0	0	0	0	0	0	83.4611	313.541	55.0978	1030.82	259.082	0	462.334	258.797	0	0	0	255.892	0	0	300.576	120.788	0	89.7329	1063.02	16.7778	0	988.119	0	0	0	32.832	0	0	7.4249	0	0	0	0	0	0	0	0
841	915.437	26.5091	0	0	39.992	29.1463	54.8033	29.5518	23.0877	23.2979	0	0	0	0	0	0	0	0	0	0	0	0	0	0	0	0	0	0	0	0	0	0	0	7.2489	0	0	0	0	0	0	0	0	0	0	0	0	0	0	0
861	916.483	19.9673	220.454	0	63.3616	17.6888	0	16.2583	9.1322	0	0	0	0	48.8802	0	0	0	87.9419	0	0	0	456.091	0	0	411.22	23.8993	0	22.4832	69.6348	0	0	638.501	442.182	0	0	151.529	239.79	0	253.004	49.4027	508.296	327.866	239.936	0	70.2026	756.153	7.8435	29.1777	24.7606
895	919.539	23.4138	16.4156	0	12.1282	1.9481	0	0	0	0	0	0	0	0	0	0	0	0	0	0	0	0	0	0	0	0	0	0	0	0	0	0	0	0	0	3.6357	12.9152	0	0	0	0	0	0	0	0	0	0	0	0
908	921.489	24.152	0	0	0	0	0	0	3.8261	3.5671	0	0	0	0	0	0	0	0	0	0	0	0	0	0	0	0	0	0	0	0	0	0	0	0	0	0	0	0	0	0	0	0	0	0	0	0	0	0	0
925	922.413	17.1408	0	0	10.1149	63.9612	3.577	4.9852	1.7721	66.5338	36.9142	13.2539	2099.03	819.518	183.748	1045.28	1274.42	13.6973	0	65.4925	0	0	62.6545	11136.3	0	93.2978	2055.51	163.33	10.1329	88.8641	3721.8	96.9357	0	3011.73	1132.1	0	0	358.688	108.45	693.935	76.1251	39.17	78.6866	161.564	0	0	73.8965	3.7144	126.271
949	924.42	24.9582	0	0	5.7986	18.5222	19.6697	5.1332	0	33.5348	4.3436	11.8153	0	74.2239	34.5927	0	44.0993	35.2146	0	0	0	39.9036	0	46.8274	35.6901	38.7642	169.341	45.9907	44.2465	0	0	26.1183	0	0	0	39.9624	85.2598	0	66.1695	0	63.3716	71.3583	74.982	13.3061	0	0	0	0	0
967	926.358	25.1264	0	0	20.7305	0	4.4086	0	7.9694	0	110.702	66.5358	0	34.329	12.1096	0	27.9985	0	0	0	0	6.2299	0	393.269	0	4.5987	964.023	24.3841	0	0	0	0	0	221.751	0	25.2221	0	0	0	31.5593	4.4844	0	0	0	0	0	100.474	5.7697	0
997	928.425	23.9838	0	0	0	0	0	0	0	0	0	0	0	30.0736	6.2278	18.8081	30.5195	2.6883	27.2148	0	0	0	16.3783	65.9015	0	0	46.9708	2.1705	0	0	15.2285	6.3667	52.7641	4.685	0	6.1858	0	0	0	0	0	8.0953	8.6896	18.4419	0	0	0	0	0
1004	929.478	22.7567	0	0	100.788	78.3726	62.5494	15.8639	20.3925	3.5154	0	0	0	77.1077	80.879	111.807	178.612	106.237	23.614	0	62.9756	52.8927	417.59	121.836	0	41.3283	29.9466	56.9068	81.5179	37.0475	0	114.892	48.504	45.7311	0	465.376	269.929	248.266	106.582	53.23	55.7476	108.391	431.709	105.307	0	0	19.0155	43.1055	5.9777
1009	930.498	24.8503	0	0	0	0	0	0	0	0	0	0	300.889	99.1055	31.8282	0	0	0	415.738	0	0	0	0	0	0	0	197.518	24.0831	5.8009	25.9014	403.865	0	0	198.048	0	0	0	4.3243	23.8825	0	0	3.1031	0	0	0	0	0	0	0
1018	931.437	24.5042	0	0	0	0	0	0	0	0	0	0	0	0	0	18.2176	5.5347	0	15.7479	0	0	0	0	0	0	0	18.0032	9.5385	30.8262	11.95	0	18.266	48.1147	21.2649	0	0	0	0	0	0	0	0	0	0	0	29.5097	0	0	0
1020	931.461	22.0763	0	0	59.2609	39.7785	65.272	36.9249	32.3229	16.4468	0	0	0	0	0	0	0	0	0	0	0	0	0	0	0	0	0	0	0	0	0	0	0	0	0	0	0	0	0	0	0	0	0	0	0	0	0	0	0
1031	932.426	25.1149	0	0	0	87.4336	7.3565	35.4857	102.263	162.389	0	0	0	0	0	0	0	0	0	0	177.567	0	0	0	0	18.2874	0	0	0	2.4715	0	25.8537	5.8252	0	0	10.3051	44.4061	0	0	0	0	0	0	0	0	7.4947	0	23.5566	0
1081	938.439	24.9852	0	0	0	11.8993	0	0	0	0	35.6436	0	0	236.346	38.2385	210.496	233.474	0	238.794	43.5644	0	0	0	273.461	0	54.7184	769.899	47.3624	0	55.3024	97.3393	0	0	188.763	0	0	0	150.329	73.5256	60.945	0	45.9993	0	147.673	0	0	23.8385	0	16.3189
1082	938.458	17.9381	0	730.77	54.5072	169.348	0	0	81.7242	35.1753	555.622	60.6109	0	339.443	510.443	792.472	1544.56	0	1187.01	23.4626	0	368.497	1028.05	3461.92	0	226.419	1392.47	0	0	257.193	0	0	0	1211.18	2340.02	38.575	0	468.455	208.142	2224.28	495.498	445.001	537.782	595.357	0	317.997	139.594	110.249	163.686
1096	939.463	18.042	582.778	163.441	128.487	0	38.4608	185.4	0	0	8.5685	0	542.01	867.119	0	0	0	378.743	0	110.691	201.286	0	0	0	168.836	232.635	263.374	42.1023	103.961	0	124.59	3111.45	2320.11	0	0	548.756	2010.99	217.489	0	0	0	0	13.0663	0	331.961	0	148.327	0	0
1098	939.522	24.3916	0	0	84.1796	86.3872	112.389	52.3132	45.9544	30.4266	0	0	0	0	0	0	0	0	0	0	0	0	0	0	0	0	0	0	0	0	0	0	0	0	0	0	4.1395	0	0	0	0	0	13.382	0	0	0	0	1.5129	0
1099	939.533	21.3891	0	0	0	105.476	0	0	62.6253	86.2531	0	0	0	0	4.1654	21.0652	0	0	0	0	0	0	0	0	0	0	0	0	0	0	0	0	0	0	0	0	0	0	0	0	0	0	0	0	0	0	0	0	0
1110	941.459	24.9761	0	0	0	8.4292	17.5246	3.3333	0	0	9.143	22.9655	0	167.802	0	89.0129	93.2202	82.9306	0	0	18.1904	40.0067	0	36.2362	91.0933	91.4751	0	119.157	92.25	0	0	94.5093	0	0	0	20.8839	56.0789	0	80.8457	0	75.3091	58.6545	61.9716	0	0	143.598	0	0.9937	0
1120	942.498	24.5141	218.106	1085.01	10.6445	41.3385	0	0	33.6011	89.8566	0	0	0	0	15.2092	0	0	0	0	0	0	0	0	0	0	0	42.0258	0	0	0	0	0	0	20.7499	0	22.1694	52.0517	25.375	16.7167	21.6304	0	8.6268	27.3998	0	0	0	0	1.45	0
1143	944.495	20.367	0	0	0	0	0	0	0	0	14.3184	0	0	0	0	0	0	0	260.485	0	0	0	0	626.824	0	0	0	0	0	34.4219	55.8085	0	0	143.708	0	0	0	96.98	0	331.834	0	13.485	0	0	0	0	47.7561	10.0239	137.297
1146	945.443	25.8092	1215.04	1552.77	63.6873	24.8753	376.048	65.0482	0	31.0307	30.7875	141.318	42.9551	413.442	337.766	567.979	390.099	3635.69	365.874	335.757	2205.43	300.629	69.4228	99.2174	159.015	1007.25	145.522	68.2134	1568.92	151.701	689.797	1143.87	300.637	620.652	481.063	584.599	547.827	206.256	118.803	20.033	90.4576	183.901	528.178	510.967	1698.99	1422.41	0	0	0
1155	946.474	23.7499	27.2579	10.7439	64.4044	71.4277	101.729	8.3131	12.7588	0	18.9709	17.5882	31.5093	165.983	125.808	143.511	414.75	118.842	434.718	0	0	129.443	369.42	352.274	109.914	154.182	59.7842	208.717	127.546	56.9393	12.7973	159.527	327.595	77.5224	0	296.18	257.578	263.297	277.066	73.2133	78.84	284.223	392.036	55.0511	0	379.003	20.8274	45.7696	0
1176	948.391	25.1521	0	0	0	0	14.8585	21.5559	170.099	216.42	0	0	0	0	0	0	0	0	0	0	0	0	0	0	0	0	0	0	2.3638	0	0	0	0	0	0	0	0	0	0	0	0	0	0	0	0	0	0	0	0
1204	951.51	24.3755	73.214	12.5209	0	6.0568	0	0	0	0	0	0	0	3.4985	6.0221	0	0	0	30.1584	0	0	0	0	0	34.9062	0	0	115.565	148.134	8.0974	0	580.069	384.662	18.8259	0	69.7366	40.5225	0	23.9039	8.3633	26.9348	57.8292	19.9581	8.2075	0	76.513	0	0	0
1212	952.485	20.8099	0	0	0	0	0	0	0	0	0	0	32.0303	19.9769	6.3242	56.5336	71.0661	21.7531	32.2443	0	0	0	0	46.2462	0	0	0	0	0	0	0	0	0	0	0	0	0	30.9563	0	0	0	16.4314	0	0	0	0	0	15.0372	0
1219	953.437	17.4942	0	31.0555	40.9756	0	0	0	12.1673	0	13.8554	0	0	11.2189	36.6394	0	0	13.6722	71.9332	0	0	38.9867	68.6055	16.0988	0	168.765	0	0	24.8088	14.006	23.5893	13.9193	66.0462	0	0	72.2404	0	52.6279	12.0075	42.4482	15.1503	25.2165	252.397	58.6565	363.769	222.415	53.859	33.3888	4.9047
1220	953.457	19.4209	0	0	87.3016	76.0234	51.5872	63.7065	29.0312	5.4707	27.8736	26.901	0	57.8733	92.5504	319.505	186.908	190.475	150.993	85.8682	258.983	176.761	220.211	477.351	285.793	56.3307	945.729	0	85.1303	56.4067	40.9346	165.312	99.8512	219.68	0	291.082	1788.32	362.78	405.338	356.358	188.074	213.138	334.389	251.563	0	120.267	76.8426	86.5576	0
1237	955.378	24.7326	5.0275	16.4778	19.0789	0	27.2552	22.992	16.0054	0	0	0	0	0	0	0	0	0	0	0	0	0	0	0	0	0	0	0	0	0	0	0	0	0	0	0	0	0	0	0	0	0	0	0	0	0	0	0	0
1255	956.451	18.0679	15.8025	146.558	0	0	0	0	0	0	110.727	0	743.177	623.092	0	1173.77	1210.85	0	1007.57	222.275	0	33.5237	0	1964.66	0	42.7432	1828.54	19.4515	0	16.5584	376.358	0	0	1999.04	286.6	0	0	0	0	878.694	0	0	0	40.9573	0	0	92.957	0	53.5494
1271	958.476	24.9758	1155	2910.26	288.879	661.701	1186.41	350.631	66.377	923.656	662.632	1341.11	188.865	6665.14	3928.27	4962.28	4883.37	5544.76	2096.98	701.187	4781.51	2881.59	624.984	0	3257.5	3680.66	3405.5	8828.6	6252.97	544.927	462.239	2949.9	1018.14	716.856	64.0066	1591.82	2655.75	1681.46	2333.09	1210.19	3673.39	3803.45	4016.5	1588.07	3692.11	6505.78	50.5661	439.122	0
1274	958.55	21.037	0	0	0	0	0	0	0	0	0	0	0	83.2915	92.3304	42.7161	79.2936	11.3009	248.929	0	0	0	41.7207	182.014	0	0	99.4786	6.4892	0	31.8598	0	0	0	195.923	434.898	0	0	0	11.1044	0	0	0	0	0	0	0	0	0	0
1279	959.435	24.1788	23.5109	67.2368	0	0	0	0	4.5422	0	0	0	0	0	0	0	0	0	0	0	0	0	0	0	0	0	0	0	0	0	0	54.2722	268.159	0	0	0	0	0	0	0	0	0	0	0	0	0	0	0	0
1325	963.428	37.0405	0	0	12.7845	0	0	0	4.99	0	0	0	0	0	0	0	0	0	0	0	0	0	0	0	0	0	0	0	0	0	0	0	0	0	0	0	0	0	0	0	0	0	0	0	0	0	0	0	0
1329	963.522	20.9181	0	0	9.9554	3.7092	0	0	0	0	0	0	0	76.9445	4.2184	14.015	134.942	0	48.7986	0	0	23.5618	0	171.922	0	0	494.215	0	0	0	0	0	0	254.321	0	32.8956	43.7082	182.361	102.393	51.9803	0	0	0	114.239	0	0	18.7534	33.6952	14.918
1333	964.338	25.3315	34.7504	390.818	2.2343	0	0	0	0	0	0	0	36.1107	0	0	0	0	4.1806	0	10.76	0	0	0	0	0	0	0	0	2.0544	0	0	0	0	8.2735	0	0	0	0	0	0	0	0	0	0	0	0	0	0	0
1392	968.573	21.6507	0	0	57.6774	27.5302	45.1248	30.6598	32.2836	7.3506	0	0	0	0	0	0	0	0	0	0	0	0	0	0	0	0	0	0	0	0	0	0	0	0	0	0	0	0	0	0	0	0	0	0	0	0	0	0	0
1402	969.477	21.7835	0	0	22.7506	18.7952	25.2006	0	18.7519	0	15.6641	112.162	0	137.543	472.47	48.2708	0	349.548	0	0	120.562	183.136	329.039	0	444.164	127.988	38.3727	49.8938	35.961	0	0	177.603	153.069	0	15.6117	286.756	292.627	20.5239	266.46	61.1535	505.703	297.159	633.058	0	256.865	461.202	0	64.4543	0
1415	971.439	25.4209	0	0	173.769	319.269	479.88	259.959	0	150.597	0	0	0	0	0	0	0	0	0	0	0	0	0	0	0	0	0	0	0	0	0	0	0	0	0	0	0	0	0	12.6348	0	0	0	0	0	0	0	0.9927	0
1417	972.485	24.969	250.75	7194.68	106.546	562.178	0	34.8083	97.4262	241.539	4259.03	830.433	5955	28411.7	4521.81	24623.2	27105.6	1559.6	26977.3	5975.23	937.008	1099.12	200.92	15711.8	454.248	6669.77	32011.5	8453.6	3263.4	10289.6	16270.4	481.797	53.5771	20333.3	935.231	89.6174	196.387	8725.41	3579.94	7352.01	875.254	2039.31	980.724	7733.3	375.953	3146.7	212.034	12.0212	151.41
1420	972.495	20.45	0	0	2.346	259.09	540.254	21.1688	228.685	0	701.599	71.2208	1447.99	555.947	691.416	1060.29	3298.64	269.045	4825.05	1688.61	0	323.004	244.594	8767.22	837.754	1313.85	7339.36	436.712	152.448	1062.58	1802.59	379.992	0	3366.45	173.079	1501.03	637.094	4509.54	2904.41	6747.74	2332.62	1742.11	3239.22	1177.64	337.449	396.358	838.86	566.91	2677.74
1433	974.464	27.6381	0	0	32.7139	23.8331	113.005	9.6424	0	0	0	22.0066	0	0	17.5767	0	67.134	50.0564	0	0	0	0	39.4065	0	0	0	0	51.97	6.0851	0	0	35.5102	0	0	0	0	0	0	0	0	0	18.8018	76.483	0	0	31.4023	0	43.6121	0
1440	975.455	26.4342	33.4576	194.645	10.144	14.3013	9.213	0	0	0	0	12.2604	0	0	75.0984	0	0	161.215	0	0	42.4361	0	0	0	0	73.1885	0	248.799	0	21.1892	0	49.7697	0	0	0	16.7228	0	0	4.1309	0	0	0	0	114.749	0	0	0	0	0
1457	976.5	20.0887	57.31	73.7861	151.5	71.1868	76.2378	3.6962	0	0	50.7409	69.542	53.0353	201.33	85.3521	251.482	602.267	537.767	436.792	0	406.309	157.705	299.278	694.408	0	101.929	150.742	0	470.299	236.829	355.461	548.651	2928.29	434.972	0	0	146.645	0	222.152	590.653	0	137.36	205.671	571.164	393.615	513.798	55.8839	40.1159	0
1465	978.417	18.5378	78.6961	779.138	89.753	234.784	25.6561	0	58.3485	18.0561	549.952	329.634	3790.83	5648.3	578.201	4677.38	5192.67	327.968	3138.93	610.946	0	231.735	194.885	10567.1	0	975.299	6696.64	825.723	116.596	370.962	1954.28	0	0	8481.46	2997.85	0	0	1827.24	769.122	1877.35	0	276.329	357.22	1414.47	445.282	23.3247	772.64	49.2814	792.625
1475	979.404	37.268	0	0	7.4286	0	2.2988	0	0	8.3986	0	0	0	0	0	0	0	0	0	0	0	0	0	0	0	0	0	0	0	0	0	0	0	0	0	0	0	0	0	0	0	0	0	0	0	0	0	0	0
1485	980.47	24.6481	0	0	0	0	0	4.7383	124.028	4.6215	0	0	0	0	0	0	0	0	0	0	0	0	0	831.302	0	0	327.757	0	0	451.816	0	0	0	0	0	0	0	0	0	0	0	0	0	0	0	0	239.803	0	58.6513
1497	981.522	21.3297	28.7119	93.468	19.7015	0	0	0	17.573	7.1813	15.8812	62.7542	0	70.4773	215.851	109.279	58.2624	186.02	0	0	20.3549	97.8562	296.918	74.446	69.0984	52.4466	23.1037	0	30.0794	28.3693	0	33.8821	0	225.429	49.2639	66.5064	0	28.5885	87.8592	56.7073	100.741	108.978	107.151	38.5102	0	285.623	0	13.8749	0
1516	983.371	25.8251	0	0	69.236	58.9521	266.972	48.0188	0	50.9241	33.1415	221.931	252.965	0	0	34.8965	0	6.4417	0	34.2991	26.0724	0	71.0606	93.7879	0	0	0	0	0	0	0	0	0	0	0	0	0	99.7077	0	50.4349	0	0	0	0	0	0	17.6529	10.4865	0
1520	983.481	21.7709	0	0	0	11.9633	0	0	5.1134	0	121.094	68.989	0	418.924	904.159	701.975	479.249	111.749	230.147	0	0	73.2133	73.8369	783.018	24.7948	194.658	801.219	69.0072	0	15.5161	0	0	0	61.3618	103.124	29.2934	0	260.051	253.028	311.426	228.931	196.702	155.14	159.261	0	134.783	28.4441	33.3352	139.72
1543	986.531	21.605	0	0	150.115	63.6409	44.1176	3.0328	20.9473	8.0077	77.2654	51.8674	105.861	459.112	191.842	414.255	767.898	365.052	398.158	85.417	105.334	105.053	445.846	617.519	266.912	124.941	1069.96	93.7046	74.9143	69.8267	56.8263	83.4116	298.509	202.19	336.33	176.993	148.038	397.44	191.602	169.421	215.547	209.089	1127.48	180.258	108.284	212.362	42.5909	86.0919	77.6278
1554	987.508	21.316	0	0	10.6447	0	0	16.1103	0	0	0	0	0	0	7.1512	51.3252	0	45.0055	83.903	36.7152	74.8419	0	21.6601	48.7318	0	0	68.6508	0	0	0	0	40.8016	0	96.5827	0	110.886	197.5	37.5174	156.269	48.1764	30.5684	119.085	401.651	19.9164	0	0	0	24.5722	20.935
1593	991.558	21.575	0	0	12.9646	0	0	0	0	0	15.9473	7.206	0	0	44.9406	95.8169	60.9421	9.1736	0	0	0	11.3218	95.0103	117.214	0	0	112.368	0	0	0	0	22.7908	0	34.3853	29.881	33.8014	25.3326	100.928	23.5038	37.0041	31.9589	50.6377	326.764	0	0	15.984	12.6762	39.185	14.6433
1620	994.515	21.5607	0	0	0	0	0	0	0	0	0	0	0	0	0	16.1306	0	0	0	0	0	16.7784	0	88.4598	0	0	52.707	0	0	0	0	0	0	0	0	0	0	136.819	12.5206	38.5547	0	26.3508	39.5228	43.5192	0	0	18.95	0	0
1627	995.518	21.3278	0	21.6847	0	0	0	0	0	0	29.5377	0	0	85.9462	57.1765	103.485	0	0	50.3103	0	0	0	0	0	0	0	0	0	0	0	0	0	0	0	0	0	0	0	14.3988	0	0	0	0	0	0	0	27.5569	4.1046	22.7378
1635	996.432	25.1372	0	0	250.902	6.4736	0	0	166.008	0	851.913	1190.88	0	202.565	0	0	0	0	0	0	15.9596	0	0	0	0	1164.62	0	0	0	0	0	0	0	0	0	0	0	0	612.049	0	0	0	0	0	0	0	0	0	0
1653	998.443	17.8808	0	721.413	199.66	219.929	0	0	9.4123	103.69	2678.72	171.449	2315.01	3181.97	0	0	0	38.7066	5718.18	631.381	0	185.106	0	6971.57	0	1092.68	3737.88	0	164.241	673.587	1923.84	10.5119	0	4423.52	659.957	0	0	1790.81	300.961	3711.04	0	110.359	0	1128.97	101.491	45.916	891.627	50.0043	106.89
1654	998.461	26.4186	0	0	58.6255	60.9125	91.4834	46.0606	10.9284	7.3914	0	0	37.7208	63.0007	0	0	85.9219	0	0	0	0	0	0	0	0	0	0	0	0	0	0	0	4.4259	0	0	6.6565	0	0	0	24.9397	0	22.7018	0	0	0	0	0	0	0
1677	1000.47	25.4552	0	0	0	0	0	0	0	0	0	0	46.2746	9.9429	21.3651	147.365	30.0903	0	17.6204	0	0	0	0	35.5002	0	0	44.0567	0	2.911	19.0845	0	0	0	124.637	0	0	0	0	3.6112	0	0	5.2126	0	0	0	0	0	0	0
1710	1003.51	20.8451	0	20.5022	0	12.5656	0	0	0	0	14.7058	0	83.0584	52.7625	0	300.436	55.382	0	238.05	0	0	0	0	987.759	174.23	0	967.029	28.5793	0	58.3572	0	144.33	688.645	934.525	1482.09	33.6128	30.0655	143.641	0	0	0	0	0	87.8516	0	130.542	40.2568	0	15.5352
1727	1005.45	17.454	0	0	46.935	16.0963	93.1817	102.824	0	10.2846	15.2913	0	0	0	21.4416	5.7763	0	51.7812	60.8513	0	0	5.9337	8.0456	0	0	0	0	0	9.0141	39.6157	0	69.2676	107.81	0	0	139.485	565.25	97.6703	74.8896	108.381	68.2507	45.5493	310.975	17.3249	0	0	0	44.3861	10.0564
1757	1008.49	18.6941	0	0	96.297	153.486	78.7886	49.5989	97.8821	9.8819	62.1969	19.151	530.607	242.494	108.378	806.263	604.382	49.4815	479.887	413.317	0	90.2043	0	1648.58	0	76.4318	1038.1	36.9077	0	84.3323	224.824	61.5062	0	1421.81	0	180.393	97.8769	533.176	330.661	554.869	209.657	199.486	89.1379	542.88	0	0	119.09	28.3822	113.51
1764	1009.57	20.084	6302.58	7135.69	1463.91	1094.18	2845.44	230.092	356.816	942.978	3920.5	1055.99	26741.9	11552.1	1570.57	22810.9	24057.3	5337.45	31473.3	5792.8	4295.71	1893.5	10361.2	28557.2	5861.66	19353.9	21862.5	3949.54	583.433	6664.13	7334.28	639.167	699.412	29001.9	2269.28	3758.55	936.565	10854.4	13673.7	23944.2	3702	2951.3	20381.3	12447.7	28618.1	2078.62	4617	641.486	14207.3
1768	1010.43	25.0632	0	0	145.627	344.523	135.795	0	118.042	0	0	0	0	0	0	0	0	0	0	0	0	0	0	0	0	0	0	0	0	3.5477	0	0	0	0	95.6583	47.4065	0	0	0	0	0	0	0	0	0	0	645.315	58.4116	343.445
1781	1011.55	21.4143	76.5131	367.228	0	54.9646	0	0	6.0288	0	54.8424	47.6896	0	0	142.37	126.263	0	29.6256	79.1431	0	32.4375	214.174	65.0136	249.577	0	150.709	484.327	0	76.6153	87.6465	0	116.268	132.363	258.514	202.82	133.054	35.9435	261.182	116.755	157.187	424.335	311.288	87.6744	0	0	566.887	23.4376	24.409	0
1790	1012.44	24.9031	0	0	3.1784	0	6.2574	6.3416	0	0	0	0	0	0	0	0	0	0	0	0	0	0	0	0	1073.7	0	0	0	0	0	0	0	0	0	0	0	0	0	0	0	0	0	0	0	0	0	0	0	0
1802	1013.5	26.3808	0	0	293.735	234.989	311.721	127.966	131.15	69.5246	0	0	0	0	0	0	0	0	0	0	0	0	0	0	0	0	0	0	0	0	0	0	0	0	0	0	0	0	0	0	0	0	0	0	0	0	0	0	0
1804	1013.52	19.0505	0	0	0	0	0	0	0	0	8.5249	0	0	0	30.5069	471.947	0	0	24.4103	0	0	0	0	74.7345	0	0	222.117	0	0	0	0	0	0	82.3157	0	0	0	38.3851	0	0	0	0	0	0	0	0	0	0	0
1836	1016.44	39.0889	0	0	0	0	0	0	0	0	0	0	0	0	0	0	0	0	0	0	0	0	0	0	0	0	0	0	0	0	0	0	0	0	0	0	0	0	0	0	0	0	0	0	0	0	0	0	0
1837	1016.46	24.6196	0	6.574	5.1565	0	0	0	0	0	0	0	0	0	2.6149	7.1707	24.5858	0	8.8132	82.9272	0	0	0	0	0	0	0	0	9.3947	0	0	0	0	0	0	0	0	0	0	0	0	0	0	0	0	0	0	0	0
1839	1016.55	21.1539	0	33.9303	0	0	7.1599	0	0	0	15.5885	0	216.981	382.258	106.529	278.867	203.138	0	206.823	0	0	0	0	315.753	0	32.6891	655.701	0	0	0	0	0	0	307.19	648.536	0	0	242.031	0	74.2548	0	0	0	0	0	0	9.4782	0	0
1860	1018.51	16.4934	6.9145	38.1736	0	0	0	0	0	0	126.244	0	0	247.651	142.151	890.435	0	0	0	52.8195	0	0	0	0	0	146.658	64.0084	17.292	0	89.0601	1822.18	0	0	652.871	101.927	0	0	85.4681	0	49.6635	0	0	0	40.2472	0	0	26.543	0	86.8172
1874	1020.44	25.439	0	10.6743	15.0815	0	38.3724	0	0	0	37.8352	0	0	94.9995	59.0483	263.402	193.143	198.778	171.215	0	0	0	12.9367	46.5557	0	47.613	0	153.217	65.7891	8.4917	0	53.6411	218.555	41.4826	0	0	0	151.509	241.562	11.3444	41.6025	118.865	105.624	0	0	56.1792	0	0	0
1895	1022.49	17.5298	0	0	378.708	156.966	570.44	348.097	38.3967	128.686	129.482	11.6513	0	50.9113	86.5122	110.203	0	350.63	0	40.0585	93.556	43.086	161.489	0	252.261	0	525.405	0	201.37	176.523	61.9733	339.175	663.623	48.8214	0	271.812	1382.17	328.902	349.121	389.238	231.712	194.069	962.706	215.211	218.189	219.299	6.3086	197.612	61.491
1909	1024.52	20.5453	99.8916	176.55	0	0	0	0	0	0	0	14.2068	64.7025	114.348	99.527	253.233	149.859	0	381.075	62.7852	0	40.7461	0	530.876	0	0	158.799	122.07	77.1322	110.011	427.043	0	0	460.848	167.752	0	0	0	0	0	30.7525	0	0	0	0	0	13.459	0	0
1925	1025.57	25.9297	0	198.725	0	0	0	0	0	0	73.2657	61.2509	1530.48	649.561	60.7952	1646.6	1099.51	0	1845.46	1106.63	0	18.0694	0	820.144	0	6.7432	1127.36	44.3959	77.1995	278.855	3599.48	0	0	5227.42	30.7606	0	0	341.858	14.9133	116.018	8.5309	29.2863	0	272.605	0	0	25.2975	0	23.9933
1929	1026.44	24.8652	0	0	25.9856	23.0737	12.583	0	0	20.5797	18.8556	0	0	0	60.3481	211.168	260.647	0	229.7	0	0	0	0	0	0	0	0	218.811	307.334	0	0	9.0298	9.5502	0	0	0	0	8.2799	59.5862	458.412	3.897	10.8605	0	0	0	0	28.7538	1.8791	0
1954	1028.46	26.5117	0	0	34.686	33.7183	13.8879	32.1832	0	32.6984	0	0	0	0	0	0	0	0	0	0	0	0	0	0	0	0	0	0	0	0	0	0	0	0	0	0	0	0	0	0	0	0	0	0	0	0	0	0	0
1967	1030.47	25.4166	74.7698	3.9751	266.972	338.626	359.091	618.531	137.678	173.702	0	47.0672	0	0	0	0	17.8524	0	0	0	1789.26	0	0	109.459	0	118.887	0	0	30.3159	8.6827	0	0	301.864	0	0	0	0	0	0	8.5595	0	0	0	0	0	0	0	74.4527	0
1996	1032.47	26.5746	132.156	160.498	19.6289	15.4192	60.3364	0	0	0	0	42.5505	0	55.4271	111.754	8.0125	0	487.932	0	15.3126	495.915	0	0	0	0	16.6722	0	0	222.589	0	0	446.164	126.161	0	0	191.372	0	0	0	0	0	0	0	0	0	68.4449	0	0	6.1019
1998	1032.5	19.4141	0	0	57.9421	27.2624	0	24.7141	0	0	23.9605	0	0	0	21.5296	0	0	15.3026	0	0	31.9477	0	0	0	0	0	155.274	0	0	0	0	0	0	0	0	29.8179	239.462	0	96.0658	67.2048	0	70.7321	0	0	0	0	0	9.669	0
2004	1033.47	25.1555	0	30.2371	0	0	0	0	0	11.8983	0	8.7971	0	11.3056	262.669	25.4387	50.4707	0	264.644	0	0	0	0	0	0	51.9627	0	0	285.168	0	33.34	43.7578	200.445	80.7887	87.6471	14.4552	0	0	0	0	0	0	0	0	0	51.1434	0	0	0
2011	1034.47	26.1671	0	34.9017	0	0	0	0	0	0	0	0	0	571.646	36.4154	0	243.295	0	169.776	8.1063	0	0	0	0	0	0	739.586	0	0	0	491.636	0	0	0	0	0	0	0	0	0	0	0	0	30.5793	0	0	0	0	0
2015	1034.53	22.1232	8.3925	10.9692	47.6467	16.5873	64.9896	31.426	0	0	0	0	0	0	0	21.2383	0	0	0	0	0	0	0	0	0	0	0	0	0	0	0	0	17.5854	0	0	0	0	0	0	0	0	0	97.429	0	0	0	0	0	0
2034	1035.44	25.5512	0	0	0	11.2042	0	0	0	0	0	0	0	0	0	0	0	0	0	3.77	0	0	0	0	0	0	0	0	3.1283	0	0	0	0	0	0	0	0	0	0	0	5.9495	0	0	0	0	0	0	0	0
2050	1036.58	21.3585	0	0	0	61.678	0	0	78.4586	59.504	0	0	0	0	0	0	0	0	0	0	0	0	0	0	0	0	0	0	0	0	0	0	0	0	0	0	0	0	0	0	0	0	0	0	0	0	0	0	0
2063	1038.42	38.9409	0	0	0	0	0	0	0	0	0	0	0	0	0	0	0	0	0	0	0	0	0	0	0	0	0	0	0	0	0	0	0	0	0	0	0	0	0	0	0	0	0	0	0	0	0	0	0
2075	1039.5	20.0715	0	0	0	0	0	0	0	0	0	0	49.8572	0	0	129.88	0	0	0	0	0	0	0	0	0	76.7616	0	0	0	0	0	0	0	0	0	0	18.7073	0	0	0	0	0	76.4478	0	0	0	86.1569	0	0
2087	1041.58	21.8782	0	0	0	0	0	0	0	0	0	0	0	13.3488	0	0	0	30.5105	74.0332	0	0	0	0	115.203	0	0	96.2182	0	0	15.4737	0	0	0	0	0	0	0	0	21.3348	0	10.5772	9.3548	0	0	0	0	0	9.1213	0
2108	1044.48	25.6608	309.625	821.879	34.2616	68.9408	61.0754	67.9838	8.1007	26.2618	0	0	24.8248	60.9276	42.9858	137.672	125.629	46.1469	551.07	155.793	0	72.3365	0	106.522	39.593	18.1032	937.727	929.017	379.375	574.544	2404.24	844.19	0	2531.05	413.59	116.434	72.583	66.7149	95.1048	63.245	33.5571	71.0521	29.4316	108.696	0	407.64	0	0	0
2123	1045.56	23.2022	0	0	154.887	114.694	0	32.5127	33.2843	34.1911	37.5326	0	0	105.922	1.4115	132.229	166.042	189.738	30.1596	0	225.462	47.1332	364.354	56.2219	0	63.8879	55.9534	76.0941	188.404	65.744	0	280.807	142.773	39.651	0	235.535	85.8625	133.736	98.6995	35.1283	29.3167	63.076	178.466	100.049	0	485.407	18.3834	61.8539	2.5814
2146	1048.53	24.5657	0	12.1617	10.2351	0	0	0	0	0	0	0	0	0	0	0	0	0	0	0	0	0	0	0	0	0	0	0	0	0	0	0	0	0	0	0	0	0	0	0	0	0	0	0	0	0	0	0	0
2152	1049.49	20.8098	0	108.004	0	0	0	0	0	0	70.1431	40.5907	0	0	111.951	126.02	0	0	0	0	0	0	303.008	418.141	0	0	0	0	0	0	0	0	0	0	0	0	0	0	0	0	79.6604	0	0	0	0	0	0	19.5792	14.7016
2164	1050.51	19.5114	0	0	560.28	502.834	311.612	261.264	161.054	97.1428	246.101	289.241	0	313.01	415.618	1502.36	887.493	1106.67	591.893	685.25	1128.55	554.452	677.257	1951.9	1168.83	229.445	3443.74	87.0556	519.907	320.324	251.18	805.164	1147.15	1131.12	0	715.144	3904.06	1219.58	1321.8	1185.26	599.639	707.531	1197.67	1096.65	774.802	710.57	365.854	354.771	30.7806
2165	1050.56	21.6334	12.6444	0	79.2673	121.303	18.3814	18.0129	0	8.5081	88.5222	40.173	0	156.109	134.754	494.468	1461.28	214.974	245.172	0	0	0	116.253	530.449	0	0	908.827	0	0	0	0	104.203	110.16	1591.76	119.175	118.232	185.043	605.998	324.483	203.287	0	301.081	0	251.284	0	22.8443	138.969	110.927	103.84
2171	1051.42	25.6494	0	0	0	39.0803	11.4301	0	27.1345	52.7853	0	0	0	0	0	0	0	0	0	0	0	0	0	0	0	0	0	0	0	0	0	0	0	0	0	0	0	0	3.5793	0	0	0	0	0	0	0	0	0	0
2198	1054.38	39.3755	0	24.315	0	0	0	0	0	100.813	0	0	0	0	0	0	0	0	0	0	0	0	0	0	0	0	0	0	0	0	0	0	0	0	0	0	0	0	0	0	0	0	0	0	0	0	0	0	0
2209	1054.57	24.1571	0	0	0	0	0	0	0	0	0	0	0	0	0	5.2068	0	0	0	0	0	0	0	0	0	0	0	0	0	0	0	0	0	0	0	5.5587	0	11.2609	0	0	0	46.5733	36.2861	0	0	0	0	0	0
2225	1056.45	21.7407	0	50.1074	0	10.8012	0	0	0	0	0	0	19.1178	85.4413	0	0	166.946	0	0	0	0	0	404.574	0	0	0	486.504	30.3699	44.1294	46.4624	0	0	0	159.873	62.439	0	0	0	0	25.5668	21.3195	30.0096	0	0	0	0	0	0	0
2226	1056.45	25.0553	703.177	0	0	0	0	90.6178	0	0	0	648.781	184.538	581.253	206.508	1459.31	0	403.7	21.5503	0	4846.66	0	0	80.2713	0	0	0	1585.32	1236.58	0	0	458.727	61.8874	0	77.9474	0	293.503	0	0	259.949	0	0	453.052	0	0	497.575	0	217.608	0
2248	1059.6	21.125	2259.6	3083.3	455.652	601.627	9.5937	15.892	125.55	0	300.549	201.735	1260.64	1803.47	1401.49	757.293	1506.89	523.647	7320.84	756.198	269.188	721.65	2729.49	9069.45	274.307	443.065	5934.89	1032.29	498.947	2091.77	1505.9	202.407	42.7554	3868.97	6640.31	66.9662	107.634	2163.1	1173.94	1206.71	479.154	928.249	540.598	1269.79	0	1049.74	991.352	366.883	381.223
2256	1060.57	19.4213	0	0	70.6223	51.3832	0	42.9433	0	0	29.0243	19.4874	0	0	24.5861	0	0	109.564	43.1527	93.0584	139.671	61.7075	66.0213	172.934	94.761	0	346.088	0	64.8785	16.4453	0	108.706	89.252	137.673	0	105.95	550.645	133.446	215.881	146.413	66.6664	112.042	122.336	118.65	0	47.9301	32.6856	56.4239	0
2257	1060.58	21.6915	0	0	8.653	0	7.2871	0	0	6.5305	11.8821	0	0	0	52.3923	44.6762	0	49.1667	0	0	0	18.9434	84.9685	77.0044	0	0	0	7.0908	0	0	0	0	0	48.2844	0	6.0302	0	67.4375	25.2508	9.4009	0	27.1383	182.647	0	0	0	0	23.1315	16.0324
2265	1061.47	25.6651	0	58.1863	0	74.3511	159.942	15.8714	62.5991	102.878	0	54.1456	0	0	17.7864	0	0	45.7005	0	0	364.169	15.7196	1013.42	0	0	0	0	0	83.7736	168.537	0	124.182	161.251	0	478.772	91.5145	22.7725	0	27.086	38.4965	39.4437	78.5498	74.2622	0	238.444	78.5065	7.568	3.9234	0
2273	1062.47	17.3717	0	0	0	9.8898	5.0931	0	65.471	110.296	0	0	0	0	0	0	0	0	0	0	0	0	0	0	0	0	0	0	0	0	0	0	0	0	0	0	0	0	0	0	0	10.6901	0	0	0	0	0	0	0
2281	1062.58	17.6801	0	0	0	0	12.9969	0	0	0	0	40.1502	0	190.202	121.077	207.53	179.88	112.912	98.88	144.978	0	248.125	0	0	0	50.128	107.519	0	20.8783	0	0	161.803	232.985	385.539	0	0	0	0	0	0	0	0	58.2682	247.088	0	178.088	0	0	0
2286	1063.53	20.5132	263.303	71.9382	0	41.3612	210.255	44.4976	11.7746	64.3176	43.0158	186.714	102.074	169.237	166.389	325.029	459.459	1090.81	235.177	0	804.853	188.033	251.215	0	0	127.972	0	23.5662	378.853	77.2462	240.395	1022.19	3996	468.195	0	74.3627	217.82	144.527	161.818	1017.23	0	0	160.162	344.021	834.654	198.527	97.1917	47.4917	15.1232
2287	1063.55	17.811	0	0	123.446	124.209	101.591	129.889	15.9121	18.6373	0	0	0	0	0	0	0	0	0	0	0	0	0	0	0	0	76.2004	0	0	7.3779	0	0	0	0	0	147.398	312.453	208.099	290.962	0	298.306	214.075	288.098	23.0575	0	0	0	163.458	0
2302	1065.46	38.3841	0	0	24.6868	0	0	0	10.6398	45.8679	0	0	0	0	0	0	0	0	0	0	0	0	0	0	0	0	0	0	0	0	0	0	0	0	0	0	0	0	0	0	0	0	0	0	0	0	0	0	0
2338	1068.43	25.4934	0	0	225.579	450.095	425.621	0	296.451	193.038	0	0	0	0	0	0	0	0	0	0	0	0	0	0	0	0	0	0	0	0	0	0	87.8988	0	0	0	0	0	0	0	0	0	0	0	0	0	0	0	0
2342	1068.53	21.332	0	0	5.6348	0	0	0	0	0	0	73.7618	0	23.87	161.613	0	0	139.536	22.7947	42.0155	64.3241	42.9489	58.8811	38.1483	146.043	36.6012	0	7.3327	0	0	0	76.8327	0	76.3622	0	55.0922	0	0	41.5381	0	130.279	67.0819	137.63	0	0	151.475	0	48.7855	0
2357	1069.52	19.5393	0	0	26.3106	41.6846	0	0	0	0	120.77	17.8866	54.4791	4617.49	0	0	5252.57	202.44	943.138	1315.89	196.071	46.2396	0	7989.94	301.458	229.744	6970.04	25.4463	0	323.367	92.6311	0	0	815.185	157.554	0	0	365.589	1098	389.775	113.143	148.977	22.4754	282.026	0	109.029	67.4348	0	52.3735
2378	1070.47	21.7461	0	0	0	0	0	0	0	0	0	0	0	119.465	36.0959	247.761	0	0	0	0	56.3112	0	49.7788	0	0	0	0	35.8758	0	0	0	0	0	0	0	0	0	0	0	0	0	12.0135	0	0	0	0	0	0	40.3619
2379	1070.49	18.0346	0	365.376	0	0	0	0	0	0	209.355	77.2109	396.743	809.185	89.8269	424.196	1007.92	0	892.813	429.908	0	0	0	1699.19	0	61.7257	113.569	0	0	0	0	0	0	1197.86	0	0	0	73.8333	0	343.649	0	31.5525	0	42.7438	0	0	231.629	0	46.6691
2380	1070.5	19.7136	0	0	32.3665	27.1766	130.205	0	33.484	0	706.64	192.652	1040.05	0	25.7778	756.163	1604.36	237.51	3408.67	193.661	0	130.566	0	611.255	0	343.847	0	143.372	0	90.8302	176.597	0	0	4282.03	985.534	0	0	1547.74	0	1989.5	438.137	221.071	312.063	318.594	0	30.724	335.707	22.9623	932.294
2381	1070.53	25.8194	447.912	238.109	604.268	602.065	605.581	583.013	333.338	351.38	0	0	0	0	0	0	0	0	0	0	0	0	0	0	0	0	0	0	0	0	0	0	0	0	0	0	0	0	0	0	0	0	0	0	0	0	0	0	0
2392	1071.46	25.7048	0	247.929	0	0	42.6657	0	0	21.5505	0	329.337	28.1139	29.2257	0	498.847	129.504	12.4732	380.66	417.632	60.7981	56.2656	9.8538	271.867	0	4.9487	742.236	0	304.807	131.162	0	135.716	4.0802	500.884	0	82.0925	0	172.051	32.5461	81.581	263.064	339.869	67.4452	204.945	0	213.753	23.6212	11.0088	15.0669
2393	1071.49	20.2862	0	0	0	0	11.7822	0	0	0	0	14.7366	72.4573	662.264	70.26	0	37.4746	106.788	540.421	29.7418	0	0	0	0	0	0	0	0	0	0	181.694	0	0	1054.57	0	50.3588	0	0	474.209	130.535	0	0	599.981	44.2456	0	0	33.6953	0	76.2887
2428	1073.53	20.0752	0	0	0	0	0	0	0	0	27.1305	0	0	0	10.7465	0	0	0	0	0	0	0	247.434	0	0	0	0	0	0	0	0	0	0	0	0	12.8102	0	0	40.3322	0	112.216	93.1395	0	0	0	0	0	10.1544	8.7515
2448	1075.56	19.7353	0	0	0	0	0	0	0	0	0	0	0	53.9492	0	98.1491	96.1317	0	187.77	98.6156	0	0	0	317.696	0	0	0	0	0	58.2187	0	0	0	0	0	0	0	0	0	188.784	0	0	0	0	0	0	0	0	56.6362
2473	1078.58	19.4273	0	0	281.132	246.832	166.806	158.843	67.4277	0	109.417	152.28	0	37.7602	102.467	398.418	261.271	578.434	318.345	397	691.047	271.75	217.618	1226.31	690.63	171.484	1869.06	55.2712	287.938	230.632	113.563	445.175	632.155	739.292	0	376.293	1937.23	672.768	794.149	671.881	327.616	384.445	593.568	628.123	292.1	384.286	217.988	203.667	10.4853
2474	1078.59	21.7568	0	0	147.037	130.228	81.6679	10.5784	16.4242	57.4509	199.772	263.527	57.6999	208.414	147.015	526.505	485.929	331.545	644.938	22.8495	137.156	123.188	404.222	519.266	271.743	137.007	1132.58	101.94	153.306	93.7454	558.493	283.022	581.401	185.236	302.446	139.596	233.514	480.388	193.389	199.057	259.969	259.603	924.83	249.632	158.809	330.867	74.6937	166.411	29.9919
2511	1081.44	38.5707	0	0	33.8703	0	0	0	0	0	0	0	0	0	0	0	0	0	0	0	0	0	0	0	0	0	0	0	0	0	0	0	0	0	0	0	0	0	0	0	0	0	0	0	0	0	0	0	0
2521	1082.54	21.5756	0	0	0	0	8.9958	0	0	0	64.5026	44.3895	0	265.193	469.276	486.817	201.785	71.6274	27.1712	0	0	0	0	187.119	0	86.3926	660.3	23.4391	0	40.4742	0	0	0	95.7797	67.3695	0	0	40.5178	38.5604	68.126	50.3871	55.7564	0	0	0	15.1485	0	36.7165	196.636
2534	1083.54	24.5258	0	17.3597	18.9112	13.992	4.6548	3.0685	0	5.5853	0	0	0	0	0	0	0	0	0	0	0	0	0	0	0	0	0	0	0	0	0	0	0	0	0	7.7442	0	0	0	0	0	0	0	0	0	0	0	0	0
2540	1084.49	25.4652	18.9757	26.8389	160.209	202.567	212.3	211.758	87.8562	199.748	0	0	0	0	0	0	0	0	0	0	0	0	0	0	0	0	0	0	0	0	0	15.4502	0	0	0	16.9446	0	0	0	0	0	11.3833	0	0	0	0	0	0	0
2550	1085.49	26.5451	0	0	343.759	247.594	269.307	175.574	143.998	157.367	0	0	0	0	0	0	0	0	0	0	0	0	74.112	0	20.8004	0	0	0	0	0	0	0	0	19.0655	0	0	0	24.2765	0	0	0	0	42.5232	0	0	5.3279	0	31.7005	0
2553	1085.56	20.4185	0	0	0	0	570.542	0	210.167	0	883.599	0	0	0	406.64	9.0382	157.047	20.9673	3271.61	746.343	0	0	269.097	6381.25	0	373.534	3366.15	298.09	37.859	699.886	1374.8	172.298	0	1784.25	50.6142	629.563	243.149	2139.01	493.559	3484.41	1194.92	868.203	1233.16	0	142.965	112.681	239.639	489.002	2168.24
2554	1085.56	23.1351	0	0	40.953	21.7677	29.3997	0	0	0	0	0	0	21.9861	12.2325	21.0499	17.8503	16.7847	224.061	0	51.6058	0	27.956	83.3834	0	0	0	15.268	43.4717	39.1274	0	40.9606	13.8889	6.9919	0	51.095	7.2411	14.5505	0	0	0	14.0418	47.6335	22.5111	0	8.3825	0	28.6327	0
2562	1086.59	21.3283	0	0	0	98.0787	0	0	55.2422	96.2725	0	0	0	0	0	0	0	0	0	0	0	0	0	0	0	0	170.936	0	0	0	0	99.8362	0	0	0	50.4158	33.5569	0	0	0	0	0	0	0	0	0	0	0	0
2589	1089.47	21.1524	24.5671	1288.14	0	229.778	14.399	0	0	44.8035	873.022	1641.11	2661.75	1135.85	190.024	6238.46	3998.27	0	1223.6	1980.36	0	91.326	0	2336.33	0	152.542	1371.28	147.085	305.987	955.438	859.904	0	0	6738.12	16.2925	0	0	676.596	87.2951	294.667	222.988	222.72	0	910.94	0	12.868	227.355	0	202.809
2591	1089.52	25.1726	1106.51	1065.01	519.207	0	0	191.54	0	0	0	13.8812	0	0	7.8558	0	0	319.404	0	32.1513	421.771	386.643	0	73.6745	2713.48	205.998	246.329	1152.85	2348.1	1684.2	65.444	4785.42	4732.03	787.712	34.8914	956.52	5163.63	410.408	1461.17	361.973	707.745	2292.16	978.627	0	0	4519.12	0	11.4467	0
2597	1090.49	27.6359	1160.8	50.6758	315.01	163.865	447.899	172.017	0	0	0	0	0	0	39.928	0	0	537.306	0	0	497.455	0	0	0	158.61	35.6989	0	119.471	1599.25	23.9843	0	5804.83	3621.04	41.7907	0	294.083	1124.24	0	0	0	0	14.6899	115.17	131.302	0	667.111	4.7306	26.3796	0
2619	1092.51	19.1978	0	0	0	20.3179	6.1369	0	0	0	0	0	0	0	0	81.4831	0	0	44.3664	0	0	0	0	316.911	0	0	144.399	0	0	0	0	0	0	0	150.957	0	0	0	0	0	0	0	69.5091	62.7892	0	0	0	0	0
2621	1092.55	21.766	0	0	0	21.6952	0	0	0	0	16.6312	0	0	0	129.848	0	66.4218	0	0	0	0	0	0	584.168	0	23.0716	737.901	45.5628	0	0	0	0	0	0	0	0	0	231.168	36.5276	145.135	51.84	80.6716	0	0	0	47.6212	29.6711	53.7939	174.903
2642	1095.45	26.4119	0	0	0	44.5899	33.9373	26.3847	0	5.5257	0	0	0	0	0	0	0	0	0	0	0	0	0	27.2085	0	0	0	0	0	0	0	0	0	0	0	0	0	0	0	0	0	0	0	0	0	0	0	0	0
2645	1095.54	21.4881	948.391	0	291.608	224.075	288.371	71.5757	973.348	646.144	751.619	3136.68	0	0	1448.19	584.061	206.821	1145.3	226.746	166.781	500.693	1519.17	3141.86	0	834.649	693.162	156.813	432.076	1056.8	73.1533	0	915.875	172.742	39.0684	249.012	892.116	415.477	997.421	521.434	224.618	738.753	987.041	1929.23	355.722	1279.52	1169.95	120.917	539.184	94.3038
2655	1096.57	21.3725	0	7.7632	13.478	4.9249	0	0	0	0	45.2508	0	97.2085	190.054	154.086	563.49	433.159	0	130.834	233.624	0	0	0	0	0	0	20.8375	50.6284	117.205	0	121.556	47.2445	0	32.5532	0	13.7109	0	0	47.1132	0	0	24.8881	206.377	200.585	0	0	0	0	0
2663	1097.56	24.7645	55.0023	81.0333	92.9602	81.9281	94.8962	43.5318	71.9831	102.233	0	0	47.258	0	0	5.1883	0	0	57.7066	0	0	0	0	0	0	0	0	0	0	0	0	0	17.0553	28.8626	0	0	0	0	0	0	0	0	0	0	0	0	0	0	0
2688	1099.54	19.7797	0	0	0	0	0	0	0	0	21.9001	24.9981	0	0	274.999	135.255	0	0	65.0726	0	0	0	141.349	484.708	0	55.6648	605.895	0	0	0	0	0	0	0	387.485	0	0	125.771	141.045	233.939	50.2375	44.9741	0	0	0	0	66.6016	25.2009	92.7281
2691	1099.62	21.6168	0	0	132.353	144.143	170.396	110.767	139.964	143.903	0	0	0	0	0	0	0	0	0	0	0	0	0	0	0	0	0	0	0	0	0	0	0	0	0	0	0	0	0	0	0	0	0	0	0	0	0	0	0
2698	1100.56	19.0273	0	0	0	0	0	0	0	12.6523	250.007	9.4096	77.3394	29.7225	0	0	204.753	0	206.787	81.4413	0	0	0	517.029	0	0	805.857	0	0	82.9795	78.827	0	0	436.639	0	41.3913	60.0164	164.477	101.956	92.0878	64.8818	18.4496	0	164.576	0	18.8956	0	23.1108	41.6139
2711	1101.51	25.5049	13378.8	16539.1	8946.75	11002.5	12084.7	11265.8	5016.8	5380.41	0	0	0	0	0	0	0	0	0	0	0	0	0	0	0	0	0	0	0	0	0	0	0	0	0	0	0	0	0	0	0	0	0	0	0	0	0	0	0
2716	1102.51	26.5699	216.596	0	0	0	0	0	0	0	0	55.2591	0	0	7.5209	0	0	15.3872	0	0	19.9693	72.2852	0	0	1207.57	0	0	0	218.741	7.9157	0	683.201	313.746	0	0	414.402	372.5	0	75.6178	0	1275.06	660.558	150.089	0	0	417.006	0	4.8385	0
2721	1102.58	23.1177	0	0	691.448	637.423	615.651	245.281	167.173	181.659	157.504	181.237	0	301.621	315.796	338.528	428.595	679.881	0	32.7539	992.636	234.726	1271.61	336.156	530.609	235.098	298.238	255.274	784.295	236.209	0	1200.25	1037.4	182.304	39.1091	1400.7	954.046	462.332	361.221	117.59	308.085	331.834	821.242	294.084	140.238	1016.22	91.785	302.459	31.8137
2725	1103.5	27.9151	1320.58	1831.19	1350.9	2337.06	1346.62	365.913	1088.5	172.793	721.55	2164.65	0	3424.3	1410.64	2054.65	4307.79	1756.78	2393.24	282.552	1701.5	333.614	6207.22	2514.44	318.065	1502.79	1757.53	5035.96	188.029	6404.25	2740.93	886.423	206.126	1812.89	4006.48	338.048	429.622	1894.54	328.767	1152.36	806.312	1268.43	4471.84	1815.27	1899.29	543.06	455.168	657.508	133.015
2726	1103.61	21.3386	426.426	0	344.287	1475.22	0	62.6402	936.452	1070.04	0	0	0	0	0	0	0	0	0	0	0	0	0	0	0	0	0	0	0	0	0	0	0	0	0	0	0	0	0	0	0	0	0	0	0	0	0	0	0
2727	1103.61	24.4232	0	0	289.999	204.934	258.233	120.024	151.051	55.965	0	0	0	0	0	0	0	0	0	0	0	0	0	0	0	0	0	0	0	0	0	0	0	0	0	0	0	0	0	0	0	0	0	0	0	0	0	0	0
2734	1104.56	21.4327	0	3045.31	0	0	9.9778	7.0847	0	0	927.445	187.693	1649.25	2237.94	777.538	1082.4	1319.84	97.0541	3851.7	381.851	128.432	176.761	439.417	8792.03	0	257.692	8185.41	584.611	139.262	2370.91	280.36	192.039	0	4980.03	2234.76	17.0843	15.5526	3098.2	624.944	1319.4	300.51	679.458	338.96	1549.38	181.938	479.309	1506.19	191.806	1614.39
2741	1105.53	18.4992	0	0	0	0	0	0	0	0	73.4982	0	389.899	179.242	71.1189	840.263	475.445	0	1027.39	0	0	16.1952	0	3258.03	0	0	1224.45	0	0	0	911.812	0	0	693.93	0	0	0	215.479	0	140.29	0	37.3671	0	0	0	0	142.108	0	290.572
2767	1107.55	18.7825	0	0	0	0	0	0	19.2323	0	32.0369	0	0	0	0	0	0	0	0	140.911	0	0	0	831.246	0	0	447.847	0	0	21.1789	0	0	0	0	0	0	0	184.24	110.434	129.104	0	65.5879	0	0	0	0	94.7152	11.8197	60.9998
2779	1108.48	26.4369	42.7327	0	866.317	778.512	1410.95	252.676	468.872	313.693	0	18.3989	0	0	0	0	0	0	0	0	113.91	0	0	0	28.5366	0	0	0	31.5678	0	0	861.333	0	36.5588	0	50.9856	112.127	0	0	0	3.9222	9.5069	29.738	0	142.764	161.109	0	0	0
2794	1109.51	17.4026	0	0	0	43.6049	162.798	165.115	0	0	71.9311	0	0	0	16.5807	15.6086	0	0	72.1909	0	0	8.5997	17.5088	126.581	62.9709	0	115.018	0	52.6511	81.4211	0	144.438	93.2449	0	0	123.033	374.347	112.27	98.8448	127.381	83.9778	69.9031	241.563	10.8171	0	0	0	72.766	13.5725
2798	1109.56	21.496	233.267	4936.83	276.65	727.704	169.54	19.4359	831.505	335.94	4851.88	2132.34	259.508	4198.69	3039.96	4350.97	3176.26	556.312	5039.3	3746.61	242.363	1251.58	1676.01	7230.76	308.199	1806.78	5874.19	633.035	841.63	1392.03	171.99	0	0	1568.73	1650.21	204.007	62.3315	7622.22	1188.83	1928.98	744.933	1544.98	913.508	3318.47	261.951	1317.29	1342.36	456.221	1445.79
2809	1110.51	21.5214	0	0	0	0	0	0	0	0	32.497	0	242.066	279.325	134.344	1152.48	564.575	0	411.832	0	0	0	0	518.416	0	0	0	0	0	0	163.807	0	0	178.116	0	0	0	29.118	0	0	0	50.8335	0	0	0	0	0	0	63.6733
2817	1111.47	25.3346	0	27.4338	0	83.8376	43.9075	231.009	0	0	95.5382	23.1747	0	0	7.9033	0	0	0	108.312	0	0	0	0	242.328	0	0	412.753	0	16.4859	0	17.3466	0	0	0	0	0	0	0	0	7.16	0	0	0	91.4549	0	0	59.0254	123.492	22.9938
2840	1114.54	19.1431	0	345.61	0	0	0	0	0	0	196.335	0	130.59	187.014	176.468	775.288	0	0	590.013	0	0	0	0	1423.17	0	0	1093.98	0	0	91.0206	0	0	0	631.139	236.85	0	0	230.622	0	292.815	0	0	0	0	0	0	357.045	10.7426	442.301
2842	1114.59	21.4423	0	0	0	0	28.1452	0	0	0	0	0	0	0	0	0	0	9.1434	0	0	25.9075	0	0	0	0	0	0	0	0	0	0	0	54.3908	0	0	25.8547	0	0	0	0	0	0	211.869	11.905	0	0	0	35.0463	0
2849	1115.52	25.4729	60.5745	130.417	14.3558	0	17.028	52.1684	0	7.9118	0	0	71.6235	0	3.222	159.109	55.919	0	0	0	0	0	0	0	0	0	0	0	6.6346	11.9922	0	0	0	231.253	0	0	0	5.188	0	0	0	0	0	0	0	0	0	0	0
2850	1115.56	21.1773	252.615	0	0	0	0	61.6112	0	0	53.4945	0	39.6758	34.7639	7.6483	170.612	210.39	0	66.3402	53.9837	0	0	0	0	0	0	170.596	0	21.7556	0	0	38.5892	0	97.2918	0	73.1464	194.266	0	0	114.415	17.8268	61.8884	364.087	38.3836	0	0	45.6581	47.406	30.9618
2881	1118.58	25.1084	82.173	50.0049	0	0	7.9261	0	19.1763	7.9033	0	0	0	0	0	0	0	0	0	0	0	0	0	0	0	0	0	0	0	0	0	0	0	0	0	0	0	0	0	0	0	0	0	0	0	0	0	0	0
2898	1120.43	25.9972	0	11.626	17.7669	0	0	19.5022	13.5944	0	0	0	0	0	0	0	0	0	0	0	0	0	0	0	0	0	0	0	0	0	0	0	0	0	0	0	0	0	0	0	0	0	0	0	0	0	0	0	0
2908	1121.57	17.6581	0	0	33.2421	25.3925	0	0	48.0207	0	26.3811	0	0	0	39.6428	0	0	0	0	0	0	0	70.9243	0	0	19.0877	25.5717	0	0	0	0	0	0	0	0	0	0	7.1258	0	113.12	0	61.5608	0	0	0	0	109.968	59.2066	28.3143
2924	1123.48	27.2605	0	0	21.8111	0	30.5175	4.0018	0	11.5172	0	0	0	0	0	0	0	0	0	0	0	0	0	0	0	0	0	0	0	0	0	0	0	0	0	0	0	0	0	0	0	0	0	0	0	0	0	0	0
2925	1123.49	40.8512	0	0	0	0	0	0	31.1897	202.359	0	0	0	0	0	0	0	0	0	0	0	0	0	0	0	0	0	0	0	0	0	0	0	0	0	0	0	0	0	0	0	0	0	0	0	0	0	0	0
2942	1124.47	29.4049	0	0	129.637	35.4105	39.3625	68.8366	0	57.5053	0	0	0	0	9.9494	0	0	0	0	0	0	0	176.639	0	0	0	0	0	0	0	0	0	0	0	0	0	0	0	0	0	0	0	0	21.0071	0	0	0	0	0
2943	1124.51	26.0063	0	91.6334	41.7146	0	0	31.366	0	0	0	0	0	0	0	0	0	0	0	0	0	0	0	0	0	0	0	62.6288	0	0	0	0	0	0	0	0	0	0	0	0	0	0	11.4761	0	0	0	0	0	0
2958	1125.08	31.1075	0	23.8883	0	0	0	0	0	0	0	0	49.9496	0	0	0	0	0	0	0	0	0	0	182.314	0	0	0	14.9538	0	0	0	0	0	0	0	0	0	13.3794	8.3667	0	25.836	63.1133	85.9546	192.031	0	0	0	0	6.8073
2962	1125.56	26.2525	0	75.1186	0	0	0	0	0	0	0	0	0	0	26.8574	0	26.5037	0	660.731	0	0	0	17.6746	0	41.1588	0	314.346	0	71.5561	0	0	0	0	76.2255	408.726	25.9725	0	34.8838	8.6072	0	0	0	0	54.791	0	0	0	0	0
2964	1125.57	20.9912	159.827	779.227	90.9359	124.202	0	0	13.8125	19.117	113.078	0	0	0	208.341	911.088	394.017	0	1800.69	0	0	225.96	157.958	2551.37	0	0	1555.56	0	0	0	0	0	0	1051.44	367.441	27.439	117.269	1285.11	260.752	531.808	183.553	599.242	51.3716	546.707	0	48.8901	203.557	132.797	219.93
2970	1126.59	20.3638	0	0	43.2224	86.0862	0	0	36.2544	0	0	0	0	0	0	0	32.9278	0	0	0	0	268.395	0	0	61.1486	25.6268	206.145	0	0	0	0	0	0	0	0	0	60.9219	142.734	0	242.296	0	272.99	270.057	175.494	0	78.6672	84.4817	60.4931	34.1402
2980	1127.45	25.1034	0	0	377.279	108.003	54.5322	221.345	55.279	0	51.6834	18.8782	0	0	15.6316	0	0	0	227.049	0	0	764.461	72.1977	167.238	0	54.7055	365.562	0	0	35.3458	0	0	0	153.438	0	748.561	0	353.606	0	306.799	851.411	0	1363.2	102.627	0	42.8354	58.5952	133.416	0
3008	1130.58	22.6915	0	0	51.865	9.9622	11.7301	0	0	9.5635	0	15.3378	0	0	27.7346	7.7509	0	18.6875	0	0	0	57.0109	146.71	0	0	0	39.2666	0	21.9905	0	0	843.095	168.522	0	20.6789	0	0	0	9.6023	0	0	0	39.7678	173.127	0	0	0	0	0
3019	1131.59	24.9421	82.8683	95.0093	102.002	77.9376	64.3117	91.6935	29.7765	67.3118	0	0	0	0	0	0	0	0	0	0	0	0	0	0	0	0	0	0	0	0	0	0	0	0	0	0	0	0	0	0	0	0	0	0	0	0	0	0	0
3032	1133.51	25.952	66.5047	0	26.5477	0	30.9058	40.8635	0	0	0	109.398	0	0	54.3797	163.016	324.597	31.6221	0	0	0	0	0	0	0	20.3001	9.427	286.079	154.324	0	0	0	0	50.4577	0	74.2027	0	0	0	0	0	45.31	47.9986	0	0	13.0499	0	0	0
3057	1135.65	25.298	22.5244	90.6533	0	0	0	54.2102	20.7243	19.2327	0	0	0	0	0	0	0	0	0	0	0	0	0	0	0	0	0	0	0	0	0	0	0	0	0	0	0	0	0	0	0	0	0	0	0	0	0	0	0
3062	1136.48	25.2983	0	10.7561	0	0	55.0363	0	0	0	0	0	0	0	0	0	0	0	0	0	0	0	0	0	0	0	0	38.7422	0	0	0	0	0	0	0	0	0	0	0	0	0	0	0	0	0	0	0	0	0
3086	1138.61	23.7586	69.0294	46.3539	0	15.9327	0	0	0	0	36.4889	0	213.17	68.539	0	170.794	110.082	24.4935	326.789	0	0	0	0	475.019	15.3774	4.626	166.595	5381.97	0	0	277.757	0	0	171.847	0	0	0	0	58.5518	0	14.5665	22.14	39.1451	0	53.2175	0	0	0	190.239
3104	1139.62	19.1625	37.1391	238.154	0	0	0	0	0	0	128.014	0	0	0	72.5613	104.85	0	0	0	0	0	0	0	0	0	63.3177	0	0	0	0	0	0	214.018	0	20.6637	0	0	53.1571	0	139.751	0	0	0	74.388	0	123.26	74.6508	57.2333	26.4371
3112	1140.61	19.9629	0	36.7429	0	0	0	5.7085	0	0	0	0	0	40.1816	40.5123	34.6303	227.344	42.4704	105.765	93.0771	232.033	0	0	0	0	0	41.8107	0	52.9702	57.4749	0	36.56	0	58.7468	16.6843	0	0	0	66.355	44.0094	30.6436	30.5589	89.0028	0	0	0	32.3718	0	0
3117	1141.46	28.1871	0	0	58.1082	37.5251	100.472	0	33.9094	0	0	0	0	0	14.9029	0	14.3884	0	0	0	89.1958	0	42.4316	0	0	0	175.38	42.4386	0	0	0	0	9.595	48.2988	593.616	0	6.1833	0	0	0	8.2783	116.597	0	0	0	99.9234	0	6.007	0
3125	1142.49	29.6057	0	0	168.378	46.6468	88.5981	129.157	0	22.0044	0	93.1334	0	0	21.4623	0	0	58.9305	0	0	202.323	0	174.933	0	0	0	0	0	12.1191	0	0	113.385	128.001	0	0	39.4127	203.785	0	0	0	0	62.3133	72.3152	45.8838	0	9.4382	0	78.0979	0
3127	1142.51	21.3796	273.714	0	0	0	0	0	0	0	0	0	0	0	0	292.155	0	0	0	0	0	0	0	0	0	0	0	0	0	0	0	0	0	0	0	0	0	0	0	0	0	0	0	0	0	0	0	0	0
3183	1147.5	25.9811	0	0	0	0	0	0	0	0	0	0	0	0	0	0	0	0	0	0	0	0	0	0	0	0	0	65.4513	0	0	0	0	0	0	0	0	0	0	0	0	0	0	0	0	0	0	0	0	0
3188	1147.6	22.0338	0	0	199.195	179.15	171.187	192.561	163.334	91.7685	0	0	0	0	0	0	0	0	0	0	0	0	0	0	0	0	0	0	0	0	0	0	0	0	0	0	0	0	0	0	0	0	0	0	0	0	0	0	0
3192	1148.5	29.6104	0	0	213.342	55.2263	76.1052	34.7815	0	9.1484	0	113.019	0	0	18.5948	0	0	27.4968	0	0	301.259	0	205.673	0	0	0	0	14.7895	0	2.7407	0	73.3786	64.5422	0	0	55.1691	129.452	0	0	0	0	46.2207	81.8295	33.4417	0	16.1459	0	55.5829	0
3249	1152.58	27.0808	0	0	0	2.5338	0	0	0	0	0	0	0	0	0	0	0	0	0	0	0	0	0	0	0	0	0	39.2017	0	0	0	0	0	0	0	0	0	0	0	0	0	0	0	0	0	0	0	4.1607	0
3265	1154.56	25.2227	168.58	325.825	302.063	292.507	329.539	344.456	172.275	815.313	0	0	0	8.9392	14.3353	0	0	0	0	59.078	0	0	0	0	0	0	12.534	0	0	0	0	0	0	44.455	0	0	0	0	0	0	0	0	0	0	0	0	0	0	0
3281	1155.57	18.1704	0	122.468	15.596	0	0	0	0	0	10.9114	0	486.812	125.918	27.2979	614.905	274.267	0	342.255	0	0	6.1917	0	727.248	0	0	293.615	11.788	0	0	357.155	0	0	318.417	149.628	0	0	6.0973	0	0	28.57	5.3834	6.6258	17.4094	0	0	37.2698	8.1771	120.466
3284	1155.58	25.3783	0	0	0	32.6371	51.2949	82.8956	15.05	0	0	0	0	0	0	0	0	0	0	0	0	0	0	0	0	0	0	0	0	0	0	0	0	0	0	0	0	0	0	0	0	0	0	0	0	0	0	0	0
3286	1155.64	21.3511	0	0	0	24.6924	0	0	0	0	0	0	0	0	0	0	0	0	0	0	0	0	0	0	0	0	0	0	0	0	0	0	0	0	0	0	0	0	0	0	0	0	0	0	0	0	0	0	0
3315	1158.52	25.9003	494.957	317.741	137.348	265.888	503.943	289.465	147.478	11.383	0	0	0	0	8.6384	0	0	0	0	0	0	0	0	0	0	0	0	0	0	0	0	0	0	0	0	0	0	0	0	0	0	0	0	0	0	0	0	0	0
3328	1159.53	26.6455	686.061	0	161.065	19.5116	111.636	299.004	0	0	0	0	0	0	0	0	0	147.733	0	0	53.0803	33.2312	0	0	2869.54	0	0	69.6211	504.689	0	0	3968.56	4326.18	21.0674	0	2231.92	2133.85	0	0	0	173.354	71.8591	111.19	0	0	387.977	0	0	0
3340	1160.52	27.7895	6374.41	2984.22	4677.16	3590.69	8635.61	2071.87	1940.91	1064.15	1031.62	10549.1	0	1792.6	2432.34	1102.8	1390.44	8915.89	857.3	1183.12	12424.1	3333.49	12760.5	400.493	2286.43	1625.14	1095.18	2666.19	3548.05	2686.93	3281.86	8280.76	4344.3	917.018	34.569	3923.94	3759.86	1359.44	518.914	253.521	2138.1	2207.66	7671.64	2303.39	6026.78	3902.02	110.166	1398.62	52.266
3388	1165.48	27.4462	0	0	101.44	2.8547	39.375	10.1096	0	0	0	0	0	0	0	0	0	0	0	0	0	0	0	0	0	0	0	0	0	0	0	0	0	0	0	0	0	0	0	29.6741	0	41.7688	0	0	0	0	0	0	0
3390	1165.58	26.0868	168.11	328.916	16.5614	0	113.85	5.4197	165.346	77.7292	0	0	0	0	0	0	0	0	0	0	0	0	0	0	0	0	0	0	0	0	0	0	0	0	0	0	0	0	0	0	0	0	0	0	0	0	0	0	0
3401	1166.54	26.4467	28.3823	0	125.362	139.348	231.83	123.635	135.443	96.8524	0	0	0	0	0	0	0	0	0	0	0	0	0	0	0	0	0	0	0	0	0	0	0	0	0	0	0	0	0	0	0	0	0	0	0	0	0	0	0
3404	1166.58	20.6121	0	0	0	0	0	48.3074	0	0	20.5575	0	0	24.941	9.2835	0	0	81.949	0	0	0	30.8663	0	177.572	0	0	0	0	0	0	0	207.433	2079.57	0	0	125.252	228.87	43.0097	0	0	0	33.2415	326.285	0	0	66.7816	0	113.839	0
3416	1167.67	21.0003	216.147	520.218	0	0	0	0	0	0	0	0	0	0	0	0	0	0	0	0	0	0	0	0	0	0	0	0	0	0	0	0	0	0	0	0	0	0	0	0	0	0	0	0	0	0	0	0	0
3422	1168.01	23.5963	0	0	0	0	0	0	0	0	0	0	0	0	0	0	0	0	0	0	0	0	0	0	0	0	0	0	0	0	0	0	0	0	0	0	0	0	0	0	0	0	0	0	0	0	0	0	0
3449	1169.55	25.8866	54.7068	0	0	0	0	35.6557	28.8464	0	0	0	0	0	0	0	0	0	0	0	0	0	0	0	0	0	0	0	0	0	0	0	0	0	0	0	0	0	0	0	0	0	0	0	118.175	0	0	0	0
3461	1170.53	21.7988	74.2622	320.336	0	0	0	0	0	0	153.792	83.7829	0	441.798	148.124	599.4	392.168	0	302.031	0	0	0	103.212	2326.79	0	0	1157.56	215.309	0	0	0	0	0	0	311.242	8.9084	0	165.901	0	154.774	95.5561	192.527	60.3684	162.904	0	0	87.1055	29.9301	100.488
3462	1170.57	23.1576	0	0	98.1003	69.5627	65.3383	21.5506	0	0	0	23.6339	0	31.8113	19.2436	22.5354	41.4417	29.867	0	5.7323	0	0	133.878	0	24.4208	0	19.8996	11.9917	190.111	26.2791	112.221	0	29.4968	0	0	23.9575	82.0088	94.1116	0	20.1812	0	0	83.5749	0	0	142.137	0	0	0
3467	1170.62	27.0724	2135.04	3314.12	238.081	2373.85	795.014	134.811	769.305	828.353	2737.84	4234.54	5195.8	1237.14	2071.9	5238.86	2787.12	878.536	11507.8	6404.99	2065.94	1544.99	4856.98	22453.8	118.228	248.68	3300.66	3822.22	5344.52	5211.71	1825.21	174.864	22.1994	5437.7	2419.5	845.722	161.579	2194.45	331.553	1586.19	2670.03	2240.88	756.773	1781.3	0	830.272	960.518	641.25	561.453
3477	1171.49	22.4367	0	80.8866	0	0	0	0	0	0	0	131.586	0	0	2.2837	57.6715	0	7.9823	0	27.4974	0	0	0	0	0	0	0	0	0	0	0	0	0	0	0	0	0	0	51.4452	0	36.8746	0	0	0	0	0	0	0	0
3495	1173.56	25.927	0	432.421	0	0	0	0	180.158	0	0	0	212.558	0	0	0	0	0	0	0	0	0	0	0	0	0	0	0	0	0	0	0	0	0	0	0	0	0	0	0	0	0	0	0	0	0	0	0	0
3506	1174.55	26.0694	360.529	0	439.621	724.593	1391.02	1055.88	0	772.607	103.711	609.023	0	0	46.184	309.422	263.176	1227.65	294.968	439.697	3032.29	234.237	392.562	275.765	134.913	116.251	473.355	202.821	2447.68	528.855	0	944.187	449.493	3027.82	18.5804	1045.25	350.667	261.465	176.75	125.652	155.748	361.892	332.916	846.063	2486.97	264.214	40.3847	20.9373	6.89
3522	1176.59	21.262	23.9316	0	10.2648	56.1157	11.426	0	48.1175	66.5741	0	0	0	0	12.8346	0	0	139.159	0	0	130.97	0	42.1635	0	201.65	58.5521	0	42.0368	0	0	0	0	0	0	0	57.6703	34.4657	0	65.285	0	0	182.773	85.0117	39.3886	0	72.3514	0	29.5742	104.5
3523	1176.62	17.9291	0	0	113.132	82.6828	55.6634	83.82	40.4247	18.8057	140.952	50.846	0	49.448	0	32.5016	0	0	0	0	0	0	0	0	0	0	581.714	0	0	0	0	0	0	0	0	86.0003	105.925	156.77	140.392	157.473	139.343	90.9221	88.3595	209.038	0	47.8572	147.92	17.1133	99.1054
3532	1177.5	26.5135	0	0	108.091	61.5346	25.5116	0	69.4872	7.4597	0	0	0	0	0	0	0	0	0	0	0	0	0	0	0	0	0	0	0	0	0	0	0	0	0	0	0	0	0	0	0	0	0	0	0	0	0	0	0
3534	1177.57	21.2204	70.08	114.826	107.267	0	12.4729	29.7919	0	0	33.9973	0	0	0	0	0	0	0	0	0	0	0	0	0	321.674	0	0	0	0	0	0	0	2662.39	0	0	105.529	71.2813	0	0	0	128.224	0	176.594	0	0	176.748	0	13.0013	0
3552	1179.62	19.4188	0	0	281.558	266.271	199.105	193.454	128.894	51.614	161.151	169.94	0	0	109.679	288.511	0	257.241	227.02	190.116	586.255	185.954	266.493	485.052	479.308	100.242	803.106	0	240.73	123.338	0	395.725	294.695	0	0	320.209	1621.56	380.83	458.377	431.153	247.817	277.819	532.56	317.853	182.676	132.591	170.014	214.279	0
3553	1179.63	22.3497	0	0	48.943	89.5636	0	25.0746	11.6153	27.1616	116.336	71.7255	0	41.0934	100.768	167.708	77.7452	0	280.154	98.4148	0	27.039	45.9135	613.602	0	13.5235	1000.87	0	51.3553	60.5292	543.373	15.0336	0	0	22.0033	65.2563	158.66	222.504	94.1921	71.5814	83.5317	88.6924	42.6205	139.346	0	58.6599	43.3134	0	0
3561	1180.47	40.8246	0	0	0	0	0	0	0	24.5921	0	0	0	0	0	0	0	0	0	0	0	0	0	0	0	0	0	0	0	0	0	0	0	0	0	0	0	0	0	0	0	0	0	0	0	0	0	0	0
3564	1180.55	18.2684	299.662	754.006	312.865	237.925	264.212	102.211	465.235	229.137	754.508	356.439	0	7.1509	216.458	180.82	0	56.4579	34.4956	235.26	565.209	620.767	386.172	1480.4	192.341	912.242	2210.13	86.2381	76.7314	0	0	93.5929	281.531	0	624.032	1062.27	311.293	773.07	402.909	1444.01	556.846	799.523	949.413	364.105	208.363	499.011	668.202	234.029	233.2
3565	1180.59	20.537	0	0	0	498.114	0	83.3845	0	0	0	0	61.8341	0	27.9139	368.3	0	6.1453	108.762	0	51.0922	0	221.333	0	280.567	92.7646	1629.83	0	215.01	0	0	272.319	0	0	0	251.455	0	0	0	417.937	0	529.229	0	509.59	0	274.075	0	375.437	15.7585
3575	1181.56	17.843	0	114.037	0	0	0	7.0012	16.15	8.2738	432.149	0	1670.01	1078.61	78.4042	884.225	1821.92	0	1118.48	69.4189	0	0	0	967.989	0	432.269	138.494	0	0	110.467	302.414	0	0	2487.06	0	0	0	402.375	55.0435	219.138	0	0	49.251	819.721	0	0	328.125	43.5192	123.638
3587	1182.58	21.7732	1304.88	676.708	369.775	424.924	810.484	78.5589	514.849	0	602.98	5149.12	0	231.186	1855.75	202.749	53.7555	1383.37	0	0	1488.76	1620.05	2506.1	600.244	3081.46	1807.94	1479.42	1026.15	820.273	64.9504	0	1378.01	1059.95	53.8813	581.653	2667.15	2692.76	427.482	1362.51	626.131	4472.89	1861.53	4432.1	391.658	3680.17	1694.98	253.975	2071.21	870.462
3600	1183.57	26.4277	47.6617	71.0039	2756.07	3196.95	4446.47	1894.88	2632.37	2176.22	0	0	0	0	0	0	0	0	0	0	0	0	0	0	0	0	0	0	0	0	0	0	0	0	0	0	0	0	0	0	0	0	0	0	0	0	0	0	0
3601	1183.63	21.5222	10.5007	0	0	125.35	0	0	112.14	555.169	0	0	0	0	0	0	0	0	0	0	0	0	0	0	0	19.736	0	0	0	0	0	0	0	0	0	0	0	0	0	0	0	0	0	45.1472	0	0	0	0	0
3602	1183.64	24.4223	0	0	177.176	176.609	296.431	161.431	128.419	147.818	0	0	0	0	0	0	0	0	0	0	0	0	0	0	0	0	0	0	0	0	0	0	0	0	0	0	0	0	0	0	0	0	0	0	0	0	0	0	0
3608	1184.55	19.575	89.7417	659.95	351.182	495.363	117.469	12.6434	147.68	187.357	1420.07	666.727	1279.9	3584.62	199.499	0	4806.71	448.1	6479.6	1348.39	0	422.019	1039.77	18451.3	266.538	1505.99	8169.98	494.565	114.984	1461.58	1352.94	130.486	167.636	3970.55	1346.51	345.9	152.834	2706.24	1879.46	2640.41	621.029	340.168	254.003	1460.24	474.745	233.144	1905.8	258.617	0
3621	1186.45	29.5846	0	0	892.243	519.567	395.782	324.703	69.0336	229.869	37.9415	647.691	0	86.5117	225.004	31.3251	72.6191	655.403	0	0	1521.91	59.8211	423.396	0	32.0096	0	0	37.6958	28.746	52.9143	0	422.524	633.096	0	0	40.2227	216.923	23.1069	0	0	24.3565	102.177	137.614	86.7668	0	87.3338	0	85.4588	0
3639	1187.65	21.647	1947.92	661.616	288.727	7.6292	53.6117	29.259	153.611	0	446.431	157.425	1116.43	486.461	268.572	128.417	133.024	646.06	4055.27	540.615	178.614	549.062	773.207	4356.37	254.542	622.94	2202.45	277.579	377.543	265.855	116.741	333.327	0	298.294	2281.56	148.646	251.055	867.57	591.119	404.043	216.03	385.639	659.57	498.052	167.968	750.763	191.401	483.025	934.864
3641	1188.4	25.4363	0	0	22.8209	0	0	5.6854	15.3351	74.4011	0	0	0	0	0	0	0	0	0	0	0	0	0	0	0	0	0	0	0	0	0	0	0	0	0	0	0	5.7451	0	0	0	0	0	0	0	0	0	0	0
3644	1188.58	25.584	66.9011	467.638	0	0	0	0	0	0	0	0	0	0	0	0	0	0	0	0	0	0	0	0	0	0	0	0	0	0	0	0	0	0	0	0	0	0	0	0	0	0	0	0	0	0	0	0	0
3662	1190.59	20.0923	0	0	0	0	0	16.5923	0	19.8145	61.1027	0	0	0	27.4725	243.608	107.381	0	480.147	0	0	0	0	572.306	0	0	0	0	0	0	52.5673	0	0	24.3608	0	0	0	25.7264	0	0	0	26.8749	0	0	0	0	46.4789	12.9893	164.114
3676	1192.51	25.2618	38.1139	0	71.7657	0	0	0	18.6072	0	0	0	0	0	0	0	0	0	0	0	0	0	0	0	0	0	0	0	0	0	0	0	0	0	0	0	0	0	0	0	0	0	0	0	0	0	0	0	0
3683	1193.42	25.7405	0	0	0	0	0	51.6604	81.6021	0	0	0	0	0	0	0	0	0	0	0	0	0	0	0	0	0	0	0	0	0	0	0	0	0	0	0	0	0	0	0	0	0	0	0	0	0	0	0	0
3686	1193.45	28.6355	0	810.663	41.0501	8.1463	0	0	26.6333	11.5242	0	0	0	0	0	0	0	0	326.525	0	0	0	0	0	0	0	0	38.2444	0	0	42.0096	0	0	0	0	0	0	0	0	0	0	0	0	0	0	0	0	0	0
3689	1193.51	18.8685	59.7917	229.255	0	40.5311	0	0	33.6815	0	110.964	520.104	49.889	233.479	65.9502	583.454	0	28.0364	134.059	263.087	0	254.592	0	0	0	226.724	613.006	0	0	0	0	0	0	0	0	0	0	132.78	59.98	40.3483	56.6417	54.5464	0	84.6527	0	16.2338	105.146	39.549	299.642
3715	1196.3	38.6451	0	0	0	0	0	0	0	254.259	0	0	0	0	0	0	32.5089	0	0	0	0	0	0	0	0	6.9866	0	0	2.8672	1506.26	413.763	0	0	1531.46	0	7.3782	0	0	0	0	0	0	0	0	0	0	0	0	0
3721	1196.51	25.9427	0	530.558	0	0	0	35.7179	581.561	0	0	0	0	0	0	0	0	0	0	0	0	0	0	0	0	0	0	0	0	0	0	0	0	0	0	0	0	0	0	0	0	0	0	0	0	0	0	0	0
3726	1196.59	21.7136	489.573	2831.96	0	1052.09	325.512	8.2409	0	0	9476.6	6834.39	39.1465	5656.2	10855.2	5937.33	4229.36	1422.7	6055.74	820.47	751.768	2004.66	1952.96	21532.4	1186.42	8253.46	21580.9	4263.28	1011.23	2297.53	0	578.666	0	2255.11	4668.65	639.415	883.668	6412.74	4855.21	7350.26	3867.56	3933.24	2877.67	4582.41	923.207	2427.63	3296.53	2399.74	11103
3735	1197.55	26.1929	137.24	0	373.94	311.816	383.681	11.9777	0	77.1203	0	0	0	0	5.7529	0	0	4.9236	0	0	0	38.338	0	0	0	0	0	0	0	0	0	0	0	0	0	0	0	0	0	0	0	0	0	0	0	0	0	0	0
3736	1197.56	18.2171	129.764	71.4717	0	0	0	0	0	0	0	50.0439	0	83.0414	0	0	0	81.4272	0	0	0	0	0	0	0	106.68	0	0	0	0	0	0	0	0	0	236.134	0	0	0	56.6853	0	0	0	0	0	0	105.953	43.9706	0
3743	1197.58	19.7304	0	0	289.37	212.195	66.7852	209.713	104.186	0	302.668	238.955	0	0	57.9925	199.873	0	0	244.663	77.8639	403.809	504.739	292.76	893.215	327.593	65.4563	552.941	0	288.688	174.486	0	548.741	285.07	389.467	0	337.201	1536.91	642.11	733.233	624.237	414.036	369.903	1420.14	413.409	100.588	310.29	365.564	324.269	35.2431
3754	1198.58	19.7833	139.099	767.275	0	211.334	46.5671	0	258.745	0	951.809	457.659	0	304.744	1493.58	6294.98	0	597.895	1811.26	467.395	0	275.807	1320.07	1612.91	0	481.669	4555.98	680.164	21.2012	397.566	570.089	0	52.3274	610.072	2557.53	105.599	0	1071.96	834.851	1760.87	469.176	635.426	407.559	36.0604	339.907	293.834	342.386	306.332	3674.29
3785	1200.64	26.8699	0	0	105.978	53.8626	109.307	114.618	143.722	151.441	0	0	0	0	0	0	0	0	0	0	0	0	0	0	0	0	0	0	0	0	0	0	0	0	0	0	0	0	0	0	0	0	0	0	0	0	0	0	0
3789	1200.68	21.4978	214.961	549.381	1078.48	4745.42	617.771	829.299	7580.38	11303.9	0	0	0	0	0	0	0	0	0	0	0	0	0	0	0	0	0	0	0	0	0	0	0	0	0	0	0	0	0	0	0	0	0	0	0	0	0	0	0
3790	1200.66	24.4014	0	0	4770.79	4848.97	6892.69	4370.91	3580.2	3831.82	0	0	0	0	0	0	0	0	0	0	0	0	0	0	0	0	0	0	0	0	0	0	0	0	0	0	0	0	0	0	0	85.1935	0	0	0	0	0	0	0
3821	1202.57	18.7183	0	0	0	19.8163	114.251	60.5605	0	86.0533	0	56.8883	0	0	54.4503	112.892	0	202.385	0	0	0	0	0	118.366	105.042	0	0	0	0	0	0	0	81.7818	0	0	101.252	124.323	0	0	0	0	0	130.395	0	0	0	0	14.1924	0
3874	1206.56	24.9186	0	318.215	42.0973	0	0	0	12.2961	0	0	0	0	0	0	0	0	0	0	0	0	0	0	0	0	0	0	0	0	0	0	0	0	0	0	0	0	0	0	0	0	0	0	0	0	0	0	0	0
3881	1207.47	25.683	24.9667	0	0	0	0	0	0	0	0	0	0	0	0	0	0	0	0	0	0	0	0	0	0	0	0	0	0	0	0	0	0	0	0	0	0	0	0	0	0	0	0	0	0	0	0	0	0
3884	1207.62	19.4241	0	0	1076.31	1089.11	775.785	707.893	556.159	330.575	812.685	848.078	235.739	423.062	382.513	1335.26	1048.07	1602.53	932.43	1038.09	1877.17	897.507	1102.5	279.722	1570.93	0	4555.72	174.498	1107.19	738.267	915.066	1252.99	1621.31	1752.46	0	1109.66	5560.01	1949.98	1983.95	1957.86	950.081	919.379	1530.06	1622.2	913.966	666.528	778.808	710.949	118.142
3887	1207.63	22.2302	0	0	1107.83	574.119	80.8852	178.994	93.3392	37.0322	916.655	732.593	96.3195	729.432	742.143	1475.03	1275.42	220.379	1697.12	422.14	349.376	391.425	353.206	2539.2	337.523	115.183	3017.68	164.694	561.485	264.582	1577.71	566.411	433.941	79.4114	268.411	493.16	785.526	1124.47	555.572	478.866	504.406	456.714	859.861	688.668	218.95	587.648	179.853	128.046	0
3893	1208.54	28.0637	237.7	15.9995	0	0	0	0	0	0	0	0	0	111.147	0	36.7128	887.587	22.4846	0	0	0	0	0	0	0	0	0	0	0	0	0	0	0	0	134.475	0	0	0	0	0	0	0	0	0	0	0	0	0	0
3898	1208.63	20.8044	0	0	32.5202	0	0	0	29.5201	0	0	33.5495	0	71.1918	15.9641	32.6251	63.6801	8.3744	301.974	0	0	0	73.6841	383.733	0	0	29.1811	19.9757	0	0	0	0	0	73.9731	0	52.3921	69.9562	104.066	0	35.101	63.1304	87.7093	85.546	12.3305	0	0	30.599	23.8557	134.574
3920	1211.52	25.865	0	33.9932	26.4251	0	0	100.599	0	0	0	0	0	0	0	0	0	0	0	0	0	0	0	0	0	0	0	0	0	0	0	0	0	0	0	0	0	0	0	0	0	0	0	0	0	0	0	0	0
3937	1213.57	26.2512	193.004	0	237.593	146.219	217.386	412.979	195.252	0	0	0	8.7968	0	0	0	0	0	0	0	0	0	0	0	0	0	0	73.2965	0	0	0	0	0	0	0	0	0	0	0	0	0	0	0	0	0	0	0	0	0
3945	1214.43	27.9114	0	0	13.4044	0	0	399.956	40.5011	158.019	0	0	0	0	0	0	0	28.4293	0	0	0	0	0	0	455.426	0	0	12.5224	0	0	0	23.6154	14.9821	0	0	0	0	0	0	0	0	0	0	0	0	209.81	0	0	0
3948	1214.55	26.2988	0	43.6721	0	23.3914	21.2	35.3628	0	0	0	2076.8	0	0	0	0	0	0	0	2261.36	0	0	12.5977	0	0	0	0	0	0	0	0	0	5.0536	0	0	0	0	0	0	0	0	441.731	0	0	0	0	0	0	0
3967	1215.56	27.4431	33.379	1349.93	104.138	1680.63	536.362	39.1452	266.053	206.619	2126.05	0	10673.6	1709.71	1062.24	10358.4	4577.09	161.515	2428.04	0	798.765	378.696	779.826	11454.4	0	76.7711	5162.18	1086.83	892.955	9610.24	0	52.0161	0	5990.58	238.649	0	12.858	2326.06	154.945	867.923	1197.48	9.3768	316.914	1663.52	90.1568	239.148	800.949	316.875	1024.05
3979	1216.61	22.2494	0	0	0	0	0	0	0	0	0	6.747	0	0	0	20.5553	0	0	0	0	69.4772	36.4938	0	0	0	0	0	0	81.7776	0	0	537.912	861.257	0	0	0	790.464	61.967	0	35.2154	79.012	30.1898	0	0	0	187.611	0	33.9109	0
3992	1217.6	23.4073	0	0	5689.72	5547.73	6541.92	2896.9	2804.71	2708.33	2943.98	3029.1	207.045	2780.88	3088.18	3567.21	3488.94	7630.45	1393.54	764.289	11695.8	2126.31	11994.7	2050.17	3368.32	2150.11	2207.37	2454.54	9431.76	2626.6	907.234	10526	5944.47	2014.46	1145.16	8768.92	3059.32	3234.93	2662.92	895.915	1143.56	1685.87	5285.4	2861.42	3055.58	7457.58	782.775	2303.75	412.384
4013	1218.53	26.1562	0	0	67.5397	28.2684	72.9262	0	0	0	0	0	0	0	0	0	0	0	0	0	0	0	0	0	0	0	0	0	0	0	0	0	0	0	0	0	0	0	0	0	0	0	0	0	0	0	0	0	0
4014	1218.59	18.6422	0	0	0	0	0	0	0	0	180.851	23.166	377.963	366.89	289.354	1195.3	1028.57	0	221.564	0	0	0	0	1064.05	0	0	1517.7	23.1422	0	0	968.79	0	0	788.256	0	0	0	197.854	61.9371	447.152	34.6052	27.9532	0	124.302	0	0	193.862	0	118.456
4043	1220.59	23.0172	0	0	0	0	0	0	0	0	0	0	0	44.0047	31.8415	70.6885	0	0	59.0105	53.7829	0	0	0	0	0	0	0	56.2677	0	18.3788	0	0	0	0	0	59.2601	0	16.2692	0	0	0	16.9907	0	0	0	0	0	0	0
4091	1224.54	26.8502	0	64.7639	0	0	0	0	0	22.3283	0	0	0	0	2.569	0	0	0	0	0	0	0	0	0	0	0	0	45.3419	115.774	0	0	0	0	0	0	0	0	44.4106	0	31.968	0	0	0	0	0	27.4846	0	2.7209	0
4093	1224.6	24.508	0	0	7.2702	47.3283	59.2702	0	23.7033	68.5261	0	0	0	0	0	0	0	0	0	0	0	0	0	0	0	0	0	0	0	0	0	0	0	0	0	0	0	0	0	0	0	0	0	0	0	0	0	0	0
4105	1225.6	26.0212	0	0	0	66.813	16.976	122.002	8.1133	50.3516	0	0	0	0	0	0	0	0	0	0	0	0	0	0	0	0	0	17.4593	0	0	55.8595	0	0	0	0	0	0	0	0	0	0	0	0	0	0	0	0	0	0
4108	1225.66	21.6101	11626.7	26781.6	6772.98	4192.22	5056.48	1301.44	8520	3840.03	16118.3	14948.9	10118.1	2134.39	9587.6	15957.2	25385.2	11524.3	24250.5	1289.67	7345.45	7218.74	28189.8	38808.5	14926.5	16743.4	15396.7	11063.5	11542.9	8638.79	10256.9	5599.22	13407.3	9650.18	31469.4	11690.1	9329.76	20695.8	10172.3	9108.92	13683.5	10945.3	63949.6	7368.9	17145.1	6350.33	8357.15	10288.3	11397.8
4138	1228.64	25.8478	298.305	213.882	192.23	272.412	272.628	311.322	174.189	138.74	0	0	0	0	0	0	0	0	0	0	0	0	0	0	0	0	0	0	0	0	0	0	0	0	0	0	0	0	0	0	0	0	0	0	0	0	0	0	0
4144	1229.54	29.6078	0	0	460.325	253.104	259.699	379.618	83.3718	289.84	0	361.603	0	0	46.0414	0	0	132.22	0	0	373.714	33.0196	532.764	0	0	0	0	0	25.9616	27.7425	0	70.161	214.638	0	0	376.375	470.825	0	0	0	8.49	116.247	124.697	113.844	0	117.931	40.5807	157.918	0
4203	1234.61	28.1894	0	662.454	0	0	0	0	0	0	101.014	0	2354.5	594.897	0	508.181	507.999	0	5898.13	326.88	0	0	0	8647.52	0	0	3360.77	106.609	0	6063.01	18961.5	0	8.7136	3744.69	1334.21	0	0	695.132	0	226.715	0	0	0	461.381	0	0	58.4704	5.0296	0
4204	1234.62	17.665	0	0	0	0	0	0	37.9823	17.5065	112.221	35.3938	0	0	16.2616	0	0	0	0	0	0	0	0	0	0	0	0	0	0	0	0	0	0	0	0	38.7614	0	0	0	146.537	33.8684	46.6241	0	0	0	22.2745	143.694	77.5394	17.0272
4233	1236.6	40.0422	0	0	0	0	0	0	0	0	0	0	85.8431	0	0	0	0	0	0	0	0	0	0	0	0	0	0	0	0	0	0	0	0	0	0	0	0	0	0	0	0	0	0	0	0	0	0	0	0
4234	1236.61	19.2542	0	0	0	0	0	0	0	0	30.3411	107.908	42.5896	37.2144	0	52.4082	147.225	87.664	0	0	0	0	0	0	288.308	33.5893	0	0	25.6259	0	0	0	0	352.927	0	0	0	0	136.706	0	0	0	0	44.5524	0	40.5853	0	10.8828	0
4235	1236.61	25.002	26.5654	208.761	0	0	0	0	0	0	0	0	0	0	0	0	0	0	0	0	0	0	0	0	0	0	0	0	0	0	0	0	0	0	0	0	0	0	0	0	0	0	0	0	0	0	0	0	0
4248	1237.51	40.9914	0	0	0	0	0	0	0	128.46	0	0	0	0	0	0	0	0	0	0	0	0	0	0	0	0	0	0	0	0	0	0	0	0	0	0	0	0	0	0	0	0	0	0	0	0	0	0	0
4264	1238.61	24.4778	0	0	0	0	0	0	0	0	0	0	0	0	0	0	0	0	0	0	0	0	0	0	0	0	0	0	0	0	0	0	0	0	0	0	0	0	0	0	0	0	0	0	0	0	0	0	0
4265	1238.62	19.4263	0	0	19.8321	83.9683	90.1605	59.163	54.1036	90.2685	0	0	61.6939	27.879	0	114.804	0	0	304.912	134.833	0	0	82.8026	613.867	0	0	581.603	0	0	0	349.7	0	0	0	0	60.6017	0	331.821	0	659.418	0	0	410.627	26.6488	0	0	47.8823	0	40.2351
4266	1238.62	22.1743	0	0	0	18.2532	0	0	152.256	184.12	0	0	0	0	1.8557	0	11.1027	0	109.896	0	0	0	0	176.058	0	0	413.073	0	0	10.2945	240.574	0	0	121.777	0	0	0	20.4266	0	0	0	20.3606	0	105.064	0	0	0	0	33.7268
4280	1239.61	21.4136	219.408	320.882	52.7138	0	0	14.4441	33.9015	0	0	452.237	0	0	0	0	0	40.8488	0	0	112.493	246.131	0	0	185.61	89.5679	0	0	152.256	0	0	273.601	0	0	0	154.601	46.1202	0	200.042	0	0	207.608	258.231	0	0	274.771	133.91	128.55	0
4281	1239.63	19.685	0	0	81.8479	22.3466	18.7665	0	0	0	0	0	417.059	0	0	0	0	0	363.489	181.046	60.301	0	0	0	0	0	167.103	25.1225	0	208.131	177.871	0	0	1023.77	0	148.606	208.206	265.323	258.018	0	320.802	150.419	0	744.882	0	0	60.5477	94.6761	0
4295	1240.63	22.056	0	0	16.8363	0	0	13.122	0	0	0	0	0	429.003	299.412	0	0	24.1233	0	0	38.3273	0	0	543.271	0	0	211.79	0	0	0	241.748	31.1114	0	61.6643	0	0	0	48.3098	56.3623	971.645	19.7891	0	49.0404	0	0	0	0	0	0
4298	1240.65	27.6358	0	530.224	36.5556	177.358	99.6697	0	102.452	42.3095	842.194	1120.14	4353.59	1335.27	569.624	5912.34	2945.76	8.8714	5406.7	2407.35	11.7089	141.194	60.4291	6683.44	0	0	2136.01	74.967	415.598	3029.19	1889.94	0	0	3784.38	952.959	20.4383	0	1585.47	31.8256	641.303	171.021	109.451	13.1007	922.236	0	47.2376	262.337	45.0106	703.225
4304	1241.56	32.4964	0	0	35.7448	0	14.1348	45.421	31.6172	111.065	0	0	0	0	0	0	0	0	0	0	0	0	0	0	0	0	0	0	0	0	0	0	0	0	0	0	0	0	0	0	0	0	35.231	0	0	0	0	0	0
4306	1241.62	21.7523	41.9208	198.03	0	0	0	0	0	0	0	0	0	0	0	8.6336	8.7554	0	0	0	0	0	143.728	0	0	0	0	0	50.5872	0	0	0	0	0	81.4655	0	0	0	0	0	0	0	362.715	0	0	0	0	60.9366	0
4320	1242.62	17.3949	0	214.876	0	0	0	0	0	0	311.515	0	0	26.7356	50.8529	0	0	0	37.8205	0	0	160.972	0	0	0	181.539	229.215	0	45.5587	70.5873	0	0	0	0	0	7.0184	0	228.677	90.9248	60.8484	103.975	100.388	61.0278	55.5674	0	120.044	110.434	75.5084	112.495
4322	1242.66	26.3151	184.434	15.5062	104.848	137.083	145.047	198.182	142.698	26.2428	61.5208	24.5815	162.143	90.1759	91.6668	50.6666	0	0	517.817	265.969	0	22.3119	0	686.258	0	22.0771	105.642	272.576	0	49.7445	421.143	136.863	0	0	125.912	0	0	47.1463	49.4718	36.7516	67.0972	50.9717	37.3159	12.7117	0	73.7281	11.6015	5.7885	187.147
4357	1246.69	21.2677	1674.91	4208.11	597.061	678.454	641.967	573.929	1296.66	1161.24	0	0	0	13.5909	0	0	0	0	0	0	0	0	0	0	0	0	0	0	0	0	0	0	0	27.6759	0	0	0	0	0	0	0	0	0	0	0	0	0	0	0
4362	1247.55	28.7662	31.4722	0	59.2596	0	49.6421	0	0	434.085	0	335.147	0	0	31.3168	31.6842	0	64.6356	0	0	525.334	0	944.032	0	0	0	0	0	0	0	0	0	0	0	0	0	0	0	0	0	0	0	0	4.6566	28.2794	5.003	0	0	0
4368	1247.68	17.6534	0	0	114.73	177.832	31.8496	137.083	46.2731	57.6707	284.399	48.0788	0	121.204	85.3877	96.693	166.283	0	59.5547	53.4073	0	258.748	0	56.8257	90.6542	50.6061	916.95	7.7183	0	0	0	71.2619	43.8327	208.385	0	130.926	143.879	274.709	283.781	340.762	241.007	161.488	224.974	433.101	0	57.8455	338.913	209.362	165.671
4376	1248.62	21.8198	0	0	0	0	0	0	0	0	0	0	0	0	104.986	0	72.2642	0	0	0	5.1341	0	0	0	0	10.4065	0	0	0	0	0	0	0	0	0	26.0045	0	62.1262	0	0	0	0	0	0	0	0	0	26.1992	0
4396	1251.38	25.4942	121.527	94.9737	0	0	0	0	0	0	0	0	0	0	0	0	0	0	0	0	0	0	0	0	0	0	0	0	0	0	0	0	0	0	0	0	0	0	0	0	0	0	0	0	0	0	0	0	0
4400	1251.63	20.3788	0	0	0	76.0125	0	0	0	0	16.8022	0	0	21.0678	0	0	0	0	58.3078	148.051	0	0	0	255.43	0	0	399.276	0	0	60.7703	99.3309	0	0	370.392	0	0	0	0	0	118.429	0	0	0	0	0	0	96.4328	78.0104	78.6117
4407	1252.57	26.3451	13.1781	125.063	7.2868	51.3356	28.4842	133.15	79.1612	149.105	0	0	0	0	0	0	0	0	1190.3	0	0	0	0	0	0	0	0	376.326	0	0	0	0	27.0665	0	0	0	0	0	0	0	0	3.5106	0	0	0	0	0	0	0
4410	1252.63	19.7732	0	0	12.3403	43.5337	0	0	80.8938	21.4342	0	0	0	0	11.0832	41.7232	42.9272	0	30.7917	102.525	0	0	0	48.7569	0	21.5939	0	0	66.6364	0	0	45.7041	0	0	0	15.9171	141.287	0	118.535	0	0	11.2787	509.949	104.181	0	0	0	12.3499	18.3754
4424	1253.58	26.5084	31.2174	0	411.549	570.283	908.543	453.057	597.115	523.939	0	0	0	0	0	0	4.0323	0	0	679.852	0	0	0	0	0	0	0	0	0	0	0	0	0	0	0	0	0	0	0	0	0	11.1595	0	0	0	0	0	0	0
4425	1253.59	42.0145	0	0	0	0	0	0	109.397	357.415	0	0	0	0	0	0	0	0	0	0	0	0	0	0	0	0	0	0	0	0	0	0	0	0	0	0	0	0	0	0	0	0	0	0	0	0	0	0	0
4437	1254.56	23.49	0	27.9415	410.627	263.932	359.804	104.369	0	86.4015	0	34.6913	20.5766	28.1851	28.1628	190.637	167.697	189.554	0	16.2178	0	44.9806	58.4023	0	0	58.5546	0	0	110.839	75.1402	28.9744	14.0446	0	155.434	0	59.9441	6.603	25.9942	0	4.8438	0	0	0	9.6551	0	44.5984	9.8476	0	0
4441	1254.67	21.628	110.671	68.0983	0	0	0	10.1207	10.1019	0	0	0	0	0	0	0	0	0	18.841	0	0	0	0	0	0	0	0	0	0	0	93.3553	0	0	0	102.342	0	0	0	0	0	0	0	0	0	0	0	27.017	0	10.4398
4455	1256.5	26.3717	0	0	56.3096	17.5449	0	0	177.957	0	0	0	0	0	0	0	0	0	0	0	0	0	0	0	0	0	0	0	0	0	0	0	0	0	0	0	0	0	0	0	0	3.3197	0	0	0	0	0	0	0
4464	1256.64	22.7837	0	0	73.7536	23.8679	14.1871	43.6162	13.4244	10.3196	12.8072	0	0	0	0	0	0	13.3484	0	0	0	9.6374	0	72.6175	0	0	132.523	0	32.5362	10.9328	0	145.619	33.5651	147.446	0	31.1465	0	129.039	17.2819	19.5137	25.5491	50.5867	16.0926	16.2188	0	0	12.5818	0	0
4475	1257.63	21.5942	6.2238	17.357	0	0	0	0	0	0	0	0	46.3565	39.5287	93.7139	46.4973	0	24.5401	115.974	61.3149	14.2919	33.9128	0	27.7379	0	51.9426	329.759	0	0	0	86.1221	16.5898	0	65.3902	114.623	0	0	0	0	0	0	0	0	0	0	71.847	20.5566	19.5901	175.589
4476	1257.65	17.6508	0	0	25.5147	0	0	58.6649	14.437	0	136.304	0	0	0	7.118	27.6668	0	0	0	0	560.404	0	0	0	0	0	0	0	117.394	14.176	0	0	0	0	0	50.4624	0	88.3428	115.637	117.636	0	9.3405	0	0	0	0	56.2536	43.5014	42.1501
4487	1258.6	22.3148	0	0	83.7729	112.708	0	0	43.4404	12.1374	0	49.0277	0	0	189.19	151.586	75.2195	0	0	0	0	50.155	0	980.81	0	31.3765	90.4366	0	0	0	0	0	0	0	0	32.0401	0	0	48.5737	0	0	66.3742	12.533	0	0	19.4774	0	25.0841	0
4499	1259.61	22.6787	147.702	288.894	0	0	0	16.3261	0	0	0	0	0	0	0	0	0	58.7953	1273.83	0	174.775	0	741.364	0	0	0	0	783.288	70.6853	0	0	93.0451	23.336	0	412.709	0	0	0	0	0	0	0	14.1159	0	0	0	0	0	0
4514	1261.64	20.6812	17.5669	0	56.6111	37.366	0	0	16.6332	47.7685	0	0	0	0	0	0	0	0	0	0	0	0	0	0	0	0	0	0	0	0	0	0	0	0	0	0	0	0	0	0	0	0	0	0	0	0	0	29.3966	0
4524	1262.66	21.6093	0	20.1198	24.7294	0	0	0	20.979	0	0	0	0	0	0	31.4968	0	0	0	0	0	0	0	0	0	0	0	0	0	0	0	0	266.785	0	0	0	0	0	0	0	0	0	0	0	0	0	0	0	0
4535	1263.65	30.2713	0	0	0	0	0	13.3999	63.9542	207.787	0	0	0	0	0	0	0	0	0	0	0	0	0	0	0	0	0	0	0	0	0	0	0	0	0	0	0	0	0	0	0	0	0	0	0	0	0	0	0
4543	1264.59	16.7794	65.2649	125.593	0	0	0	0	0	0	101.752	0	1104.36	320.051	140.637	103.021	317.231	0	51.424	40.2081	0	6.9249	0	8.1749	0	213.654	792.789	151.237	0	223.269	715.554	12.412	0	702.497	23.4163	0	0	351.459	41.1886	362.491	77.9234	72.5228	29.6892	36.0945	0	0	42.7829	0	948.894
4557	1265.57	28.1205	1847.28	43.501	0	0	0	0	0	0	0	0	0	0	0	0	0	0	22.3791	0	0	0	0	0	0	0	0	0	0	0	0	0	0	0	0	0	0	0	0	0	0	0	0	0	0	0	0	0	0
4570	1266.62	22.0053	0	97.6628	0	0	0	0	0	0	0	65.2566	1507.63	1.7367	7.189	1014.16	314.883	0	100.07	130.773	105.433	0	0	0	56.5629	0	71.8767	126.451	0	0	0	0	0	389.902	0	0	0	44.7659	0	0	0	0	0	0	0	0	38.4482	10.4069	95.1571
4576	1267.35	25.4725	0	0	0	0	0	0	0	0	0	0	0	0	0	0	0	0	0	0	0	0	0	0	0	0	0	0	0	0	0	0	0	0	0	0	0	0	0	0	0	0	0	0	0	0	0	0	0
4579	1267.59	22.3418	0	0	0	100.633	188.128	14.2058	77.2521	279.098	375.915	222.339	342.847	239.616	433.796	41.9029	12.6215	406.983	534.015	731.436	0	83.4352	19.2039	201.91	0	104.813	296.784	1262.75	96.5149	0	0	0	0	131.916	0	74.4581	58.0674	21.963	152.957	27.9327	247.836	106.298	228.393	0	0	190.912	0	38.928	243.834
4580	1267.62	26.0385	193.066	0	156.665	132.532	186.091	0	0	79.4224	0	0	0	0	0	0	0	0	0	0	0	0	0	0	0	0	0	27.6924	19.1857	0	0	0	0	0	0	0	0	0	0	0	0	0	0	0	0	0	0	0	0
4599	1269.6	21.7455	0	51.5508	0	0	0	0	230.147	0	63.2941	0	0	0	0	0	0	0	0	0	0	0	2557.01	0	0	0	0	0	0	0	0	0	0	69.7535	0	167.26	1771.52	0	0	0	0	0	0	0	0	0	0	90.2747	0
4608	1270.61	21.8696	22.0962	0	6.9894	20.0596	9.4061	0	89.2715	0	0	0	0	0	23.618	0	61.0722	43.6574	75.6718	52.5756	0	0	164.737	0	0	37.0155	50.6849	24.9307	12.0973	0	0	145.81	300.84	112.213	0	0	0	38.2116	0	16.3764	0	0	35.8391	107.85	0	0	24.0745	0	46.1385
4609	1270.61	26.5113	54332.8	45604.6	62916.2	70973.3	117898	48130.6	73110.2	56279.7	0	0	0	0	0	0	0	0	0	0	0	0	0	0	0	0	0	0	0	0	0	0	0	0	0	0	0	0	0	0	0	0	0	0	0	0	0	0	0
4618	1271.58	20.3479	0	22.0594	0	0	0	89.0344	0	0	100.406	92.6256	0	30.7661	0	0	0	0	242.289	0	0	0	0	845.251	0	119.328	0	84.7834	102.324	0	0	90.0848	0	0	155.203	234.156	224.411	17.4305	78.154	0	0	13.9859	310.143	0	69.329	0	76.5127	39.9866	276.806
4629	1272.59	20.9064	0	11.0592	87.238	0	53.0235	0	0	0	78.7456	0	98.8689	111.752	0	175.286	253.106	0	0	0	46.4018	0	0	0	273.767	85.4202	72.1786	0	0	0	0	108.032	100.651	287.543	28.019	0	0	0	149.068	0	53.4342	28.0934	0	580.799	0	0	13.2178	7.6595	74.522
4645	1274.59	21.4923	0	47.3907	0	0	0	0	0	0	0	0	0	0	0	0	0	0	0	0	0	0	0	0	0	0	0	0	0	0	0	0	0	0	0	0	0	217.588	0	0	0	0	0	0	251.653	52.5473	0	133.769	0
4647	1274.64	26.1824	29.6153	0	54.3418	0	0	52.9132	38.9847	32.5243	0	0	0	0	0	0	0	0	0	0	0	0	0	0	0	0	0	0	0	0	0	0	0	0	0	0	0	0	0	0	0	0	0	0	0	0	0	0	0
4648	1274.65	18.8614	353.745	472.583	0	12.9059	0	0	0	0	0	294.928	0	0	204.892	14.3271	0	39.7865	0	56.0256	51.364	385.826	200.872	616.735	0	363.851	482.596	0	0	0	0	0	0	0	0	461.525	158.084	186.626	0	0	26.7784	185.625	0	0	140.299	172.613	0	225.42	0
4651	1274.69	21.9133	3833.69	1272.6	249.124	147.839	881	121.148	631.732	349.345	1758.32	919.336	1511.13	751.04	981.502	1006.74	610.437	3260.24	4464.54	3369.17	1002.14	1708.06	2450.48	9752.46	1076.79	1050.34	1114.04	623.813	1171.51	192.609	84.5052	1178.84	910.077	22.1277	1322.91	1602.11	1421.84	845.76	781.394	467.527	811.996	917.851	936.451	484.272	1177.83	2025.23	488.082	985.369	1414.27
4668	1276.57	27.9279	416.51	13.8436	167.461	70.9454	0	346.872	0	0	0	184.734	0	0	1.658	0	0	24.6737	0	0	0	0	0	0	643.955	0	0	213.354	160.004	0	0	1497.1	1373.91	0	0	324.734	1474.27	0	23.0382	0	1672.81	861.876	0	0	0	562.578	0	571.211	0
4679	1277.56	29.5495	3477.76	2015.02	3599.02	5218.5	1585.2	3061.84	1433.55	886.49	809.058	4964.83	0	2843.28	2131.75	1070.48	3144.49	2768.8	533.213	39.7351	6905.46	991.697	8907.9	821.636	391.572	141.456	484.726	9001.18	147.643	3460.04	2789.16	1779.2	1218.16	1313.67	214.447	1053.85	2877.24	702.753	239.254	230.297	868.956	2159.28	1919.38	1414.03	932.475	1715.3	554.111	1504.44	0
4688	1278.5	26.6297	0	0	164.184	226.649	285.535	0	475.281	0	0	0	0	0	0	0	0	0	0	0	0	0	0	0	0	0	0	0	0	0	0	0	0	0	0	0	0	0	0	0	0	0	0	0	0	0	0	0	0
4697	1279.56	21.6142	0	0	0	0	0	99.6179	154.456	0	0	0	0	0	7.9363	0	16.2348	48.2401	0	0	0	0	0	214.158	1016.78	0	0	39.1037	435.383	0	0	0	0	0	302.932	0	0	246.251	0	1569.26	46.37	0	0	0	0	190.189	0	0	0
4701	1279.59	17.913	0	79.1364	0	0	0	0	0	0	0	0	354.445	3.8925	0	22.1006	25.6611	0	379.363	0	0	0	0	94.0168	0	61.5983	0	0	0	0	75.2809	0	0	97.8178	0	0	0	0	0	0	0	0	0	70.3818	0	0	19.748	0	0
4702	1279.65	20.7368	0	0	152.718	315.295	75.9139	110.67	175.505	158.383	122.521	253.529	0	0	65.21	0	0	0	0	0	78.6831	189.977	68.7382	146.795	349.918	69.9907	604.265	59.6229	228.374	0	0	274.658	0	0	0	192.575	176.599	177.345	414.509	204.658	320.225	313.903	471.075	222.023	0	191.056	208.625	317.866	0
4719	1281.57	26.0734	0	0	220.744	161.872	185.839	252.549	186.812	0	0	0	0	0	0	0	0	0	0	0	0	0	0	0	0	0	0	0	0	0	0	0	0	0	0	0	0	0	0	0	0	0	0	0	0	0	0	0	0
4726	1282.62	26.258	44.969	81.2448	0	28.0957	48.851	104.924	59.261	21.2452	0	31.2217	0	25.0908	0	0	0	0	0	0	0	0	0	0	0	0	0	54.4032	0	0	35.2326	0	0	0	0	0	0	0	0	0	0	0	0	0	0	0	0	0	0
4727	1282.64	22.964	0	0	9.1977	28.1324	0	16.6487	0	16.7441	0	0	0	20.9748	21.7123	0	0	0	68.3898	0	0	0	1832.95	113.972	0	0	0	0	0	0	0	0	0	0	0	0	0	0	0	0	0	0	0	0	0	24.1571	0	7.1684	0
4746	1283.62	21.9046	32.1774	336.098	0	0	0	0	431.946	0	0	0	0	0	49.0549	113.085	0	0	0	38.3219	0	0	0	0	0	0	236.513	128.838	0	46.5905	0	0	0	0	920.646	0	0	0	0	0	0	187.152	0	0	0	0	70.1284	0	0
4754	1284.59	27.0317	183.387	151.077	173.912	232.567	334.072	299.11	254.608	368.045	0	0	0	0	0	0	0	0	0	0	0	0	0	0	0	0	0	0	0	0	0	0	0	0	0	0	0	0	0	0	0	0	0	0	0	0	0	0	0
4756	1284.61	22.7251	0	0	123.329	51.5536	0	0	105.632	0	224.391	0	0	83.5128	66.2084	667.859	402.901	0	151.503	110.189	0	0	0	3355.7	0	0	0	0	0	12.4331	0	0	0	0	642.014	0	0	0	0	0	0	0	0	62.5001	0	0	0	0	226.173
4761	1285.55	27.3853	14.8153	27.3142	0	150.01	127.517	5.3063	0	8.5846	0	0	0	0	2.9154	0	0	0	0	0	0	0	0	0	0	0	0	8.1406	0	0	0	0	0	0	0	0	0	0	0	0	0	0	0	0	0	0	0	0	0
4780	1287.73	20.1122	313.243	381.266	0	0	0	0	0	0	0	0	0	0	0	0	0	0	0	0	0	0	0	0	0	0	0	0	0	0	0	0	0	0	0	0	0	0	0	0	0	0	0	0	0	0	0	0	0
4786	1288.68	26.2716	533.259	516.308	255.149	22.8993	71.9831	134.74	155.302	280.465	0	0	0	0	0	0	0	0	0	0	0	0	0	0	0	0	0	0	0	0	0	0	0	0	0	0	0	0	0	0	0	0	0	0	0	0	0	0	0
4796	1289.63	21.1477	0	0	43.229	0	0	214.493	108	268.672	0	384.637	26.4911	0	0	0	50.8888	0	0	0	223.023	0	51.8937	0	323.842	0	214.844	55.0247	174.922	26.1763	0	181.043	63.7162	86.0477	0	304.508	380.135	0	679.581	22.893	419.633	294.399	869.517	0	285.631	0	0	194.168	53.3791
4810	1290.66	18.9886	20.5497	74.3154	15.2912	0	101.358	8.1024	0	0	0	0	0	6.86	0	0	0	0	0	16.7521	0	0	0	0	0	0	0	0	0	0	0	0	48.6609	0	0	0	0	0	0	0	22.7673	0	0	57.2957	0	0	0	0	0
4816	1291.56	42.2732	0	0	0	0	0	0	965.771	914.952	0	0	0	0	0	0	0	0	0	0	0	0	0	0	0	0	0	0	0	0	0	0	0	0	0	0	0	0	0	0	0	0	0	0	0	0	0	0	0
4829	1292.58	27.6238	0	0	79.3559	103.373	207.044	0	81.9931	7.2402	0	0	0	0	0	0	0	0	0	0	0	0	0	0	0	0	0	0	0	0	0	0	0	0	0	0	0	0	0	0	0	0	0	0	0	0	0	0	0
4835	1293.6	28.479	0	0	5.2923	0	70.1895	0	0	186.398	0	21.462	0	0	0	0	0	0	0	0	17.2388	0	0	0	0	0	0	0	26.6596	0	0	0	0	0	0	0	0	0	0	0	31.0819	28.1597	0	0	0	12.5062	0	0	0
4846	1294.67	22.1311	0	0	75.7984	170.481	0	149.196	139.033	158.423	0	0	0	0	0	0	0	0	0	0	0	0	0	0	0	0	0	0	0	0	0	0	0	0	0	0	0	0	0	0	0	0	0	0	0	0	0	5.3931	0
4874	1297.66	22.8036	0	19.2942	36.6314	0	49.6239	21.2771	0	0	0	0	324.162	18.8039	2.4753	311.552	136.048	4.6964	160.824	22.2901	22.364	0	75.0893	368.487	0	26.7005	0	0	0	437.388	148.183	0	0	484.418	0	0	0	0	0	0	0	0	7.9738	35.1777	0	0	0	0	0
4882	1298.61	19.8027	518.138	3329.94	0	0	12.8589	0	177.983	111.648	3652.8	953.202	1353.67	8998.42	1595.98	6428.75	9269.91	48.8575	7295.65	1607.54	0	316.052	0	16462.2	0	1990.2	6290.97	34.9818	0	1528.95	3204.32	0	0	8201.43	1840.36	0	0	2499.26	1493.28	3366.25	1114.92	450.429	362.942	616.943	322.359	16.1359	2396.08	115.196	10709.5
4888	1299.62	27.9166	385.675	0	185.015	374.139	272.961	0	132.703	198.976	1196.17	2382.65	3560.92	4813.56	827.905	3440.55	6191.77	751.181	6995.2	1348.44	32.2464	302.256	33.8805	5414.04	525.568	395.838	1882.94	0	804.183	2067.51	9180.4	202.197	677.693	2395.05	495.512	341.33	0	1347.97	1248.88	685.792	1633.42	1028.44	1136.87	875.36	311.246	113.581	569.082	8.4902	1724.39
4889	1299.6	20.4504	68.7652	359.668	0	0	97.4473	0	26.8731	0	354.242	54.0304	249.656	809.707	248.005	1016.43	1868.52	87.1887	945.169	270.879	0	0	29.8023	529.402	0	457.878	0	0	0	176.614	341.42	0	0	1605.29	0	0	0	246.271	43.5678	233.002	0	0	47.2195	214.092	0	0	383.565	0	652.151
4903	1300.73	22.2718	1155.38	603.119	201.738	80.222	0	207.327	16.8929	0	108.046	0	281.644	227.361	52.4416	143.787	0	123.131	2052.06	74.0244	0	232.456	0	2400.59	105.616	0	775.105	234.394	217.513	1142.82	203.535	578.499	224.735	738.122	805.953	224.03	376.323	440.539	415.39	204.756	402.185	290.58	93.2424	203.879	0	402.28	119.461	284.435	137.677
4911	1301.71	27.0659	141.059	270.27	0	0	0	0	0	0	0	0	0	0	0	0	0	0	0	0	0	0	0	0	0	0	0	0	0	0	0	0	0	0	0	0	0	0	0	0	0	0	0	0	0	0	0	0	0
4923	1303.55	28.6657	64.1112	53.653	3.8113	44.0448	43.0791	147.79	25.4759	144.414	0	0	0	0	0	0	0	0	0	0	0	0	0	0	0	0	0	0	3.2386	0	0	0	0	0	0	0	0	0	0	0	0	0	0	0	0	0	0	0	0
4934	1304.65	18.9735	0	220.667	42.2625	48.5036	11.5151	0	0	50.0009	36.9541	283.493	0	0	0	0	0	0	147.537	21.1248	0	107.717	0	251.312	0	60.7418	273.883	0	0	0	0	0	0	0	51.8602	164.248	259.196	148.247	362.107	0	0	377.127	0	103.676	0	0	185.037	101.89	0
4947	1305.62	20.0997	0	0	21.3795	0	0	0	0	0	916.895	0	237.093	0	113.08	160.982	121.237	0	1275.47	0	0	0	0	2592.92	0	29.3	221.961	0	35.9627	235.58	554.108	0	0	537.726	0	32.1966	0	663.916	465.703	1161.93	161.19	146.11	268.05	164.106	0	0	134.916	354.597	638.212
4948	1305.67	17.691	0	0	0	38.6496	0	0	36.0503	0	0	0	0	0	0	0	0	0	0	0	0	32.1844	0	0	0	16.9079	0	0	0	0	0	0	0	0	0	0	0	0	0	108.811	0	0	0	0	0	0	166.07	105.755	0
4964	1307.59	28.352	0	68.6307	2.646	83.0903	97.1794	0	20.3419	54.8066	131.96	41.1882	0	16.0959	22.9208	5.7053	11.0653	0	88.8751	18.734	0	0	0	0	0	15.4634	244.815	35.3556	0	217.538	0	0	0	78.3919	0	0	0	0	0	47.999	0	39.8376	0	84.2206	0	6.6206	21.8906	6.8082	0
4967	1307.63	21.9234	8.1612	137.47	0	0	0	0	0	0	215.206	307.918	103.913	153.888	259.395	958.88	0	6.7237	194.963	19.7896	103.071	21.9883	0	0	0	90.1621	0	15.4001	108.149	18.787	0	0	14.1812	40.5253	0	0	61.8959	84.4269	0	0	0	50.8416	53.1812	54.8684	47.488	93.3153	0	0	0
4973	1308.56	27.5993	13.8028	0	202.418	0	791.934	278.765	709.613	11.0758	0	0	0	0	0	0	0	0	0	0	0	0	0	0	0	0	0	0	0	0	0	0	0	16.9591	0	0	0	0	0	0	0	0	0	0	0	0	0	0	0
4975	1308.61	22.0706	10.539	0	0	0	0	0	0	16.9744	0	273.711	0	0	2.3001	130.911	6.6533	195.088	0	0	0	0	0	554.277	0	0	0	0	0	0	0	10.1621	10.8858	0	0	0	0	29.1068	56.3662	127.448	514.832	225.083	617.415	0	48.5985	68.8373	0	68.8294	0
4976	1308.63	19.8717	0	0	568.468	409.533	335.962	247.91	207.912	166.631	0	143.055	0	0	28.475	17.9025	0	511.999	76.3557	182.524	1335.22	107.193	346.898	308.793	536.174	156.94	468.113	45.3969	408.354	131.473	0	515.561	365.856	312.251	0	351.724	1187.22	128.947	768.495	51.2058	488.845	692.277	267.374	547.081	0	0	108.822	339.57	181.458
4982	1309.6	22.2342	639.724	426.275	0	0	0	0	0	0	0	0	2015.25	0	49.9861	184.831	477.031	0	283.806	0	0	0	30.4015	125.208	0	0	67.4695	0	0	80.9136	231.121	0	0	639.142	0	0	0	0	0	0	28.0148	0	0	31.5578	0	0	0	0	0
5020	1313.77	21.3164	29008.4	79573.7	453.769	6665.47	0	347.743	4527.61	4162.48	0	0	0	0	0	0	0	0	0	0	0	0	0	0	0	0	0	0	0	0	0	0	0	0	0	0	0	0	0	0	0	0	0	0	0	0	0	0	0
5031	1314.7	21.72	40.8373	470.093	0	0	0	0	81.1111	0	0	0	0	0	0	0	212.743	0	0	0	0	0	0	0	0	0	0	0	0	0	126.348	0	170.537	211.477	0	0	0	0	0	131.519	18.5131	0	0	0	0	0	0	0	148.986
5044	1315.67	28.1853	0	1124.69	0	22.3296	0	0	347.15	39.383	0	0	25.6144	65.8414	0	83.5705	197.227	0	420.403	0	0	0	0	74.4012	0	0	71.8921	0	0	55.4792	336.259	0	0	96.4384	0	0	0	0	0	0	0	0	0	6.7722	0	0	0	0	102.559
5052	1316.64	22.7932	662.671	444.469	148.973	30.588	99.8648	83.6945	106.483	200.113	0	78.0319	37.096	10.3307	188.512	105.28	64.2413	279.144	608.585	53.1338	962.994	202.558	1280.34	72.0441	49.9086	0	33.0598	75.5916	396.516	0	0	1055.42	660.224	0	13.1573	404.705	60.5267	0	0	0	0	0	40.6747	0	253.992	271.427	0	6.7698	0
5081	1319.52	26.4929	0	0	0	0	0	2284.59	0	1489.71	0	0	34.6807	0	0	0	0	0	0	0	0	0	0	0	0	0	0	0	8.0402	0	0	0	0	0	0	0	0	0	0	0	0	0	0	0	0	0	0	0	0
5086	1319.64	22.1513	0	0	0	0	328.388	0	0	0	100.454	331.929	0	242.145	131.143	225.858	0	571.09	11.154	1218.45	327.84	351.155	0	0	166.807	380.129	1002.63	237.799	192.24	158.074	0	713.824	410.891	184.707	37.7226	432.327	764.177	416.678	377.426	0	0	277.264	68.1213	388.879	426.814	1173.64	80.3199	114.666	0
5122	1323.57	29.3756	1879.21	9.5225	298.133	0	2957.04	478.006	211.12	1100.91	0	1022.05	0	0	67.1607	0	0	1642.49	0	0	2000.05	294.391	3776.08	0	474.867	26.2083	0	34.4638	360.367	0	0	2645.82	4941.9	0	0	3935.02	947.721	0	0	0	29.3218	14.5818	1194.04	0	2869.87	871.879	0	190.096	0
5131	1324.54	26.781	0	0	284.147	0	0	4823.66	830.936	2725.85	0	0	0	0	0	0	0	0	0	0	0	0	0	0	0	0	0	0	0	0	0	0	0	0	0	0	0	0	0	0	0	0	0	0	0	0	0	0	0
5147	1325.64	19.2031	24.9139	0	0	0	0	166.347	0	0	226.127	0	0	0	0	160.751	0	0	85.4266	0	0	0	0	389.567	0	0	0	0	0	0	0	0	0	0	0	162.7	937.844	0	0	0	0	0	0	0	0	0	0	0	0
5156	1326.66	21.9027	9.3864	156.355	0	0	0	0	0	52.9283	21.4715	0	0	8.2703	75.1342	45.22	29.06	0	0	0	0	0	0	44.3963	0	41.8516	0	0	0	0	114.443	33.9947	0	0	0	0	77.7075	0	0	0	0	16.4885	0	0	0	20.9031	90.4585	51.9883	221.491
5159	1326.67	20.3686	777.042	352.59	1327.93	1838.9	1027.89	611.123	1000.78	852.442	652.739	1809.06	0	0	477.414	33.1888	0	1451.85	0	648.405	1293.16	1561.95	1293.11	1070.64	1845.71	602.145	4538.28	516.331	1974.34	616.286	146.597	2174.17	790.581	1005.59	611.48	1360.36	1889.91	1068.52	2827.69	1361.76	2387.09	1815.77	2873.59	1543.11	578.404	1714.78	967.324	1639.73	850.915
5169	1327.63	27.1943	1908.38	575.4	2291.11	1808.37	3272.32	2285.39	2891.04	2349.64	0	0	0	0	0	0	0	0	0	0	0	0	0	0	0	0	0	0	0	0	0	0	0	0	0	0	0	0	0	0	0	0	0	0	0	0	0	0	0
5170	1327.63	22.7062	38.7885	160.205	0	0	0	0	0	38.7236	0	0	136.389	45.4225	133.683	396.812	374.378	0	426.033	95.223	20.6402	44.0531	145.187	0	0	38.0507	67.4823	19.0121	202.107	66.0212	504.343	133.894	42.8426	423.296	25.4997	0	0	42.3329	0	14.0751	0	0	0	106.885	0	67.2339	48.063	0	0
5174	1327.73	21.0342	0	88.4402	0	0	0	0	0	0	0	0	0	0	0	0	0	0	0	65.0416	0	0	0	0	0	23.5598	0	0	0	0	0	0	0	0	0	0	0	0	0	0	0	0	0	0	0	0	166.769	21.6061	978.244
5178	1328.61	27.9421	0	0	0	0	0	0	151.169	0	0	156.361	0	0	30.162	0	0	0	0	0	0	0	109.826	0	0	0	0	97.7636	24.7178	0	0	0	0	0	145.293	0	0	0	0	0	0	30.2117	0	0	0	9.3485	0	12.5386	0
5180	1328.64	23.0924	0	0	412.01	439.505	393.1	177.976	193.776	176.897	121.719	153.36	0	563.87	363.442	351.902	625.417	515.554	194.628	22.4962	565.175	111.233	1003.2	191.487	81.7002	282.58	308.166	472.027	584.29	389.176	37.7412	475.029	222.292	274.949	233.93	647.551	202.692	574.595	126.142	79.4974	36.8925	136.116	441.177	293.278	0	596.933	94.1254	306.326	125.655
5185	1329.34	25.5728	101.73	7.0177	0	0	0	0	0	0	0	0	0	0	0	0	0	0	0	0	0	0	0	0	0	0	0	0	0	0	0	0	0	0	0	0	0	0	0	0	0	0	0	0	0	0	0	0	0
5199	1330.54	27.53	21.3939	0	4.0672	491.981	902.611	11.9045	7.2025	0	0	0	0	0	0	0	0	0	0	0	0	0	0	0	0	0	0	0	0	0	0	0	0	0	0	0	0	0	0	0	0	0	0	0	0	0	0	0	0
5200	1330.56	17.6255	53.2908	291.558	48.3036	76.9875	36.6718	0	129.425	95.3297	47.7338	231.752	0	16.3207	16.3103	0	0	129.484	70.7726	1086.18	0	770.884	0	0	124.22	476.139	1333.43	34.6913	0	0	0	15.281	0	25.3625	0	26.3177	10.5322	229.482	166.187	0	83.6997	88.9986	153.297	635.059	185.522	616.544	233.218	229.799	121.237
5205	1330.65	20.3127	0	47.7378	23.9205	0	0	0	0	37.7817	506.492	30.9423	334.029	810.708	0	282.285	44.7617	0	0	0	0	16.9661	0	1227.18	34.8595	0	265.506	39.7968	0	61.1782	0	0	0	99.3008	0	0	28.018	58.5361	306.872	147.026	0	0	189.96	0	0	0	0	0	100.882
5233	1332.64	19.8969	0	0	0	0	44.4485	0	52.6544	0	31.6465	150.147	1436.63	0	16.0882	304.349	657.904	0	0	0	0	0	0	0	0	0	43.4074	0	0	0	0	0	0	575.655	0	34.5584	0	0	0	0	0	28.9351	0	0	0	0	0	14.1329	0
5250	1334.58	29.616	35435.1	13467	20294.2	17789.1	17098.9	23395.3	8561.79	13594.7	4272.5	43539.1	65.4789	6857.65	11698.5	3556.64	5002.3	29000.8	1381.87	846.459	73951.2	12381.1	77289.6	1634.38	6347.43	1353.92	1224.21	12465.6	7646.94	6735.72	6705.34	34674.2	30934.2	1580.03	51.7319	24853.9	40859.5	3760.3	1641.21	816.727	5781.35	10226.7	15044.8	5980.06	19712.9	14417.5	3597.7	11037.5	0
5271	1336.55	27.5281	0	23.6805	9.66	3.5686	58.6856	13.1523	112.564	0	0	0	0	0	0	0	0	0	0	0	0	0	0	0	0	0	0	544.88	0	0	0	34.5688	0	0	0	0	0	0	0	0	0	0	0	0	0	0	0	0	0
5289	1337.57	27.899	20.7734	54.4974	0	38.8133	0	0	7.4666	0	0	0	0	0	0	0	0	0	0	0	0	0	37.1719	0	0	0	0	0	0	0	0	2.247	19.619	0	0	0	31.6727	0	0	0	0	0	0	0	47.1879	0	0	143.885	0
5295	1337.73	20.7937	64.083	122.208	0	0	0	0	0	0	0	0	0	0	0	0	0	0	0	0	0	0	0	0	0	0	0	0	0	0	0	0	0	0	0	0	0	0	0	0	0	0	0	0	0	0	0	0	0
5296	1337.76	16.2013	0	0	0	0	0	0	0	0	0	0	0	0	0	9.3288	0	0	0	23.1623	11.7845	17.9917	0	0	0	0	0	0	14.0986	0	0	14.0661	0	22.9612	0	7.5181	0	0	0	0	0	0	0	0	0	0	0	0	25.2294
5302	1338.63	17.9896	0	0	168.972	68.5135	227.968	183.259	578.378	491.687	92.9584	0	0	0	66.4487	141.402	73.2592	0	0	0	204.015	49.7106	47.9675	0	241.171	0	388.547	0	38.1464	0	0	0	0	161.835	0	330.361	414.952	113.059	438.971	115.226	347.107	63.4029	377.144	193.649	0	0	195.439	170.936	61.8628
5323	1340.65	17.5121	9.4121	77.1017	0	0	0	24.9917	44.0709	0	0	17.6319	0	0	0	0	0	0	0	0	0	322.973	0	42.526	41.1705	69.1998	0	0	83.958	0	0	22.1334	78.4417	0	0	112.176	0	99.6842	0	11.0127	82.0129	68.2968	106.805	0	0	212.521	76.9852	138.872	0
5333	1341.63	27.3667	0	109.355	596.819	485.773	810.764	392.442	522.14	378.387	0	0	0	0	0	0	0	0	0	0	0	0	0	0	0	0	0	0	0	0	0	0	0	0	0	0	0	0	0	0	0	0	0	0	0	0	0	0	0
5344	1342.69	20.8142	0	0	179.509	153.097	203.199	144.736	123.38	202.376	0	140.623	0	0	0	0	0	254.948	0	0	806.1	0	97.9355	0	143.32	65.2823	145.855	28.2363	108.419	0	0	392.938	373.385	336.498	111.681	169.458	351.542	0	288.1	0	83.7989	0	556.996	31.8795	307.053	11.53	0	110.1	84.1025
5353	1343.72	26.965	47.1971	35.5634	0	0	0	42.2098	0	52.9736	0	0	0	0	0	0	0	0	0	0	0	0	0	0	0	0	0	0	0	0	0	0	0	0	0	0	0	0	0	0	0	0	0	0	0	0	0	0	0
5361	1344.66	19.8833	0	0	0	0	0	0	0	0	0	0	25.4183	0	0	24.1108	0	0	127.365	25.6047	0	0	0	644.871	0	0	1203.4	0	0	60.4691	373.396	0	0	725.949	0	126.059	0	634.231	0	202.557	19.4468	84.2643	0	1071.67	0	0	0	58.5953	54.1872
5362	1344.66	28.6517	7.3184	0	0	0	0	0	0	0	74.6044	0	0	124.577	53.8772	172.541	119.722	0	1171.98	0	0	0	0	675.86	0	0	0	480.884	0	0	0	168.07	185.561	39.5779	0	0	0	0	0	0	0	0	0	0	0	0	0	0	151.711
5364	1344.72	17.6505	0	0	0	0	0	0	0	0	73.6387	0	0	0	24.332	0	44.9852	0	0	0	0	43.0249	0	0	0	0	0	0	0	0	0	0	0	11.401	0	42.3995	48.6037	109.588	61.7298	0	17.4147	23.4148	0	0	0	0	223.581	0	0
5377	1345.67	22.3088	897.461	141.686	615.184	0	0	593.523	285.51	42.1596	0	293.742	148.79	0	0	0	0	126.441	128.43	25.9296	523.812	450.571	40.9633	0	2199.09	28.5532	0	1165.85	923.535	0	0	1108.78	936.758	378.839	0	126.128	5779.98	0	472.86	0	4132.76	2413.34	1084.25	0	210.848	633.955	0	685.183	0
5383	1346.66	23.1705	4744.2	8744.34	6662.9	9440.88	4046.14	2841.89	5189.72	1745.04	8249.19	7105.04	1649.72	17899.1	9937.68	13932	24322.1	7488.04	9544.32	994.835	10776	3109.19	23327.3	18666.8	2372.43	8153.1	5357.73	32876.5	16480.8	18403.9	4494.57	4539.46	2809.04	6151.74	17860.3	1723.64	1406.27	8831.87	7889.35	4989.54	2077.64	5176.04	11158.5	5449.99	7955.19	9005.29	4761.69	5062.42	6175.81
5407	1348.66	24.4638	5.1475	39.3486	0	0	0	14.4619	0	0	0	0	0	0	0	0	0	0	0	0	0	0	0	0	0	0	0	0	0	0	0	0	0	0	0	0	0	0	0	0	0	0	0	8.4841	0	0	0	0	0
5439	1352.55	27.4337	48.1283	0	57.93	11071.8	14390.6	80.3201	0	0	0	0	0	0	0	0	0	0	50.6387	0	0	0	0	0	0	0	0	0	0	0	0	0	0	0	0	0	0	0	0	0	0	6.5759	0	0	0	0	0	6.7723	0
5444	1352.69	19.3778	0	0	0	0	0	0	30.2538	0	0	55.9277	325.106	0	169.733	0	0	0	261.762	0	0	49.3856	106.076	0	60.6232	0	33.2156	45.6447	0	122.429	264.26	0	0	0	67.0534	0	0	144.41	0	280.125	0	0	0	43.1483	0	25.1912	0	0	280.332
5448	1353.5	29.0686	24.3353	0	15.6475	0	0	8.4502	16.6399	19.7515	0	0	0	27.7255	9.6621	0	7.0252	0	0	0	7.0916	13.1876	20.3413	0	0	0	0	0	9.7506	4.4096	34.0522	0	0	0	0	0	0	4.4729	0	0	22.9961	8.4205	0	0	0	0	0	0	0
5455	1353.69	19.7916	0	165.415	0	0	0	15.962	35.6851	0	274.731	238.864	1184.1	446.778	131.605	3555.95	1925.72	55.3198	166.535	516.679	0	135.561	179.408	1280.73	44.8653	0	393.183	0	24.1616	0	0	0	0	1366.59	0	58.7187	0	84.0925	63.1461	38.8737	23.9637	0	70.7778	81.8077	0	0	449.973	0	0
5465	1354.66	25.5665	0	43.8797	0	0	0	0	0	0	39.6576	0	0	58.742	13.6446	69.8263	124.341	0	0	0	0	20.4487	0	0	0	0	97.4369	1615.73	0	0	799.535	32.7096	32.3187	0	0	0	0	0	0	0	12.5306	12.6223	0	0	0	0	0	0	0
5466	1354.71	22.3896	0	0	128.105	174.544	0	70.0465	0	0	475.913	159.707	113.047	281.989	430.718	631.3	542.255	53.8345	835.863	211.561	35.4124	207.065	78.3871	994.852	27.7407	23.2743	1228.26	0	238.02	211.02	1183.67	212.631	70.7873	299.689	0	151.672	293.791	338.582	149.55	138.8	117.704	122.474	72.4996	291.336	0	287.925	61.9333	3.2216	0
5467	1354.73	20.1016	349.706	1473.61	579.963	560.112	0	308.387	440.375	74.2085	2648.66	701.311	0	605.592	555.49	560.419	465.339	16.0259	655.91	75.212	666.643	841.98	399.82	1473.95	663.937	935.281	2020.76	90.6992	422.842	555.121	106.024	426.425	493.544	437.136	213.941	725.35	1669.55	1156.04	1184.41	1255.53	1269.41	1102.24	1349.46	901.277	284.307	1437.27	1523.72	1002.16	379.792
5480	1355.7	20.8385	37.2925	139.13	0	0	0	0	0	0	49.6285	0	0	28.9728	33.4785	0	236.114	0	106.739	0	0	0	0	0	0	121.673	0	0	0	26.4309	0	0	0	0	0	0	0	74.241	0	0	0	0	0	0	0	0	84.9237	20.5146	0
5481	1355.75	26.8766	826.014	639.86	755.978	0	0	712.493	934.893	1141.02	0	0	0	0	0	0	0	0	0	0	0	0	0	0	0	0	0	0	0	0	0	0	0	0	0	0	0	0	0	0	0	0	0	0	0	0	0	0	0
5485	1356.56	28.7429	947.058	0	0	0	211.546	0	84.5572	91.6941	0	1204.11	0	0	0	0	0	0	0	0	0	131.719	1080.99	32.5683	74.839	0	0	246.027	703.744	0	0	2172.62	17.8551	0	0	453.224	0	0	0	0	0	0	561.423	0	0	136.646	0	0	0
5491	1356.69	41.5353	0	0	0	0	0	0	0	0	0	0	0	0	0	0	0	0	0	0	0	0	0	0	0	0	0	0	0	0	0	0	0	0	0	0	0	0	0	0	0	0	0	0	0	0	0	0	0
5511	1358.75	22.0123	0	0	0	77.7177	61.4564	413.207	0	133.736	0	0	0	0	0	0	0	0	0	0	0	0	0	0	0	0	0	232.558	0	0	0	0	0	0	209.733	0	0	0	0	0	0	0	0	0	0	0	0	8.6861	0
5538	1361.54	28.8592	0	0	18.2678	0	118.715	66.1197	13.3924	14.4925	0	0	0	0	0	0	0	104.626	0	0	45.8051	0	316.107	0	0	0	0	7.5162	0	0	0	10.8869	0	0	0	0	111.168	0	0	0	0	0	0	0	0	0	0	7.8873	0
5540	1361.7	19.2998	3464.33	1243.97	1208.19	1083.87	1824.57	0	536.96	63.4447	1495.14	761.389	0	793.827	1040.09	1923.34	124.855	5090.55	284.352	738.026	3596.2	1924.57	3442.82	0	4227.23	2229.76	4492.05	587.955	1401.24	748.021	200.472	282.253	480.99	739.004	55.7989	4524.62	5680.89	2420.49	666.601	417.535	2539.04	2147.21	4977.3	1390.8	3515.29	2564.78	23.9451	1566.23	1062.62
5541	1361.73	17.6187	0	13.5484	533.222	829.412	808.201	204.497	264.406	389.901	964.618	260.198	0	690.735	463.966	750.533	696.745	168.942	618.686	929.153	55.7815	1096.83	134.547	320.574	469.76	335.364	3177.48	24.5426	24.917	93.251	64.0449	135.209	235.673	2343.29	112.783	635.491	388.534	1028.81	1127.7	1233.27	955.47	595.347	305.754	472.285	297.941	450.49	1490.22	998.139	776.723
5548	1362.65	27.9825	0	209.188	0	0	0	0	0	0	80.6917	0	1460.2	101.697	16.3112	281.917	72.4601	0	1912.68	102.079	0	0	0	1966.17	0	0	2246.89	129.52	0	1698.16	2058.77	0	0	1336.63	634.629	0	0	623.097	0	73.5797	0	0	0	325.015	0	0	55.5182	17.2888	192.315
5550	1362.68	18.6332	0	0	0	67.1039	0	54.5788	261.962	110.936	636.52	260.12	88.1481	287.676	220.183	1218.45	194.694	0	469.525	0	0	25.4459	0	847.415	55.0672	0	1338.26	0	89.4715	214.195	326.689	102.932	2390.78	809.983	0	73.453	114.539	686.665	351.88	549.338	340.908	189.255	28.551	1467.75	0	0	743.812	83.9482	81.9043
5565	1364.58	28.3438	0	26.9565	12.2811	0	0	0	5.6234	0	0	0	22.2753	0	0	0	0	0	21.5357	5.6948	0	0	0	0	0	0	0	0	0	0	24.9333	0	0	11.9706	0	0	0	0	0	0	0	0	0	0	0	0	0	0	0
5574	1365.55	28.3571	0	39.8656	4.0324	0	0	0	0	0	0	0	0	0	0	0	0	0	95.9441	0	0	0	0	0	0	0	0	8.8726	0	0	30.5334	0	0	0	0	0	0	0	0	0	0	0	0	0	0	0	0	0	0
5608	1368.63	22.8158	209.922	0	165.728	0	0	108.602	0	0	0	0	44.4061	23.2951	0	28.6647	41.7923	138.763	0	0	0	0	18.0922	0	0	0	0	0	23.0951	0	283.628	1.2892	6.6651	0	14.2755	22.1066	76.3606	17.9315	8.4408	0	0	0	0	0	0	205.768	0	120.625	11.6037
5610	1368.68	20.1352	0	0	0	0	0	0	0	0	92.6527	0	429.107	0	0	215.139	0	0	543.164	226.515	0	0	0	827.893	0	0	637.192	0	0	249.069	491.748	0	0	911.805	0	0	0	540.609	177.599	146.33	0	112.795	0	394.908	0	0	205.601	0	269.375
5618	1369.64	32.4889	0	0	150.716	40.3453	74.9225	172.265	137.466	345.739	0	0	0	0	0	0	0	0	0	0	0	0	0	0	0	0	0	0	0	0	0	0	0	0	0	0	0	0	0	0	0	0	0	0	0	0	0	0	0
5636	1371.61	27.833	74.1592	0	0	582.084	1055.36	101.18	517.83	0	0	0	0	71.1532	0	0	42.7917	0	0	12.7548	0	0	157.548	2068.72	0	8.4434	0	331.714	48.3297	36.0011	263.224	0	0	108.712	60.3902	986.307	0	0	9.4942	60.3687	1354.81	551.303	413.726	0	0	0	59.7825	304.703	765.316
5648	1372.68	17.6237	0	0	37.9556	20.5396	0	49.5629	9.3001	0	115.785	0	0	33.1836	48.7009	23.8309	64.397	0	38.1816	0	0	70.5372	0	0	0	0	284.292	0	0	0	0	0	0	92.5496	0	46.6475	130.956	74.5822	56.5356	75.6695	92.8399	75.9203	58.4603	196.504	0	27.6011	194.617	122.277	0
5650	1372.71	21.9875	1155.11	208.499	187.93	0	0	225.159	2684.22	4506.93	458.135	8504.43	5173.78	426.737	74.7852	2106.05	689.638	205.588	716.147	1021.42	4670.73	204.297	8146.24	0	330.03	191.728	133.258	5589.78	1224.13	1108.29	1676.54	797.15	654.257	2131.53	6858.16	428.513	232.49	242.126	264.607	65.5506	0	108.848	355.907	1217.82	8254.65	77.1177	1119.96	89.0499	66.0676
5686	1376.69	20.8606	0	0	0	0	0	0	13.6567	0	0	45.8374	0	0	0	0	93.9724	0	0	0	0	12.9331	0	0	0	9.7841	0	0	0	0	0	0	0	0	0	0	0	0	0	0	0	0	0	0	0	0	29.6668	0	26.3895
5687	1376.71	28.1203	76.6233	59.5391	0	0	0	0	112.292	177.008	0	0	0	0	0	0	0	0	0	0	0	0	0	0	0	0	0	0	0	0	0	0	0	0	0	0	0	0	0	0	0	0	0	0	0	0	0	0	0
5699	1378.54	29.3119	0	31.8514	155.719	107.121	0	82.41	0	7.6051	0	0	0	21.1131	1.9342	0	0	0	0	0	0	0	0	0	0	0	0	27.4436	0	0	0	0	479.113	0	0	0	133.556	0	0	0	0	8.0989	0	0	0	0	0	2.01	0
5718	1379.66	25.5867	632.384	942.592	0	0	0	0	0	0	0	0	0	0	0	0	0	0	0	0	0	0	0	0	0	0	0	0	0	0	0	0	0	0	0	0	0	0	0	0	0	0	0	0	0	0	0	0	0
5719	1379.69	20.6266	0	0	91.1251	16.4897	0	132.242	52.3695	143.079	0	98.0154	0	0	0	0	0	0	0	0	52.5914	44.7562	0	0	238.79	0	0	0	173.076	0	0	313.584	0	0	0	164.104	194.326	0	0	0	123.087	0	340.434	0	0	62.4079	0	169.327	0
5720	1379.71	18.5872	0	0	483.203	19.054	0	0	190.884	0	93.4156	0	97.2758	0	12.6094	118.126	0	0	149.968	31.8628	0	0	0	0	0	432.391	0	0	232.487	0	39.2132	169.718	0	131.209	0	0	48.4134	52.1605	0	56.5086	24.1604	0	0	0	0	0	96.3264	105.334	0
5725	1380.55	27.7059	9.1229	5.5284	29.0106	0	5.4895	10.5504	0	12.1146	0	0	0	0	0	0	0	0	0	0	0	0	0	0	0	0	0	0	0	0	0	0	0	0	0	0	0	0	0	0	0	0	0	0	0	0	0	0	0
5728	1380.67	22.8536	0	0	0	0	0	0	0	0	0	0	0	5.6898	0	231.285	27.1065	0	138.203	384.907	0	0	0	1587.05	0	0	168.567	1150.05	0	0	0	0	0	14.2817	55.4766	0	0	0	0	0	0	17.4135	0	0	0	0	0	50.3525	202.494
5735	1381.61	27.378	57.4169	119.423	7.6283	10.45	0	112.995	31.9919	101.638	0	0	0	0	1.8505	0	0	0	0	0	0	0	0	0	0	0	0	0	0	0	0	0	8.2235	0	0	0	0	0	0	0	0	0	0	0	0	0	0	0	0
5738	1381.7	18.4543	98.3482	336.406	0	276.914	0	0	0	0	0	170.809	864.973	382.434	120.032	1329.55	1393.73	104.689	1704.35	273.982	0	146.07	89.8926	1253.69	0	303.302	712.662	41.6823	132.5	673.333	406.747	0	0	5209.63	125.084	0	0	802.162	242.013	99.3067	0	0	0	2011.47	0	70.2606	824.172	101.526	274.126
5748	1382.69	21.111	0	161.58	0	0	0	0	0	0	295.187	0	239.057	87.1923	45.1682	243.255	93.2893	0	487.514	83.2605	0	5.8966	0	0	0	0	1244.83	0	0	202.159	541.035	0	0	657.117	104.851	0	0	649.255	51.6857	396.641	164.221	171.511	0	30.7515	0	0	239.776	77.2251	527.336
5766	1383.64	27.6665	197.061	0	170.152	0	0	162.118	214.941	0	0	0	0	0	0	0	0	0	0	0	0	0	0	0	0	0	0	0	0	0	0	0	0	0	0	0	0	0	0	0	0	0	0	0	0	0	0	0	0
5772	1384.63	27.5777	0	0	0	0	0	0	0	262.675	0	0	0	0	0	0	0	0	0	0	0	0	0	0	0	0	0	0	0	0	0	0	0	0	0	0	0	0	0	0	0	0	0	0	0	0	0	0	0
5776	1384.64	22.5597	365.209	0	198.41	172.708	0	48.8959	328.727	0	60.8213	76.4748	86.9819	0	0	27.0287	55.0483	385.589	134.5	0	0	64.6403	47.9576	0	0	51.7602	0	159.612	189.57	223.046	91.959	5.2296	0	25.2455	232.357	0	359.288	408.084	89.0565	52.5471	13.1659	66.4893	77.1645	48.3274	0	149.466	81.5262	237.136	23.4594
5783	1385.63	27.9031	48.26	20.2652	125.176	447.327	665.17	171.792	113.289	86.0192	0	0	0	0	0	0	0	0	0	0	0	0	0	0	0	0	0	50.6292	18.8577	0	0	0	0	0	0	0	0	0	0	0	0	0	0	0	0	0	0	0	0
5784	1385.65	20.3164	98.8371	372.916	0	0	0	0	0	0	502.78	190.884	0	929.31	134.727	462.741	216.995	0	637.734	372.202	0	0	0	1104.51	0	0	0	27.9881	0	74.6148	57.0778	0	0	196.012	0	0	61.937	234.173	84.181	222.195	0	0	0	0	0	0	147.323	0	1078.19
5785	1385.67	22.9014	71.0311	0	122.439	0	47.6654	29.4094	0	0	4.8393	0	0	0	0	0	0	402.07	0	10.8144	504.149	77.1351	708.761	0	211.53	75.4255	0	0	336.76	30.3991	0	1069.19	542.896	0	0	1035.28	735.964	14.767	34.3381	8.8021	26.8328	37.0469	238.644	73.946	0	617.872	0	7.7571	0
5800	1386.69	19.2363	0	0	97.003	90.6743	0	0	203.962	35.0034	656.782	464.651	247.463	53.5699	111.916	448.13	0	0	950.047	121.919	0	107.395	0	2425.17	0	150.429	1173.75	397.377	198.214	278.858	443.299	0	0	794.633	0	46.4533	0	778.591	978.157	877.7	505.862	572.788	438.615	168.736	0	0	797.667	268.801	457.433
5816	1388.49	29.5873	11.5583	0	81.7172	4.8044	0	29.1898	70.2265	531.365	0	147.206	0	31.8891	141.413	0	3.622	111.01	0	0	0	0	0	0	1233.41	0	0	0	142.156	0	0	1910.84	0	0	0	17.361	0	28.7702	0	0	0	0	29.8609	49.9249	0	813.296	0	277.29	0
5849	1392.52	26.6375	14.4293	24.9091	0	0	0	0	0	0	0	0	0	0	0	0	0	0	0	0	0	0	0	0	0	0	0	0	0	0	0	0	0	0	0	0	0	0	0	0	0	0	0	0	0	0	0	0	0
5855	1392.64	17.1911	0	13.3575	0	0	0	0	0	0	54.2541	0	455.707	75.3479	38.8726	171.6	48.8517	0	0	0	0	0	0	0	0	53.3765	101.868	0	0	0	14.9065	8.2885	0	138.257	0	0	0	28.9038	0	0	0	0	27.7582	0	0	0	0	2.7111	270.692
5866	1393.62	27.3528	0	0	55.9203	0	7.2175	0	75.9439	0	0	0	0	0	0	0	0	0	470.197	0	0	29.6304	0	0	0	0	0	765.717	0	0	0	0	0	0	0	0	0	0	0	0	0	0	0	0	0	0	0	0	0
5869	1393.71	20.5768	0	0	0	0	0	31.2137	180.557	144.771	146.121	218.149	0	37.3912	115.138	0	0	0	0	72.9591	0	243.985	94.3952	625.733	193.486	166.628	778.871	155.473	224.968	160.754	80.2429	208.052	0	0	0	78.549	67.5703	176.518	406.015	373.757	299.5	300.765	343.276	308.718	0	106.177	349.267	267.769	326.237
5874	1394.64	43.3162	0	0	0	0	0	0	1284.5	0	0	0	0	0	0	0	0	0	0	0	0	0	0	0	0	0	0	0	0	0	0	0	0	0	0	0	0	0	0	0	0	0	0	0	0	0	0	0	0
5895	1395.68	27.0299	59.321	0	98.3322	0	53.3732	97.6977	66.9863	196.22	0	0	0	0	0	0	0	0	0	189.555	0	0	0	0	0	0	0	0	0	0	0	0	0	0	0	0	0	0	0	0	0	0	0	0	0	0	0	0	0
5922	1397.69	19.4952	479.693	542.59	0	0	0	0	511.278	0	630.387	1126.86	1401.55	333.463	567.796	1554.67	0	137.449	234.093	184.918	0	305.311	2702.5	1398.35	149.912	373.043	811.304	56.1305	22.9494	117.322	535.015	77.0116	114.839	1393.49	1657.63	1095.55	0	1451	440.711	218.739	782.174	570.792	379.717	272.636	800.22	279.075	368.065	638.669	735.878
5936	1398.67	20.2681	0	0	0	72.9497	33.0126	0	225.49	102.478	0	0	0	511.907	34.4384	11.246	144.026	394.748	337.102	23.2471	0	0	24.178	0	0	0	660.317	0	79.8681	0	429.416	32.8646	55.323	136.585	0	73.053	0	0	0	0	0	492.239	0	440.909	0	0	0	0	23.1891
5946	1399.63	27.8959	0	0	9.8688	4.9354	30.6717	26.2521	16.532	35.3709	0	0	0	0	0	0	0	0	0	0	0	0	0	0	0	0	0	0	0	0	0	0	0	0	0	0	0	0	0	0	0	0	0	0	0	0	0	0	0
5947	1399.64	20.5702	73.039	431.427	344.672	575.66	0	63.7729	0	0	996.783	640.617	0	403.119	0	0	213.651	0	63.3072	0	0	286.536	19.2756	6782.28	0	709.029	5072.64	75.7332	224.707	615.415	0	48.9279	0	912.498	839.258	0	46.1221	1224.61	921.095	754.168	792.605	0	0	103.378	0	64.6881	1583.03	771.215	1097.21
5958	1400.64	27.6539	101.468	0	284.211	242.41	581.54	86.1283	432.351	59.4549	0	0	0	4.0055	0	0	0	0	0	0	0	0	0	0	0	0	0	0	0	0	0	0	0	5.7745	0	0	0	0	0	0	0	0	0	0	0	0	0	0	0
5961	1400.77	24.3826	0	0	1429.5	1468.34	2081.97	1068.95	1177.76	1185.62	0	0	0	0	0	0	0	0	0	0	0	0	0	0	0	0	0	0	0	0	0	0	0	0	0	0	0	0	0	0	0	0	0	0	0	0	0	0	0
5962	1400.78	21.8136	20409.2	10371	0	2170.98	918.71	969.787	9991.58	14672.6	0	0	0	0	0	0	0	0	0	0	0	0	0	0	0	0	0	0	0	0	0	0	0	0	0	0	0	0	0	0	0	0	0	0	0	0	0	0	0
5971	1401.72	26.9681	6227.09	37.2133	0	0	0	0	0	20.284	0	0	0	0	0	0	0	0	0	0	0	0	0	0	0	0	0	0	0	0	0	0	0	0	0	0	0	0	0	0	0	0	0	0	0	0	0	0	0
5976	1402.69	22.6959	34510.3	41.8365	0	44.3118	0	0	174.308	0	62.2989	239.21	0	0	0	0	0	20.5398	0	0	727.127	158.824	43.9644	0	1013.56	7.0624	0	468.505	43.7955	0	0	5594.19	3102.05	0	0	0	23590.8	0	0	0	0	34.5552	72.6942	0	842.837	0	25.4968	455.212	0
5981	1402.73	17.9928	0	20.9248	0	0	0	0	0	0	0	0	0	0	18.9889	12.1152	0	0	0	0	0	0	0	63.2049	0	0	0	0	0	0	0	0	0	0	0	0	0	54.4042	0	0	0	0	0	0	0	0	163.836	88.9583	0
5994	1403.67	23.2788	101.156	30936.1	38377.5	18320.5	28573.5	15606	19855.6	15220.4	19444	30654.4	698.478	11554.4	23641.3	19958.2	13036.9	48433.4	9192.98	4897.25	90452.4	20590.7	110630	7389.06	27278.1	20916.9	6576.09	20768.7	86559.1	17622.1	6130.74	42412.6	32371.3	5178.51	1048.7	72133.4	1607.2	10132.9	14118	4011.62	9817.24	12534.6	22616.9	12799	33560.2	49631.7	12673.8	24613.6	5555.96
6005	1404.69	21.5927	0	62.8616	0	10.3877	0	0	0	0	33.0726	0	0	18.2976	0	0	0	0	0	0	0	0	0	283.927	0	0	114.136	0	0	0	0	0	0	0	0	27.5006	0	56.7107	0	0	0	0	13.4173	11.7799	0	22.1525	0	0	0
6016	1406.57	22.972	0	0	0	0	0	0	0	0	0	0	0	0	0	0	0	0	0	0	38.8015	15.8193	87.7869	61.996	0	0	0	41.3651	27.5309	0	0	0	0	0	0	0	0	0	0	0	0	13.3209	0	0	0	0	240.186	30.5665	0
6017	1406.63	27.7453	0	0	7.2823	81.0734	191.238	130.751	162.193	0	0	0	0	0	0	0	0	0	0	0	0	0	0	0	0	0	0	482.417	0	0	0	0	5.7871	0	0	0	27.1589	0	0	0	0	0	0	0	0	0	25.0534	0	0
6034	1408.6	27.4946	0	0	7.0503	0	0	11.7373	0	0	0	25.026	0	0	0	0	0	0	0	0	0	0	0	0	0	0	0	0	0	0	0	0	12.1861	0	0	0	0	0	0	0	0	0	0	0	0	0	0	0	0
6038	1408.71	20.7059	0	8.571	41.2054	70.5274	0	71.8564	80.0073	138.749	27.9151	120.777	333.413	0	0	0	0	0	0	0	0	123.58	0	0	78.67	40.3627	0	63.3464	237.68	0	0	158.369	0	0	0	144.207	212.25	0	155.863	0	179.063	135.59	484.936	0	0	148.43	162.839	253.872	0
6051	1410.48	29.2264	786.799	0	2820.64	348.3	0	80.8844	28.9932	4.2214	1219.74	0	0	0	0	0	0	132.369	0	19.5787	0	0	1526.27	0	0	0	0	0	227.843	0	0	0	133.624	0	0	0	994.158	0	0	0	11.1618	11.8357	0	0	65.242	3.2548	0	0	0
6061	1410.73	21.6709	0	189.893	269.178	55.3165	245.748	81.7205	141.928	158.472	0	336.988	0	0	142.852	0	106.611	31.5174	0	0	0	0	0	270.498	0	132.902	0	22.3984	0	0	0	113.593	148.709	170.257	0	0	46.2468	0	185.875	47.8662	0	0	107.768	145.674	243.633	0	0	78.1209	54.0718
6068	1411.71	19.7369	390.82	2243.12	979.89	1223.2	0	0	800.697	161.396	1025.32	2450.36	0	1109.01	2899.51	437.954	2175.21	0	2734.7	0	152.796	812.298	2268.36	152.997	0	3067.81	4494.24	212.502	269.529	133.142	341.009	391.855	1254.18	328.44	7827.37	467.573	0	0	1843.3	240.789	1853.64	870.265	597.696	1108.13	182.661	444.548	4572.54	1498.71	4744.05
6069	1411.72	24.456	0	0	139.259	60.446	143.678	10.6138	120.376	72.7235	0	0	0	0	0	0	0	0	0	0	0	0	0	0	0	0	0	0	0	0	0	0	0	0	0	0	0	0	0	0	0	0	0	0	0	0	0	0	0
6070	1411.75	28.402	1818.7	1140.65	134.496	1597.43	193.491	411.238	150.96	29.1568	581.193	373.827	550.415	631.11	275.503	434.226	386.535	468.699	4059.55	554.524	142.557	680.067	60.6868	9083.2	83.3767	15.2166	1338.8	1166.12	1784.27	2821.91	1744.01	7.1071	0	1907.34	310.647	171.958	69.1986	658.266	191.69	367.368	1788.46	1476.5	323.058	529.062	0	420.937	604.237	553.57	170.443
6077	1412.68	20.1319	28.9063	492.168	55.0643	0	451.156	9.5179	680.887	45.8092	1303.99	1467.98	264.289	582.124	1111.57	2845.21	1394.48	833.597	2124.21	654.642	1420.46	660.123	711.555	1845.43	0	97.7697	1805.41	323.219	51.9451	25.9521	0	674.638	872.781	1197.37	1075.21	1337.47	3392.52	497.44	229.548	402.247	172.022	1173.07	531.726	703.612	218.238	176.696	482.622	325.834	657.562
6144	1419.74	17.7054	0	0	45.2403	3.1406	0	0	211.447	0	64.6856	7.5013	0	308.852	334.919	443.524	0	0	26.4797	11.6241	0	446.897	220.641	0	58.4828	0	162.728	0	0	0	0	20.7399	47.4878	42.3746	0	114.773	0	40.5996	17.5117	446.728	107.669	235.932	39.4179	117.418	0	270.981	673.624	772.479	0
6156	1420.61	29.9594	0	40.1629	162.873	113.101	0	233.703	16.9743	5.4136	0	90.2006	0	20.1048	15.5631	0	0	16.0477	0	0	36.0312	0	183.428	0	0	13.3799	0	16.6257	424.111	0	0	44.2898	0	0	0	384.92	153.966	0	0	0	0	45.3416	0	0	0	157.084	0	163.058	0
6157	1420.65	18.1691	68.2187	298.361	9.5799	50.0352	0	0	0	0	483.947	2568.59	0	477.614	0	369.598	0	217.306	43.0488	1000.46	0	1005.43	0	192.491	0	1261.32	841.237	0	35.5788	0	113.468	62.5763	0	115.449	62.0578	0	25.0708	540.491	139.42	46.8872	400.592	30.4213	0	252.417	0	212.696	320.894	20.7773	106.94
6171	1421.65	19.0882	0	133.199	0	0	0	0	0	0	0	0	204.245	194.662	20.0383	488.277	0	0	530.393	6.5732	0	0	0	41.2431	0	0	78.4881	0	0	27.7071	876.925	0	0	1462.08	0	109.513	82.3844	0	0	188.237	0	0	0	342.817	0	0	234.787	0	0
6177	1422.57	23.0248	0	0	25.3658	0	0	0	117.039	0	0	0	0	0	23.8347	0	0	24.7933	0	0	14.9142	99.6738	273.071	0	0	0	0	0	0	14.4966	74.0011	0	0	0	0	0	0	15.5079	222.007	0	21.6287	99.0554	0	46.952	229.407	0	210.609	181.939	0
6179	1422.6	28.311	42.835	40.5197	50.4114	48.4225	0	52.6358	44.9767	47.5161	0	0	0	0	0	0	0	0	0	0	0	0	0	0	0	0	0	0	0	0	0	0	0	0	0	0	0	0	0	0	0	0	0	0	0	0	0	0	0
6213	1425.74	20.5844	216.47	21.0631	2689.78	3942.23	1925.12	1372.77	2364.54	1860.15	32.1563	4313.01	0	0	2422.21	1053.61	0	3250.71	62.7849	4180.63	1869.62	3844.68	2213.71	81.9516	5426.47	1138.59	0	1117.1	3158.43	768.369	482.512	4008.86	2788.38	1880.01	0	2940.26	3315.6	276.973	5159.36	0	5021.9	4369.53	5974.22	2967.76	2171.52	605.998	4965.95	5175.38	24.7808
6231	1427.68	28.4314	0	40.2034	0	38.4823	21.8014	0	0	0	84.2763	0	200.582	132.816	0	160.031	291.812	0	1185.1	36.5862	0	0	0	700.136	0	0	233.556	63.7598	9.8628	183.899	1100.25	0	0	352.315	0	0	0	0	0	0	0	23.7796	0	75.8992	0	0	0	8.7242	0
6235	1427.69	17.7613	88.5828	296.739	0	0	8.8566	0	56.5624	0	466.077	85.5202	0	30.188	11.2882	58.6052	0	103.029	39.3774	327.393	0	379.232	0	72.7566	0	213.562	617.264	0	0	0	0	0	0	131.152	0	52.4773	0	270.949	125.244	32.1292	165.498	237.475	0	69.0811	0	30.4198	0	339.244	158.386
6243	1428.66	28.2449	69.8107	0	0	0	0	0	0	0	0	0	0	0	9.8737	0	0	0	0	144.653	0	8.4132	0	0	0	0	0	0	0	0	0	0	0	0	185.646	0	0	0	0	0	0	0	0	0	0	0	0	0	0
6245	1428.79	22.4319	1607.96	481.109	421.684	144.404	0	223.695	0	0	239.793	0	344.139	156.315	70.3966	25.2872	0	312.552	405.28	0	39.9834	482.598	0	1522.3	236.569	49.011	315.258	416.515	375.966	397.107	340.419	1271.7	78.5273	466.423	903.444	531.877	891.04	370.256	1022.46	329.527	286.61	461.437	182.445	569.66	0	881.834	360.042	249.548	527.3
6254	1429.73	20.8271	0	0	298.038	0	300.156	82.8335	209.697	240.661	0	148.738	0	0	0	0	0	398.07	0	0	1536.43	20.9363	381.266	0	196.057	198.196	0	37.9362	201.03	55.9181	0	346.795	533.45	63.0348	0	122.201	376.138	65.1857	300.365	101.373	44.3488	26.9873	632.894	108.647	851.431	27.2383	183.34	140.685	135.842
6281	1432.77	27.0532	20.2307	103.394	0	0	0	0	0	0	0	0	0	0	0	0	0	0	0	0	0	0	0	0	0	0	0	0	0	0	0	0	0	0	0	0	0	0	0	0	0	0	0	0	0	0	0	0	0
6297	1434.67	18.0093	114.897	321.477	0	0	0	24.2472	0	0	0	0	0	0	382.664	1214.76	0	300.452	0	0	0	0	32.5327	0	86.9538	0	23.2166	0	32.1134	0	0	0	0	0	0	0	0	56.8748	90.2902	75.0454	0	240.766	216.748	0	0	206.943	0	0	617.145
6298	1434.67	19.8127	15.0479	0	22.7009	382.148	42.1201	21.5544	366.896	0	1289.65	793.016	67.0864	0	8.0713	485.669	1137.08	0	4599.58	0	0	201.554	316.522	3658.06	0	0	814.384	19.791	182.286	495.757	1262.32	47.0456	0	1574.24	102.49	0	0	1150.61	2092.83	1707.23	1580.86	2401.36	883.161	300.755	0	0	1356.08	1627.07	2521.27
6305	1435.65	17.7649	0	5.0971	0	10.745	0	0	20.3102	0	81.1767	136.209	0	0	0	24.6367	0	0	339.079	0	0	102.598	0	624.894	0	43.9253	551.477	0	0	0	0	5.1705	0	16.1861	398.046	96.0048	0	174.233	134.356	221.974	184.925	0	0	213.38	0	47.2566	147.485	297.856	246.56
6306	1435.68	20.8549	249.554	175.709	0	0	0	0	0	0	0	0	27.6083	0	0	0	0	0	0	0	0	29.9584	29.8954	0	0	0	0	0	0	0	0	0	0	0	0	28.1652	0	0	0	0	0	0	0	0	0	0	0	154.874	0
6333	1438.63	27.7571	676.49	460.931	1202.84	1272.31	1928.77	637.482	1037.85	764.638	0	0	0	0	0	0	0	0	0	0	0	0	0	0	0	0	0	0	0	0	0	0	0	0	0	0	0	0	0	0	0	0	0	0	0	0	0	0	0
6337	1438.73	18.6542	0	0	0	25.2983	0	0	0	0	107.825	0	258.82	0	105.197	0	1009.56	0	122.055	0	0	0	0	134.59	0	0	411.022	0	0	0	0	0	0	0	0	0	0	399.257	156.62	131.622	0	43.0754	0	86.7671	0	0	358.052	35.2354	12.1515
6352	1440.66	22.665	0	0	42.6988	0	0	179.426	0	0	0	0	665.126	93.5124	0	0	20.1175	102.955	0	0	0	0	0	0	0	0	107.59	32.0416	0	26.7586	0	16.1861	0	0	33.8495	521.709	6239.84	33.2335	0	0	711.049	41.4146	7707.97	0	0	52.9471	0	0	48.6604
6360	1441.63	22.9383	0	528.819	0	2.0092	0	28.8395	45.3791	105.95	0	0	0	0	0	0	0	6.9462	0	0	0	0	0	0	0	207.318	35.5396	31.5482	238.354	0	0	477.128	0	0	12.669	5.1592	0	0	338.849	0	57.3957	0	0	0	833.033	0	0	41.9325	0
6361	1441.75	22.3886	0	0	0	2.775	0	0	0	0	14.6256	0	0	115.141	0	0	0	0	141.711	114.05	0	0	0	117.086	0	0	86.0055	0	0	0	136.585	0	0	89.0711	0	0	0	24.0907	31.644	0	0	0	0	12.9811	0	0	0	0	0
6362	1441.72	19.3074	183.561	0	0	0	0	0	0	0	111.312	185.876	0	0	0	0	93.5237	0	0	0	0	55.1825	31.2699	1125.04	141.754	0	1731.51	0	62.6117	0	0	117.84	86.1999	0	0	0	565.286	0	0	0	34.1067	0	0	0	216.173	22.073	537.517	125.655	0
6373	1442.76	27.7219	394.495	386.635	315.551	281.025	457.416	232.313	338.222	213.283	0	0	0	0	0	0	0	0	0	0	0	0	0	0	0	0	0	0	0	0	36.6196	0	0	0	0	0	0	0	0	0	0	0	0	0	0	0	0	0	0
6379	1443.63	17.998	40.5608	343.314	0	0	0	0	266.68	9.8992	74.3415	0	0	0	0	0	0	127.515	0	152.806	0	160.5	0	0	0	0	0	0	0	0	0	0	0	0	0	0	0	48.789	0	0	0	0	0	0	0	82.5786	0	0	0
6403	1445.65	30.0859	0	0	102.197	0	0	0	0	0	0	0	0	6.8186	0	0	0	0	14.8026	15.7071	0	0	0	0	0	0	0	0	114.162	0	387.395	18.3129	0	34.8965	0	193.082	349.995	0	0	0	0	30.3271	0	0	0	234.819	0	36.9387	94.3606
6429	1448.73	19.6791	8193.65	2984.81	2162.01	528.003	2858.11	269.433	1709.04	896.909	97.9262	10778.5	0	475.247	2340.43	241.813	216.552	10892.3	2580.65	3152.78	5875.02	5709.13	6408.09	0	11663.7	7686.17	6425.06	123.214	2525.54	20.669	316.571	2916.9	4647.31	856.584	167.318	6215.88	4293.58	0	4447.69	1089.11	6625.92	5436.45	8854.67	1402.52	13269.5	5456.02	3973	3478.07	2330.76
6473	1453.63	28.8694	3531.22	0	0	22.7851	62.1254	0	0	0	0	0	0	0	0	0	0	0	0	0	0	0	0	0	0	0	0	77.5407	0	0	0	0	0	0	0	0	0	0	0	0	0	0	0	0	0	0	0	0	0
6486	1454.76	20.9499	0	0	156.214	117.08	100.015	70.3211	133.155	150.878	0	118.746	0	0	0	0	0	117.929	0	0	730.694	0	104.232	0	0	81.9363	0	0	75.198	0	0	267.764	56.8528	67.7913	0	104.082	275.651	30.1283	277.972	34.0927	88.8086	105.942	553.129	0	401.071	16.632	33.8662	143.668	0
6498	1456.64	28.4056	5238.49	2472.57	4828.94	4793.3	8146.87	5436.62	5001.29	5179.25	0	0	0	0	0	0	0	0	0	0	0	0	0	0	0	0	0	0	0	0	0	0	0	0	0	0	0	0	0	0	0	0	0	0	0	0	0	0	0
6506	1457.59	23.235	0	425.246	16.1939	0	0	0	313.257	0	0	0	0	0	423.015	406.252	192.207	355.84	0	0	92.9487	0	12.8646	0	4423.45	154.335	0	14.2172	2828.98	0	0	62.3756	121.7	0	0	0	0	0	0	151.31	0	41.9388	12.4815	158.804	0	1223.65	0	71.8195	0
6509	1457.67	27.9678	156.527	0	0	123.993	0	225.301	217.617	23.4519	0	0	0	0	0	0	0	0	0	0	0	0	0	0	0	0	0	0	0	0	0	0	0	0	0	0	0	0	0	0	0	0	0	0	0	0	0	0	0
6519	1458.74	27.2219	118.069	94.6065	0	0	0	0	0	0	0	0	0	0	0	0	0	0	0	0	0	0	0	0	0	0	0	0	0	0	0	0	0	0	0	0	0	0	0	0	0	0	0	0	0	0	0	0	0
6531	1459.76	22.4117	6803.9	8667.67	2649.69	3538.23	661.086	1515.82	1112.68	325.648	9904.42	3188.71	8133.2	11316.7	14428.8	22241.3	16319.8	2915.83	27074.5	8884.46	2555.2	5112.75	1665.49	25899.6	1850.44	1754.67	25489.6	1797.1	10624.4	10954	44196.4	5462.41	3932.17	12331.2	248.329	6186.36	9392.44	11088.5	5201.21	4624.32	5950.12	5380.69	3131.58	9201.88	1044.71	6182.83	5381.65	1312.15	284.028
6558	1462.7	22.9753	175.043	0	0	0	0	68.0889	157.731	0	0	238.989	29.42	0	0	0	0	0	0	0	0	0	0	0	733.992	0	0	75.0069	0	0	0	1136.92	0	0	0	0	0	0	0	0	82.622	69.6272	0	0	0	0	0	0	0
6563	1462.85	22.01	368.876	0	81.3911	40.2499	1046.36	48.5684	527.33	668.196	0	0	0	0	0	0	0	0	0	0	0	0	0	0	0	0	0	0	0	0	0	0	0	0	0	0	0	0	0	0	0	0	0	0	0	0	0	0	0
6573	1463.7	28.5707	0	982.223	54.4452	100.861	0	7.5349	0	28.1019	1002.28	55.2075	9293.55	1113.61	263.004	3183.83	1241.44	0	12250.4	2340.17	0	23.3644	0	21347.2	0	56.9516	9522.33	172.901	37.7719	5929.9	8820.12	0	0	6502.47	3284.33	0	0	4322.61	20.675	956.279	0	215.253	0	1800.98	0	78.9602	1694.91	82.8309	2511.45
6580	1464.61	23.197	0	0	0	0	0	3.9994	0	0	0	0	0	0	9.5961	0	0	0	0	0	0	0	0	0	61.0732	27.4766	0	0	8.2956	0	0	34.5595	118.909	0	0	0	59.4083	0	0	0	15.9702	24.3118	29.3568	0	0	0	0	0	0
6586	1464.72	19.9602	315.063	243.09	0	16.3086	0	0	78.7983	0	0	11.7493	0	0	34.3755	0	0	191.859	0	166.756	370.086	124.427	658.442	87.3438	95.0336	374.106	187.604	0	73.5168	0	0	85.111	0	0	0	398.916	182.928	0	212.196	157.047	317.699	0	0	0	853.546	458.419	180.897	193.324	111.863
6606	1466.72	18.6967	0	0	0	184.195	145.925	8.1552	395.074	0	352.994	86.3269	961.235	234.601	168.041	868.431	518.86	0	1107.88	419.807	73.814	206.256	0	1603.39	280.711	0	1302.45	149.258	0	195.607	824.102	50.7674	0	1904.93	152.248	1546.94	145.623	748.407	631.085	801.058	342.349	306.243	475.711	712.418	0	0	651.205	392.502	578.349
6637	1470.65	28.3229	68.2519	145.827	152.155	97.7779	209.144	156.443	95.7529	166.825	0	0	0	0	0	0	0	0	0	0	0	0	0	0	0	0	0	78.749	0	0	0	0	0	0	0	0	0	0	0	0	0	0	0	0	0	0	0	0	0
6643	1470.79	24.3952	0	0	88.0044	43.2075	88.7017	2.521	0	11.7136	0	0	0	0	0	0	0	0	0	0	0	0	0	0	0	0	0	0	0	0	0	0	0	0	0	0	0	0	0	0	0	0	0	0	0	0	0	0	0
6653	1471.77	22.9534	56.2056	747.257	182.955	338.335	0	16.317	149.562	92.9791	1045.58	63.3736	1689.3	993.771	1437.43	5568.51	2103.65	0	3213.62	116.923	189.515	306.712	4126.15	7781.44	0	75.0345	2815.16	18.5026	172.214	1631.89	0	133.818	109.523	1311.14	1038.22	498.678	23.0315	2981.04	221.452	899.843	404.375	360.682	54.0727	803.316	0	129.285	1066.74	116.001	676.559
6681	1474.8	17.6538	0	0	43.3537	21.778	13.0456	25.2272	0	0	25.6413	15.6091	0	181.836	133.289	186.876	0	42.8826	90.2539	29.4711	0	190.574	0	0	78.3381	39.6681	436.342	0	0	0	0	55.1253	98.288	208.629	0	75.2199	65.7691	168.164	115.261	127.748	131.334	63.3153	93.6394	267.182	0	142.911	243.985	340.309	93.7891
6691	1475.66	27.2873	0	76.7426	29.5597	67.8767	0	0	0	0	0	182.537	0	533.204	162.315	733.626	1751.13	28.1288	502.983	0	0	0	0	400.622	0	92.2146	0	46.3988	5.7323	413.797	0	0	0	304.9	0	0	0	53.7006	0	102.579	0	0	28.9469	84.2227	0	0	305.88	31.6332	185.925
6692	1475.68	24.5317	0	233.408	5.5945	0	0	0	20.6824	0	0	0	228.165	55.1948	134.577	537.655	310.423	46.9052	0	0	152.488	0	399.468	0	0	72.7939	0	0	204.462	1430.42	284.736	29.3571	21.1278	616	0	0	0	57.1892	0	0	0	0	0	291.92	0	0	61.2588	0	0
6720	1478.62	29.3847	0	31.4426	46.6953	0	0	56.3404	47.1321	46.2417	0	0	0	0	0	0	0	0	0	0	0	0	0	0	0	0	0	0	0	0	0	0	0	0	0	0	0	0	0	0	0	0	0	0	0	0	0	0	0
6725	1478.72	18.4557	0	0	0	0	94.9195	12.272	548.09	89.5907	0	0	0	0	8.0367	0	0	0	0	0	0	0	0	0	347.043	0	0	130.992	0	0	0	0	0	0	0	88.5104	0	0	0	0	0	0	0	0	111.784	0	20.0681	17.6253	0
6734	1479.65	28.2353	0	0	0	0	0	0	0	5.9289	0	0	0	0	0	0	0	0	0	0	0	0	0	0	0	0	0	0	0	0	0	0	14.4559	0	0	0	0	0	0	0	0	0	0	0	0	0	0	0	0
6756	1481.74	22.1976	0	0	208.835	0	257.731	0	223.455	581.601	0	0	0	0	0	0	0	0	0	71.3737	0	0	0	0	0	0	32.4303	5239.31	0	36.3591	0	0	7.6482	26.9219	265.735	0	0	0	6.3282	0	0	0	0	17.9981	0	0	0	0	1929.35
6757	1481.77	28.8451	25.6316	658.762	36.3603	143.842	0	10.031	41.7111	52.8446	258.918	60.2113	161.944	258.626	80.8124	390.553	275.086	0	1664.55	233.124	0	79.2641	0	3147.03	0	0	1459.77	74.4809	88.6215	1183.59	525.144	0	0	1316.87	401.423	0	0	426.17	0	309.544	249.491	265.085	0	314.942	0	91.3004	317.884	61.2605	1161.94
6786	1484.79	17.7507	0	0	34.6072	0	0	0	0	0	0	0	0	0	23.0595	38.1274	0	0	0	0	0	0	0	0	0	0	98.6917	0	0	0	0	0	10.9693	0	0	0	0	0	0	39.4427	53.0421	17.6952	0	0	0	0	242.923	0	54.7323
6798	1485.74	19.0357	0	0	0	33.7132	0	0	51.5403	0	125.97	0	0	0	0	58.5227	0	0	0	0	0	0	0	1785.11	0	155.422	138.963	101.258	0	0	0	0	0	0	0	0	0	230.326	297.182	638.166	159.711	57.8556	0	0	0	0	485.637	122.685	0
6822	1487.73	17.8974	290.788	243.676	73.775	34.036	72.4925	58.8504	375.063	0	0	0	0	0	0	0	0	161.514	0	0	0	1311.63	0	0	602.212	212.598	0	0	32.076	0	0	186.132	414.049	0	0	1077.4	144.834	215.366	323.954	76.5891	655.403	173.968	561.341	122.18	0	563.194	0	424.021	80.5494
6830	1488.74	19.973	0	41.1467	0	0	0	0	0	0	318.551	0	1119.8	231.46	133.199	0	396.932	0	151.748	826.93	0	112.725	0	1445.18	0	62.0279	708.201	0	0	497.877	0	0	0	134.913	1170.6	0	0	45.2827	106.681	659.061	66.8371	20.1373	0	2044.47	0	212.91	691.034	175.788	1146.99
6832	1488.8	24.2427	0	0	98.5144	67.3169	271.16	0	291.433	293.234	0	0	0	0	0	0	0	0	0	0	0	0	0	0	0	0	0	0	0	0	0	0	0	0	0	0	0	0	0	0	0	0	0	0	0	0	0	0	0
6848	1490.76	21.9029	0	0	106.599	207.615	0	0	139.707	89.5964	48.5323	0	0	0	4.4622	24.3194	34.5929	0	162.624	0	0	0	0	88.5424	0	34.2211	657.164	156.058	0	0	31.4866	73.2581	0	0	0	36.1073	0	80.7883	85.7257	38.2067	56.6091	110.254	0	90.6783	0	0	153.221	9.8337	80.633
6849	1490.8	27.7453	609.238	219.596	342.603	218.239	320.127	274.102	378.993	343.322	0	0	0	0	0	0	0	0	0	0	0	0	0	0	0	0	0	0	0	0	0	0	0	0	0	0	0	0	0	0	0	0	0	0	0	0	0	0	0
6860	1491.75	20.9773	0	0	51.2748	0	0	0	0	0	0	0	70.6588	0	0	0	0	0	179.452	21.241	203.939	0	0	480.223	0	0	199.19	0	0	0	0	134.46	0	235.987	0	0	56.8793	0	633.578	51.1036	0	0	163.977	103	0	0	538.257	132.612	67.2843
6869	1492.76	20.5724	9.3752	198.963	214.604	239.233	381.959	153.332	281.392	396.048	0	311.918	18.8922	26.2354	227.952	417.04	583.131	546.827	0	323.523	385.937	230.885	714.431	408.586	615.71	163.239	258.415	78.6694	533.976	81.957	0	385.127	229.908	887.497	0	192.942	442.267	219.964	0	153.154	367.053	372.263	653.622	359.036	81.5177	115.007	0	434.784	471.206
6881	1494.6	29.301	0	0	92.2285	41.0022	56.9712	66.2787	112.719	42.8213	0	0	0	0	0	0	0	0	0	0	0	0	0	0	0	0	0	0	0	0	0	0	0	0	0	0	0	0	0	0	0	0	0	0	0	0	0	0	0
6887	1495.63	28.0854	0	136.331	51.1932	0	111.478	1.7125	0	88.5364	0	0	0	0	0	0	0	0	0	0	0	0	0	0	0	0	0	0	0	0	0	0	0	0	0	0	0	0	0	0	0	0	0	0	0	0	0	0	0
6899	1496.75	20.997	0	0	10.3737	120.228	0	0	0	0	0	0	502.752	50.5559	0	704.724	23.8697	0	1482.61	966.221	0	145.592	0	10916.8	0	0	4060.2	81.4978	0	504.96	1090.68	0	0	1707.81	479.89	30.8605	0	1913.47	509.895	1012.28	497.629	480.924	0	322.998	0	83.5479	1278.87	433.963	4386.7
6905	1497.64	30.7585	9698.16	94.1468	2546.16	368.558	4095.85	3014.57	212.843	1766.37	0	2007.02	0	3.7831	129.482	0	0	5460.39	0	0	9865.98	1720.79	7767.71	0	2205.08	23.591	0	472.693	1266.13	0	0	28335.5	50149.1	0	0	9724.89	42648	0	0	0	247.526	193.019	3077.66	0	7536.56	3430.96	0	2436.67	0
6921	1498.71	20.488	0	15.7447	0	0	0	0	0	0	0	12.525	182.586	0	0	0	0	0	0	0	0	15.3124	0	0	0	0	0	0	17.2244	0	0	0	0	0	0	0	0	0	0	0	0	0	0	0	0	0	0	0	0
6923	1498.77	29.2533	0	30.5438	0	0	0	0	0	0	47.3666	27.1979	152.428	50.462	46.1476	99.8694	49.446	0	898.851	254.43	0	29.3299	0	1540.62	0	25.8745	167.96	323.685	63.5013	151.936	1967.74	0	0	198.494	508.814	0	0	43.3029	0	30.1518	0	32.4244	0	28.9869	0	47.052	13.2493	23.2809	236.343
6925	1498.82	22.9048	0	13.9629	35.6933	7.6259	0	9.3623	0	0	3.6872	0	0	0	0	0	0	0	214.066	9.3451	0	144.766	0	0	49.5857	0	297.812	218.178	30.0418	54.8402	0	469.971	100.878	52.1094	0	162.723	9.0799	167.037	27.0922	11.2147	28.9537	48.6083	0	0	0	173.654	49.4662	4.459	345.812
6930	1499.57	26.6171	0	0	0	135.541	144.495	0	0	0	0	0	0	0	0	0	0	0	0	0	0	0	0	0	0	0	0	0	0	0	0	0	0	0	0	0	0	0	0	0	0	0	0	0	0	0	0	0	0
6932	1499.63	28.5346	134.006	7.3018	0	0	0	0	0	160.436	0	41.2265	0	0	0	0	0	0	0	0	0	0	0	195.548	0	0	0	0	5.6887	0	0	0	0	46.6299	0	0	0	0	0	0	0	0	20.5442	0	0	0	0	0	0
6959	1501.74	19.9654	0	0	0	0	0	0	0	0	0	0	0	134.623	30.9638	93.8259	31.2832	43.5677	0	0	0	38.0997	0	0	0	0	0	0	0	0	0	40.0213	0	0	398.985	0	0	0	77.2067	0	0	11.9383	0	0	0	51.813	333.103	0	306.457
6972	1503.79	21.6187	277.195	982.237	0	0	0	0	0	0	0	0	0	0	0	0	0	0	0	0	0	0	0	0	0	0	0	0	0	0	0	0	0	0	0	0	0	0	0	0	0	0	0	0	0	0	0	0	0
6988	1504.82	27.8727	201.741	114.071	141.522	78.4264	39.7537	161.225	206.432	198.487	0	0	0	0	0	0	0	0	0	0	0	0	0	0	0	0	0	0	0	0	0	0	0	0	0	0	0	0	0	0	0	0	0	0	0	0	0	0	0
7021	1507.68	18.3746	31.1925	13.456	0	10.7393	0	0	0	0	0	14.6738	0	39.0686	0	0	0	0	0	55.4565	0	17.618	49.6811	0	0	82.8862	1037.27	0	0	0	0	0	0	64.8508	0	0	0	0	0	0	0	0	0	0	0	35.944	86.5767	91.3613	0
7033	1508.72	22.8449	0	57.5082	9.8545	0	0	0	0	29.6222	10.2802	28.7677	449.491	142.746	0	128.454	261.021	0	401.831	109.286	12.1024	0	0	0	0	0	56.1457	24.9948	10.378	78.9978	77.6275	0	0	516.325	0	0	0	0	0	0	155.427	60.6554	0	0	0	107.281	0	14.1766	328.344
7034	1508.72	18.683	0	0	0	0	0	0	21.5925	0	148.447	0	402.11	0	57.075	384.081	157.892	0	157.42	117.601	0	24.7468	0	1339.66	0	0	477.341	0	0	55.628	142.787	0	0	481.958	0	0	0	301.592	223.201	337.864	79.0843	86.4693	0	67.2712	0	0	381.483	62.7159	138.838
7047	1509.71	24.4244	0	116.683	43.8105	0	28.4904	16.4513	104.958	203.277	179.981	673.533	1230.32	193.91	121.391	1187.3	1828.54	2.9197	1242.4	7.0823	824.083	18.3567	161.302	625.937	0	0	503.912	153.937	65.8117	631.528	2233.3	78.5003	0	3045.5	83.1697	33.6894	31.4124	50.6314	277.108	151.772	19.8986	77.8574	236.322	748.672	139.758	0	168.872	24.7765	165.387
7048	1509.74	20.7577	0	0	61.9964	274.006	0	0	124.274	0	1062.4	1100.14	962.415	1653.07	1849.3	3063.7	1944.27	47.6285	2860.18	699.054	23.0335	423.632	801.429	10201.4	0	452.431	8205.25	493.598	64.981	264.411	32.464	0	0	2592.4	3641.33	0	0	2145.16	529.448	1402.77	473.904	377.86	209.638	884.682	0	839.339	1862.01	353.585	1695.02
7054	1510.76	19.9831	63.1149	27.2158	0	0	0	0	0	0	0	0	0	0	0	146.279	0	0	0	0	0	0	0	0	0	0	0	0	0	0	69.762	0	0	0	0	0	0	0	0	0	0	0	0	0	0	0	165.694	0	0
7076	1513.66	28.962	265.66	36.2615	426.334	283.742	460.67	443.815	307.529	428.367	0	0	0	0	0	0	0	0	0	0	0	0	0	0	0	0	0	24.3114	0	0	0	0	0	0	0	0	0	0	0	0	0	0	0	0	0	0	0	0	0
7088	1514.74	23.2544	0	67.8042	19.6558	60.1075	0	0	0	0	0	8.4604	0	21.6548	28.3606	543.801	274.039	63.8525	17.3949	33.9741	336.966	0	0	0	0	0	4591.24	0	86.3195	2067.31	3978.36	53.5983	0	248.95	0	0	0	3657	0	0	0	0	0	78.4236	0	0	0	0	0
7098	1515.83	22.9324	6347.91	2406.09	2385.75	1026.08	1255.46	1762.4	439.073	274.343	1573.64	121.72	828.628	1177.01	894.163	535.487	374.007	3393.37	6936.69	1259.96	846.589	4407.98	736.569	15191.6	1021.42	690.524	1285.04	1857.56	2860.57	520.073	454.501	9199.52	3218.79	866.336	2573.01	7940.62	2494.34	1030.65	2134.48	1123.43	3103.77	3858.08	2320.29	1978.45	818.171	7005.79	1925.3	2486.94	11044.3
7115	1518.68	29.2421	0	0	0	0	0	95.9366	0	0	0	0	0	0	0	30.2987	8.248	0	0	9.8382	0	0	0	0	0	0	0	22.3629	0	0	0	1154.5	286.864	0	0	0	0	0	0	0	0	4.534	0	0	0	0	0	31.4589	0
7124	1519.62	30.4934	213.032	0	103.135	0	21.1984	200.005	0	22.7794	0	0	0	0	0	0	0	86.5406	0	0	0	14.2174	206.329	0	0	0	0	0	0	0	0	136.767	0	0	0	2055.71	0	0	0	0	0	20.8617	66.7307	0	0	145.333	0	85.9778	0
7135	1520.8	28.0154	0	13.1407	0	0	0	27.7065	0	0	0	0	0	0	0	0	0	0	0	0	0	0	0	0	0	0	0	0	6.704	0	0	0	0	0	0	0	0	0	0	0	0	0	0	0	0	0	0	0	0
7146	1522.71	23.2907	0	54.8403	0	0	0	0	0	0	18.2027	0	0	5.1798	7.0937	41.31	115.591	0	451.847	0	0	0	0	527.555	0	0	82.6288	0	0	117.413	270.297	0	0	0	0	0	0	0	0	0	41.3287	9.4975	0	0	0	0	0	0	14.7006
7155	1523.68	28.4572	0	41.6525	59.3995	0	46.6911	59.6023	0	42.0696	0	0	0	0	0	0	0	0	0	0	0	0	0	0	0	0	0	252.187	0	0	0	0	0	0	0	0	0	0	0	0	0	0	0	0	0	0	0	0	0
7159	1523.79	22.1233	0	48.6032	146.13	0	0	105.106	74.1367	130.391	0	0	0	0	6.2328	0	0	0	0	0	0	0	0	0	0	0	0	0	0	0	0	0	0	0	0	0	0	0	0	0	0	0	0	0	0	0	0	0	0
7169	1524.81	20.5436	701.542	159.392	236.269	242.577	107.801	108.934	65.5105	97.1512	83.2612	449.7	0	43.7421	357.911	78.5303	0	1521.02	0	13.5333	383.886	1195.51	841.226	0	2346.41	100.716	579.322	10.7511	753.342	84.4249	0	1482.38	1417.12	80.0585	0	1058.54	811.879	175.278	805.388	187.585	792.897	482.12	1104.72	165.303	816.356	1424.28	186.556	496.804	59.2887
7176	1525.73	18.8271	19.5494	0	0	0	0	0	116.495	0	280.654	142.639	940.196	178.448	101.557	1239.26	294.735	0	929.505	152.11	0	96.9053	0	3164.63	0	0	1528.17	0	0	65.0421	513.312	0	0	1362.38	0	129	0	665.068	367.02	578.395	0	219.713	0	207.168	0	0	580.256	236.276	741.929
7186	1526.74	23.1934	0	33.2653	0	0	0	0	0	35.0641	13.0438	0	0	0	35.7766	0	0	35.3601	6.9368	104.537	0	0	0	0	0	0	0	0	0	0	0	0	11.9287	0	0	116.548	0	52.8288	0	0	0	0	0	0	0	14.9485	0	20.5482	0
7189	1526.8	29.578	0	99.3212	0	0	0	0	0	87.0126	8.0816	0	173.989	54.2542	33.7359	131.764	49.8399	0	778.527	239.764	0	0	0	487.382	0	0	52.2962	133.67	31.7545	64.8883	393.812	0	0	151.41	0	0	0	36.6183	0	25.3827	0	17.483	0	30.7557	0	10.4155	0	8.7518	417.189
7193	1527.69	28.7312	50.6653	11.2069	139.158	97.6596	87.181	138.627	40.4224	155.17	0	0	0	0	0	0	0	0	0	0	0	0	0	0	0	0	0	0	0	0	0	0	0	0	0	0	0	30.4534	0	0	0	0	0	5.202	0	0	0	0	0
7198	1528.72	26.0168	0	0	486.708	714.165	852.374	974.43	510.981	83.1183	0	0	0	0	0	0	0	0	0	0	0	0	0	0	0	0	0	0	0	0	0	0	0	0	0	0	0	0	0	0	0	0	0	0	0	0	0	0	0
7228	1531.81	24.4186	20.0647	5.99	1409.73	1691.02	2346.28	1279.63	1149.6	1300.66	0	0	693.778	36.8553	124.004	396.911	0	0	79.2743	0	0	0	0	0	0	0	0	0	151.221	389.498	654.562	0	6.0731	498.955	0	0	0	0	0	0	0	0	0	83.1798	0	6.8009	0	0	0
7229	1531.83	22.2158	3466.14	1779.91	585.69	981.089	738.078	310.279	2190.12	3799.74	0	0	0	0	0	0	0	0	0	0	0	0	0	0	0	0	0	0	0	0	0	0	0	0	0	0	0	0	0	0	0	0	0	0	0	0	0	0	0
7235	1532.69	27.4099	130.409	204.903	39.6392	21.9155	0	0	0	0	0	0	0	25.6312	165.652	278.839	175.609	134.165	0	96.9559	849.709	951.716	325.39	0	0	0	0	23.9778	70.0489	119.292	103.683	251.009	6.1033	35.3222	0	0	0	0	0	0	0	0	0	0	0	109.739	34.8382	206.619	0
7236	1532.72	19.0603	0	0	0	0	0	0	0	0	58.8022	359.433	636.475	373.257	283.904	2015.23	308.1	0	859.178	0	0	0	0	2049.1	0	0	950.804	0	0	0	0	0	0	0	0	0	0	0	0	107.609	0	0	0	324.646	0	0	192.776	0	1121.24
7239	1532.79	23.3712	18.9057	0	0	0	0	0	0	0	0	0	0	0	0	0	4.3039	0	0	0	0	0	0	0	15.2842	0	0	120.333	0	0	0	0	0	0	0	12.4165	0	0	0	0	0	12.4309	0	0	0	70.2894	0	0	0
7258	1534.73	18.1581	183.02	475.962	0	0	0	0	0	0	519.609	653.031	0	282.676	579.8	0	0	0	0	390.051	0	888.963	0	514.629	0	374.006	2006.26	0	0	0	0	0	0	95.9247	220.496	585.751	0	490.966	0	189.211	329.956	170.956	0	0	0	244.26	708.73	84.638	503.77
7260	1534.78	20.6244	0	14.5986	0	130.48	0	55.0633	77.2527	118.469	0	0	0	0	0	0	0	0	0	0	0	332.09	0	372.123	0	29.3034	0	0	187.551	0	0	335.209	0	0	0	124.528	140.243	0	312.621	0	156.072	257.514	318.963	0	0	286.903	168.528	526.676	0
7261	1535.62	29.9387	0	0	193.333	0	232.511	179.528	0	111.239	0	0	0	0	0	0	0	67.4641	0	0	41.7491	0	1465.96	0	131.43	0	0	0	0	0	0	322.97	0	0	0	1163.3	0	0	0	0	29.5357	91.4355	316.926	0	0	166.072	0	0	0
7267	1535.83	21.2818	12.2255	152.738	0	0	0	0	0	0	0	0	0	0	0	0	0	0	0	0	0	0	0	0	0	0	0	0	0	0	0	0	0	0	0	0	0	0	0	0	0	0	0	0	0	0	0	0	0
7272	1536.69	28.725	0	0	0	0	49.5749	0	0	494.542	124.907	446.517	2466.39	144.331	0	252.567	520.55	0	1182.02	323.731	14.171	0	277.301	0	0	45.0756	51.368	190.667	10.3094	146.542	0	0	0	725.066	192.417	0	0	0	0	44.706	0	25.1674	0	107.14	0	0	0	0	620.6
7282	1537.83	23.7521	0	0	86.0172	34.2447	55.1207	44.482	8.25	0	0	0	0	0	0	0	0	0	0	0	0	0	0	0	0	0	0	0	0	0	0	0	0	0	0	0	0	0	0	0	0	0	0	0	0	0	0	0	0
7292	1538.78	20.7182	0	0	16.8036	55.1865	250.123	25.6377	90.3967	25.6247	0	0	0	0	32.3376	0	0	0	0	0	406.463	17.9571	240.253	0	0	0	0	0	0	136.945	0	186.095	0	0	0	272.754	403.143	623.782	309.833	58.8874	138.371	0	734.769	0	74.5184	0	38.8188	154.731	0
7316	1541.82	23.4837	0	19.7603	0	0	0	0	0	0	0	0	0	0	0	0	0	9.3121	350.501	0	0	0	0	108.366	0	0	0	0	0	0	0	0	0	130.868	0	0	0	0	0	6.5915	0	3.5446	0	0	0	56.8011	0	14.3316	263.709
7343	1544.7	18.2357	161.809	621.351	0	125.421	0	0	71.0738	0	341.742	1756.53	0	593.127	250.274	622.435	116.46	717.477	374.183	1644.09	0	612.72	0	665.956	0	184.534	2183.44	157.124	389.979	0	0	43.2118	0	80.0471	0	0	0	179.949	185.276	115.298	212.486	200.08	0	213.963	0	108.332	348.138	9.9177	171.307
7368	1546.78	23.3704	0	14.7203	0	0	0	0	0	0	34.0717	0	0	66.2742	27.1109	30.9458	0	0	267.206	0	0	0	0	618.73	0	0	620.217	189.971	0	0	0	0	0	0	0	0	0	50.5014	0	0	0	43.8865	0	0	0	65.6578	35.4489	0	318.92
7369	1546.89	22.1598	207.51	42.1965	0	0	0	20.1684	0	0	0	0	0	0	0	0	0	0	0	0	0	0	0	0	0	0	0	0	0	0	0	0	0	0	0	0	0	0	0	0	0	0	0	0	0	0	0	0	0
7386	1548.83	23.6547	0	0	30.2838	0	153.421	0	0	0	44.2795	0	0	26.4608	0	0	0	0	0	0	0	0	0	274.848	0	0	0	0	0	0	0	0	60.2093	0	0	0	0	0	0	0	0	0	0	0	0	0	0	0	79.5441
7394	1549.86	23.6078	0	0	154.04	104.25	0	160.979	133.673	132.164	0	0	0	0	0	0	0	0	0	0	0	0	0	0	0	0	0	0	0	0	0	0	0	0	0	0	0	0	0	0	0	0	0	0	0	0	0	0	0
7395	1549.87	22.1918	68.2616	1125.69	0	0	477.056	516.698	760.757	0	0	0	0	0	0	0	0	0	0	0	0	0	0	0	0	0	0	0	0	0	0	97.4382	164.777	0	0	0	346.53	0	0	0	0	0	0	0	0	0	0	0	0
7400	1550.71	29.2007	0	35.5692	0	32.1321	0	0	0	0	0	0	481.322	0	25.3923	215.608	26.1529	0	1400.52	664.36	0	0	0	3397.63	0	7.7699	1704.65	0	4.8333	732.357	617.527	0	0	747.792	0	0	0	732.989	0	70.8729	0	47.8303	0	333.45	0	45.8173	94.5565	22.8884	378.753
7406	1550.81	23.242	88.9068	0	0	0	65.1579	11.0116	0	11.8704	0	0	0	0	0	0	0	55.3568	7.1953	0	129.417	0	13.1584	0	22.898	0	0	119.295	12.8101	0	0	97.847	20.5185	0	0	177.52	0	0	0	0	0	0	0	0	176.535	8.6465	0	45.8696	0
7413	1551.82	18.6777	0	0	0	35.0029	0	0	72.7708	10.5567	73.5589	11.0025	274.248	126.479	29.6354	595.904	325.837	9.2947	442.61	120.219	0	65.4426	0	679.709	0	0	686.368	0	0	57.1064	120.694	0	0	808.152	0	0	0	480.486	296.434	353.9	168.612	153.357	0	148.767	0	0	116.132	25.3527	56.7346
7460	1556.69	28.801	250.394	0	24.2962	0	0	21.6852	0	20.9019	0	0	0	0	0	0	0	0	0	0	0	0	0	0	0	0	0	0	0	0	0	0	0	0	0	0	0	0	0	0	17.1976	0	0	0	0	0	0	0	0
7473	1557.68	29.7968	0	10.2626	8.4237	0	0	18.4754	0	45.5434	0	1204.56	0	0	248.046	93.7943	114.669	0	0	3.4564	0	0	0	0	0	0	0	0	0	0	0	0	0	0	0	0	0	0	0	0	95.4685	4.1764	0	0	0	8.5936	0	0	0
7475	1557.79	20.5905	0	0	92.3552	63.6524	82.7619	18.5538	60.3587	21.6933	0	65.7255	49.8235	28.371	136.636	180.734	53.6383	401.056	0	153.295	390.794	0	366.413	100.17	0	0	273.158	0	12.9302	20.7309	0	176.2	318.664	384.432	34.2341	72.4946	208.889	0	154.429	13.4007	0	18.3173	149.424	93.2442	0	0	10.5663	53.1328	27.1991
7495	1559.74	19.7258	198.841	87.9149	0	0	0	0	0	0	0	205.605	0	22.6433	56.287	0	0	520.353	0	0	0	141.454	0	391.077	381.945	0	231.273	0	0	0	0	194.888	1224.72	0	67.98	0	89.3203	0	0	0	0	20.1954	0	0	0	0	0	0	0
7515	1561.67	28.5246	149.656	99.9765	0	0	0	0	0	0	0	0	0	0	0	0	0	0	0	0	0	0	0	0	0	0	0	0	0	0	0	0	0	0	0	0	0	0	0	0	0	4.1303	0	0	0	0	0	0	0
7528	1562.73	19.9346	130.212	0	59.9714	84.4036	0	0	484.308	0	23.3852	82.3336	1861.07	0	180.137	0	577.705	10.775	4852.84	310.469	0	83.906	336.626	8533.13	223.617	426.207	0	0	107.077	70.5258	1500.04	53.7088	0	0	0	195.093	0	2150	760.807	3673.65	833.32	252.05	771.562	84.6021	0	0	1650.92	1502.88	6308.26
7540	1564.74	29.4255	0	9.6406	0	0	0	0	0	0	5.0338	0	315.436	130.754	40.9412	268.893	99.4597	0	922.96	257.14	0	0	0	1196.61	0	0	610.254	206.343	0	26.2796	588.511	0	0	476.293	0	0	0	236.634	0	0	0	24.2183	17.5762	106.757	0	0	39.7554	0	31.6588
7545	1565.74	23.5243	196.129	42.3353	3.7842	0	0	60.8866	0	0	0	0	0	0	6.3254	0	0	20.5929	0	0	36.8674	0	54.9509	0	1236.59	0	0	0	56.812	0	0	1325.34	4813.22	0	0	1143.44	151.717	0	0	0	50.2968	16.1831	0	64.0338	0	0	0	0	0
7553	1566.74	23.8286	6678.61	115.727	1533.93	153.843	5885.71	1447.19	673.632	1862.77	0	387.141	0	6.3804	131.154	0	3.1283	6602.78	0	42.8606	9570.07	580.609	6124.91	0	3841.06	374.267	0	477.961	4731.11	0	0	20541.6	33324.3	0	0	3975.77	7879.25	0	46.4215	0	127.674	130.048	5361.33	0	6481.89	4212.44	0	1602.14	0
7567	1567.81	20.8515	0	0	0	0	0	0	0	0	439.405	0	1593.17	143.312	203.587	1140.15	45.1798	0	2278.24	33.0288	154.342	66.4526	0	10644.2	287.964	0	5319.87	0	0	629.262	2207.81	0	0	2230.81	0	0	0	2228.37	199.257	1869.98	432.991	358.982	0	0	479.504	54.5716	936.872	594.343	1566.54
7587	1569.79	19.4071	0	0	0	0	0	148.658	0	0	0	62.2405	15.1	0	0	58.4392	176.595	0	0	116.482	320.375	150.985	0	359.476	0	69.7522	528.912	0	0	0	0	255.142	0	0	0	0	1443.39	0	0	0	0	0	0	0	212.96	0	0	225.887	0
7593	1570.72	28.8457	348.71	0	361.219	255.671	343.13	387.901	246.301	534.197	0	0	0	0	0	0	0	0	0	0	0	0	0	0	0	0	0	0	0	0	0	0	0	0	0	0	0	0	0	0	0	0	0	0	0	0	0	0	0
7612	1572.7	17.3191	104.755	85.9412	231.468	342.198	227.705	61.4605	38.8267	0	111.179	349.785	0	113.036	190.118	53.371	0	153.369	92.9128	88.779	66.2595	206.104	751.591	0	189.006	458.545	2329.26	95.3476	136.314	65.9793	49.3106	112.238	227.44	168.884	3018.38	396.151	18.8608	645.841	590.765	134.748	1190.19	518.972	915.372	245.311	0	903.847	417.93	628.533	1466.42
7626	1573.8	28.575	46.5446	47.3198	80.9467	9.8481	71.9409	92.4622	50.0929	91.9862	0	0	0	0	0	0	0	0	0	0	0	0	0	0	0	0	0	427.921	0	0	0	0	0	0	0	0	0	0	0	0	0	0	0	0	0	0	0	0	0
7632	1574.74	29.3871	0	0	0	0	0	0	11.77	135.254	18.9728	71.7202	0	34.8543	3.7229	17.7363	16.9349	0	195.852	6.2416	9.4503	0	0	125.211	0	0	0	0	15.0759	67.3319	789.754	5.154	0	119.967	0	0	0	0	0	0	0	0	0	4.8412	0	0	0	0	0
7633	1574.77	18.2835	599.451	400.174	0	82.4628	637.66	59.1319	220.335	0	102.071	82.2058	0	155.824	198.147	178.313	0	636.444	39.9609	252.828	0	1070.36	68.7131	168.981	555.709	748.916	2199.07	310.819	115.528	15.3499	35.1013	177.984	122.779	696.773	0	1577.17	0	804.015	427.554	303.673	823.337	877.48	863.508	581.314	0	747.184	317.352	454.644	191.44
7644	1575.77	29.634	0	0	14.6095	1009.35	1089.16	11.4231	1036.7	0	0	0	0	0	0	0	0	0	0	0	0	0	0	0	0	0	0	0	0	0	0	0	0	0	0	0	0	0	0	0	0	0	0	0	0	0	0	0	0
7645	1575.8	20.3238	402.35	592.407	403.326	135.898	128.587	0	500.644	476.305	2535.03	1007.25	407.045	1480.81	2281.05	2687.21	1389.93	495.245	4927.86	1528.8	505.843	1967.71	2478.23	7286.66	66.3329	519.602	5481.71	131.463	79.7944	612.43	0	1095.22	822.029	1091.39	3062.94	725.612	224.821	1398.59	813.55	922.61	1240.38	956.339	842.784	634.384	740.069	2122.73	1804	1308.8	4747.61
7656	1576.72	21.3582	0	127.841	0	197.592	0	0	0	0	264.846	0	305.575	233.883	10.3794	102.17	661.313	0	878.817	1461.36	13.7608	84.3079	0	357.039	0	0	1078.48	0	317.758	643.605	200.089	0	0	3208.49	0	0	0	396.61	0	197.995	0	17.5664	0	435.334	0	0	580.154	75.8054	336.198
7661	1576.8	30.2639	1533.49	483.058	0	0	0	438.65	0	3268.89	0	0	0	0	0	0	0	0	0	0	0	0	0	0	0	0	0	0	0	0	0	0	0	0	0	0	0	0	0	0	0	0	0	0	0	0	0	0	0
7671	1577.83	28.1003	0	43.3737	0	0	0	0	0	28.2483	0	0	0	0	0	0	0	0	0	0	0	0	0	0	0	0	0	0	0	0	0	0	0	0	0	0	0	0	0	0	0	0	0	0	0	0	0	0	0
7680	1579.75	26.611	1412.07	831.075	0	0	0	0	0	0	0	0	0	0	0	0	0	0	0	0	0	0	0	0	0	0	0	0	0	0	0	0	0	0	0	0	0	0	0	0	0	0	0	0	0	0	0	0	0
7682	1579.82	18.7268	0	0	0	11.9332	0	0	103.222	0	48.3477	0	105.675	37.001	68.5305	201.483	190.276	0	360.767	58.2296	0	0	0	1274.92	0	62.0309	899.012	0	0	30.7242	180.512	0	0	328.46	0	0	0	544.8	288.407	526.829	148.088	171.221	0	139.336	0	0	199.394	66.1852	78.9899
7683	1579.82	20.6547	0	10.3973	204.784	240.156	96.038	73.2137	116.177	95.3898	52.3557	170.351	0	0	125.514	64.3465	0	0	24.7269	208.315	0	349.197	162.433	176.814	584.199	108.629	700.401	61.9163	323.466	65.8466	0	555.479	136.853	187.398	68.9692	341.834	396.793	289.975	605.519	279.962	465.941	474.203	805.256	294.654	70.3204	582.647	187.321	271.65	173.732
7720	1584.72	29.0858	4472.18	974.689	5171.86	4611.89	6814.54	5479.35	5013.9	6042.58	0	0	0	0	0	0	0	0	0	0	0	0	0	0	0	0	0	0	0	0	0	0	0	0	0	0	0	0	0	0	0	0	0	0	0	0	0	0	0
7730	1585.74	29.8243	27.6261	41.1843	44.5786	0	0	22.3195	0	0	0	0	0	0	0	0	0	0	0	0	0	0	0	0	0	0	0	137.916	0	0	0	0	0	0	0	0	0	0	0	0	0	0	0	0	0	19.7943	0	0	0
7753	1588.76	18.1077	0	0	0	2131.09	0	93.3066	627.258	175.895	0	49.1933	0	0	0	0	0	0	130.442	0	65.1106	0	0	80.4095	0	119.516	227.608	0	0	0	0	321.483	0	0	0	141.461	231.445	0	80.4161	0	0	87.1731	0	0	0	0	0	0	0
7760	1589.83	17.6346	3362.04	8850.99	5883.72	2394	2462.83	3570.74	2528.32	4486.75	9924.05	4465.06	2863.82	9136.93	6944.25	11572.8	9574.89	2239.97	12654	7483.83	858.096	16733.1	2383	6159.3	6781.8	6262.37	19334.1	528.257	1789.3	2617.11	4235.03	5281.16	8077.32	35488.7	4103.57	5298.15	3598.92	14113.5	9534.9	12871.5	10122.2	5543.28	7379.66	14963.1	7738.6	7089.54	14055.5	9538.04	6862.94
7768	1590.83	18.0717	283.385	1359.97	56.2387	122.927	253.505	17.8613	206.982	54.8323	499.792	158.76	1635.32	769.794	593.926	2906.53	6557.19	540.204	2844.03	40.2942	106.158	717.777	475.196	613.527	0	715.774	1947.52	0	390.675	249.118	2266.93	385.866	0	0	0	115.848	0	1199.12	210.814	1199.4	0	29.811	0	1764.55	460.443	0	1820.17	406.153	0
7777	1591.84	28.4185	241.057	287.744	133.442	93.6005	172.518	237.808	254.796	273.973	0	0	0	0	0	0	0	0	0	0	0	0	0	0	0	0	0	0	0	0	0	0	0	0	0	0	0	0	0	0	0	0	0	0	0	0	0	0	0
7779	1591.9	21.2959	920.986	2451.15	0	0	0	0	0	0	0	0	0	0	0	0	0	0	0	0	0	0	0	0	0	0	0	0	0	0	0	0	0	0	0	0	0	0	0	0	0	0	0	0	0	0	0	0	0
7802	1594.72	29.2334	0	3.7497	58.1529	56.0659	16.044	58.5299	45.8211	77.1619	0	0	0	0	0	0	0	0	0	0	0	0	0	0	0	0	0	0	0	0	0	0	0	4.7426	0	0	0	0	0	0	0	0	0	0	0	0	0	0	0
7804	1594.79	23.0794	800.446	350.885	0	0	0	0	117.158	429.205	98.7526	132.178	89.2348	163.146	143.062	70.8964	104.791	425.395	1423.82	2629.16	0	98.9616	141.829	0	67.9849	39.2303	330.437	682.942	171.801	38.2571	83.7357	298.904	93.5977	164.6	0	337.744	0	181.959	116.756	19.3268	198.602	0	142.809	129.032	167.542	938.711	0	61.9163	545.938
7813	1595.76	23.1361	0	0	0	0	0	0	0	0	0	0	0	16.6473	0	193.563	0	0	0	0	0	0	0	4992.5	0	0	0	27.7959	0	223.576	0	0	0	46.7823	387.055	0	0	52.9526	0	0	0	166.737	0	0	0	0	93.4888	0	0
7814	1595.81	20.5958	368.645	52.6232	355.267	118.553	0	114.612	0	0	275.714	0	134.981	77.2501	66.0211	536.919	0	0	186.73	0	873.679	906.893	52.1999	3356.18	1264.04	0	0	0	1314.69	0	209.768	1699.23	0	188.613	350.183	370.201	2395.72	1371.47	380.961	256.951	703.836	598.149	0	0	0	1032.76	517.709	825.106	732.044
7843	1598.84	19.077	0	0	0	56.7575	0	0	99.8376	0	169.162	0	0	0	27.9755	0	0	0	422.128	0	0	0	0	1231.81	0	0	0	410.085	0	0	0	0	0	135.347	0	0	0	415.54	303.6	511.786	209.406	312.614	109.098	0	0	0	241.801	7.7334	199.375
7851	1599.76	25.9965	0	0	63.4138	12.2235	53.0088	127.3	66.474	0	0	0	0	0	0	0	0	0	0	0	0	0	0	0	0	0	0	0	0	0	0	0	0	0	0	0	0	0	0	0	0	0	0	0	0	0	0	0	0
7857	1600.69	29.445	280.115	438.785	0	0	313.339	16.1063	172.384	616.76	0	491.079	224.589	449.451	173.07	375.05	311.017	147.494	2823.22	819.626	271.358	0	929.24	7864.15	0	234.653	143.825	198.539	170.21	26.3803	1649.86	38.5415	80.8414	330.281	0	111.955	0	98.5124	35.878	202.569	94.6718	475.926	324.785	155.74	1930.51	19.3934	359.791	82.521	1185.84
7864	1601.69	30.4591	0	2.9764	0	0	34.4888	0	5.5078	7.5753	0	0	0	0	14.3754	32.3028	21.8886	32.5965	251.211	32.2924	46.7736	0	321.932	0	0	13.6826	0	0	23.4393	0	64.3625	0	0	51.2411	0	0	0	0	0	0	0	0	0	23.2268	0	0	0	0	0
7866	1601.88	23.3906	85.3638	42.6794	0	0	0	0	0	0	0	0	0	0	0	0	0	0	0	0	0	0	0	0	0	0	0	25.1474	0	0	0	33.5297	0	0	20.1672	0	0	0	0	0	0	0	0	0	0	0	0	0	0
7872	1602.79	23.721	35.2244	15.6287	0	0	0	0	0	0	0	0	0	0	29.8928	0	0	0	0	113.364	35.7241	0	0	0	0	44.572	19.3146	0	0	217.946	437.458	30.6696	58.5843	207.383	23.3647	0	6.5764	0	15.3087	0	0	37.766	11.9547	6.9965	0	39.3045	18.0282	38.4166	38.2801
7893	1604.8	20.6006	0	0	332.612	251.667	99.8189	57.0845	130.766	93.9846	44.1944	152.985	0	36.2498	180.093	0	0	69.1172	0	289.694	304.847	312.058	252.738	253.258	474.645	86.3203	0	75.7209	228.967	19.8934	0	638.638	213.589	112.817	65.3786	267.704	282.128	0	595.295	200.925	396.093	394.82	591.009	0	313.741	409.734	159.597	203.704	124.893
7938	1610.7	30.9079	808.87	0	100.37	0	0	267.761	0	10.9275	0	0	0	0	0	0	0	68.4973	0	0	240.348	0	0	0	0	0	0	0	6.5384	28.4983	30.6706	16955.2	19489.9	0	0	20.3389	3325.67	0	0	0	0	0	53.057	0	376.201	12.5349	0	29.3468	0
7958	1612.74	29.2563	1084.32	230.015	0	0	0	0	0	0	0	0	0	0	0	0	0	0	178.486	0	0	0	0	0	0	0	0	25.0741	0	0	0	0	0	0	0	0	0	0	0	0	0	0	0	0	0	0	0	0	0
7959	1612.75	23.2033	27.9681	0	132.648	89.3753	55.0412	108.372	84.0586	152.173	0	0	0	0	0	0	0	0	0	0	0	0	0	0	0	0	0	0	0	0	0	0	0	0	0	0	0	0	0	0	0	0	0	0	0	0	0	0	0
7968	1613.79	24.2965	0	0	125.565	99.3654	119.226	0	86.1338	0	0	0	0	0	0	0	0	0	0	0	0	0	0	0	0	0	0	0	0	0	0	0	0	0	0	0	0	0	0	0	0	0	0	0	0	0	0	0	0
8000	1617.81	20.0154	0	0	0	0	0	0	0	0	0	0	0	9.4017	7.1621	0	0	0	0	91.5612	0	0	0	0	0	43.3311	0	0	105.055	0	0	48.7427	0	0	0	0	0	67.8003	54.1032	0	0	13.3283	0	0	0	75.1383	0	0	0
8002	1617.86	24.426	0	0	379.702	590.922	914.662	331.527	224.855	338.047	0	0	0	0	0	0	0	0	0	0	0	0	0	0	0	0	0	0	0	0	0	0	0	0	0	0	0	0	0	0	0	0	0	0	0	0	0	0	0
8041	1621.77	18.5724	12.6827	49.2849	0	0	0	0	0	0	20.6615	120.265	0	0	20.3752	0	0	0	0	0	0	19.8457	0	0	0	0	243.767	0	0	0	0	0	0	0	0	0	0	122.138	0	0	0	24.0532	0	0	0	0	0	12.0931	163.756
8043	1621.82	20.6006	0	23.5279	452.992	601.408	275.554	207.249	231.305	233.065	203.564	411.101	0	150.475	332.618	112.45	65.3961	464.059	61.1887	439.66	293.625	808.414	519.05	559.451	1077.67	258.917	1778.44	167.223	550.902	128.671	0	1077.42	387.277	356.029	208.523	549.804	517.12	531.556	1031.45	522.033	839.724	778.803	1211.27	662.108	369.937	961.927	267.854	369.122	245.837
8047	1622.62	26.4398	0	0	62.7691	0	0	0	454.775	0	0	0	0	0	0	0	0	0	0	0	0	0	0	0	0	0	0	0	0	0	0	0	0	0	20.6537	0	0	0	0	0	0	0	0	0	0	0	0	0	0
8050	1622.8	18.2963	52.7672	74.6375	61.0771	77.9099	0	38.1502	0	0	0	0	0	0	0	714.878	0	0	0	0	0	332.301	0	314.636	53.5079	0	494.101	0	0	0	0	164.727	96.2734	131.966	0	330.914	0	94.7067	55.4477	122.058	0	211.828	0	36.8128	0	346.001	195.277	83.0689	94.1483
8059	1623.8	18.6938	59.2484	184.246	0	0	0	0	82.6491	0	102.912	100.368	0	0	276.506	242.421	170.747	0	136.965	657.787	0	131.783	149.284	0	0	531.735	0	0	28.7507	29.9674	0	0	0	0	51.6148	0	0	0	0	203.987	0	0	0	562.351	0	49.886	304.542	63.5569	0
8064	1624.79	23.1767	136.086	214.319	0	0	0	0	0	0	0	0	0	0	0	0	0	0	0	0	0	0	0	47.9408	0	0	0	0	0	0	0	0	0	0	0	0	0	0	0	0	0	0	0	0	0	0	0	0	0
8084	1627.7	29.3567	33.3985	0	58.1511	0	0	110.055	0	161.758	0	0	0	0	0	0	0	0	0	0	0	0	0	0	0	0	0	0	0	0	0	0	0	0	0	0	0	0	0	0	0	0	0	0	0	0	0	0	0
8091	1628.61	26.434	0	0	17.5772	0	0	0	107.552	0	0	0	0	0	0	0	0	0	0	0	0	0	0	0	0	0	0	0	0	0	0	0	0	0	0	0	0	0	0	0	0	0	0	0	0	0	0	0	0
8098	1628.79	23.5046	62.4778	34.3745	0	0	0	0	0	0	0	0	0	0	0	0	0	0	0	0	0	0	0	0	0	0	0	0	0	10.6204	0	0	9.2422	0	0	0	0	0	0	0	0	28.7881	0	0	0	0	0	0	0
8127	1632.66	29.7717	0	0	42.2799	6.8369	0	31.065	25.7389	31.0643	0	0	0	0	0	0	0	0	0	0	0	0	0	0	0	0	0	0	0	0	0	74.6517	0	0	0	0	124.735	0	0	0	0	0	0	0	0	0	0	0	0
8146	1634.75	16.619	85.7075	99.5006	0	7.014	228.31	0	95.227	69.2007	343.913	56.5663	1592.95	461.745	332.358	538.141	510.852	41.7898	0	441.806	17.6297	24.8161	0	0	0	332.494	643.472	92.9577	0	188.003	921.74	31.4034	0	827.932	0	28.1342	0	299.881	25.3072	300.898	76.2258	95.2756	73.606	24.0955	0	0	88.0304	0	1344.49
8154	1634.89	24.2297	751.129	18.8218	37748.5	42672.5	62340.1	30610.9	28631.6	31134.1	0	0	0	0	0	0	0	0	0	0	0	0	0	0	0	0	0	159.669	0	0	0	0	0	0	0	0	0	0	0	0	0	0	0	0	0	0	0	0	0
8157	1634.89	21.4825	0	0	96.4119	118.287	0	44.2465	102.324	96.9292	0	0	0	0	0	0	0	0	0	0	0	0	0	0	0	0	0	0	0	0	0	0	0	0	0	0	0	0	0	0	0	0	0	0	0	0	0	0	0
8165	1635.7	29.8796	0	163.069	0	0	0	0	0	0	0	0	0	0	0	1520.88	802.227	0	0	3.2781	0	0	0	1994.56	0	0	345.982	0	0	475.182	155.039	0	0	2035.09	0	0	0	28.6498	0	28.3403	0	29.8503	0	42.6587	0	0	60.7053	0	82.1734
8169	1635.74	18.9249	18.4731	198.045	49.6963	232.145	0	0	0	0	285.556	585.612	0	352.701	0	0	122.448	99.8593	131.459	700.168	0	617.517	0	2337.36	0	674.888	6202.74	44.4425	127.464	89.7409	208.187	26.8012	0	1091.68	353.711	213.41	98.3925	759.716	533.854	172.688	0	98.5705	0	419.439	0	173.982	580.029	535.619	337.298
8186	1636.79	19.64	0	66.1268	77.4371	75.2106	0	0	0	0	0	24.1992	14.2903	0	39.6554	929.154	199.088	0	167.854	418.054	350.692	0	0	1645.28	208.203	214.068	1122.91	0	0	0	0	0	0	79.7766	0	309.058	343.391	870.867	0	133.531	126.23	176.311	0	0	0	0	0	0	240.728
8192	1637.85	23.537	316.978	210.943	0	0	0	0	0	0	0	23.1674	0	0	40.5189	0	0	0	896.916	152.008	0	94.5119	0	0	0	63.2908	0	383.536	71.0549	38.3859	347.554	81.7304	0	110.738	113.115	0	0	22.4542	0	45.0798	29.9843	73.7799	0	0	0	103.804	75.3777	0	342.659
8193	1638.66	29.1907	49.6779	0	0	0	0	0	49.1169	157.6	0	0	0	11.0258	0	0	0	5.697	0	0	33.9786	6.493	0	334.167	0	0	0	0	0	0	0	0	0	0	0	0	0	0	0	0	0	0	0	0	0	0	0	0	95.0086
8198	1638.85	20.5727	48432.5	35347.6	21653.6	28224.1	13960	10390.9	23300.5	20509.7	19418.7	36408.7	1207.17	13237.8	32255.4	13546.9	9952.82	38566.3	13787	49137.5	29262.8	68064.4	36036.8	32966.3	91338.2	29670.7	47516.8	18043.7	50470.6	16183.8	6536.2	73889.1	43452.5	30332.4	22938.6	34876.8	37140	28579.7	60127.4	28067.2	51737.7	44109.7	75976.4	31310	42218.6	55802.6	33108.8	32080.7	22070.3
8203	1639.84	21.2522	184.435	707.814	0	0	0	0	319.704	0	391.836	90.1506	249.6	0	768.79	1207.68	640.287	494.069	551.761	0	151.612	577.845	319.101	353.314	0	13.4091	0	80.3713	2430.31	770.015	1175.2	728.954	0	1457.07	0	185.372	0	25.2846	187.184	251.585	0	152.972	56.493	277.423	0	34.4076	217.85	0	0
8214	1641.75	29.5565	374.533	329.633	520.516	534.398	515.644	643.446	366.922	973.02	0	0	0	0	0	0	0	0	0	0	0	0	0	0	0	0	0	0	0	0	0	0	0	47.1997	0	0	0	0	0	0	0	0	0	0	0	0	0	0	0
8238	1643.78	20.8159	0	0	215.636	311.311	0	55.7678	0	0	187.847	0	170.527	132.953	0	103.11	504.072	13.0822	683.733	0	0	162.378	0	4872.86	0	73.3298	2396.06	0	57.0781	246.946	697.878	216.294	0	1664.31	33.7437	275.162	430.924	1387.51	858.917	672.215	296.401	506.087	0	724.912	0	89.2973	1036.67	842.686	894.231
8247	1644.6	26.42	0	0	151.702	20.8217	0	0	582.034	19.3381	0	0	0	0	0	0	0	0	0	0	0	0	0	0	0	0	0	0	0	0	0	0	0	0	0	0	0	0	0	0	0	0	0	0	0	0	0	0	0
8260	1645.86	23.5862	0	20.6022	0	0	0	0	0	0	7.3719	0	0	56.6285	54.3158	221.282	195.698	0	254.98	16.86	0	0	0	0	0	0	0	326.254	0	0	0	30.1264	0	52.9727	0	0	0	0	0	0	0	7.6573	0	0	0	15.3476	0	10.3598	338.397
8280	1647.84	17.6727	837.607	3012.92	1549.93	1022.33	339.257	141.914	2338.42	635.004	4740.85	1063.49	454.104	1354.17	2821.92	4417.79	2252.87	214.494	2298.52	1397.02	142.007	3359.79	2439.25	1592.44	552.609	2613.97	2225.61	210.172	133.969	201.354	74.5727	511.382	1092.07	1481.85	4694.26	1415.97	99.3544	2137.56	719.002	5050.4	2209.2	1777.17	687.962	2345.59	0	2150.75	4718.09	3326.4	716.329
8293	1648.84	18.115	0	351.806	0	9.0108	0	0	143.16	30.2824	314.973	103.684	244.338	19.7037	457.793	1439.11	1589.11	0	615.889	78.8041	0	279.721	212.355	0	0	335.075	498.049	0	0	25.9256	24.6659	28.5134	0	42.8821	0	79.2352	0	251.609	0	627.84	0	53.4328	0	82.7262	0	124.877	678.421	27.6709	33.1862
8304	1649.77	19.0263	0	237.99	0	0	0	0	0	0	0	0	0	0	226.424	1756.88	0	143.668	0	0	0	0	0	0	0	0	0	51.1997	0	0	0	0	0	0	0	0	0	79.5444	0	0	0	170.954	109.693	0	0	162.619	0	0	58.3604
8311	1650.67	29.369	0	75.6873	11.9588	692.533	632.405	0	0	4.5185	0	0	0	0	0	0	0	0	0	0	0	0	0	0	0	0	0	0	0	0	0	0	0	0	0	0	0	0	0	0	0	0	0	0	0	0	0	0	0
8314	1650.88	24.5035	0	0	41.5003	0	0	252.794	0	0	0	0	0	0	0	0	0	0	0	0	0	0	0	0	0	0	0	0	0	0	0	0	0	0	0	0	0	0	0	0	0	0	0	0	0	0	0	0	0
8323	1651.84	22.8232	53.1835	0	16.4345	0	0	41.697	0	0	0	0	0	0	0	0	0	0	0	0	0	0	0	0	0	0	0	0	0	0	0	0	0	0	0	0	0	0	0	0	0	0	0	0	0	0	0	0	0
8327	1652.8	23.0789	0	39.5397	26.4861	0	0	28.2618	68.2841	27.6412	0	0	0	0	0	0	0	0	854.46	13.2734	0	0	0	196.917	0	0	41.3999	0	0	0	0	0	0	0	93.537	0	0	0	0	0	0	0	0	0	0	7.9684	0	0	0
8342	1654.82	23.5739	29.8052	160.633	113.76	0	10.6519	74.414	39.5006	84.3852	38.7615	0	0	28.6047	25.6609	46.7464	0	0	497.617	0	0	131.293	0	292.415	19.2714	0	107.295	219.242	82.6189	86.0596	755.643	295.193	0	49.5141	0	0	0	25.3843	0	0	26.7439	59.7902	11.6435	16.3367	0	103.422	0	68.9157	307.475
8345	1655.66	26.5539	0	205.722	0	0	0	0	0	0	0	0	0	0	0	0	0	0	0	0	0	0	0	0	0	0	0	0	0	0	0	0	0	0	0	0	0	0	0	0	0	0	0	0	0	0	0	0	0
8353	1656.68	29.7074	0	0	17.399	37.1533	30.6057	0	0	356.728	0	21.9204	0	0	0	0	0	0	0	0	77.5739	27.751	53.3478	0	0	0	0	0	0	0	0	23.3791	42.3991	0	0	160.829	0	0	0	0	54.9279	0	53.5618	83.6917	0	16.2745	0	0	0
8358	1656.78	26.0163	0	0	167.12	317.063	368.114	436.409	189.749	0	0	0	0	0	0	0	0	0	0	0	0	0	0	0	0	0	0	0	0	0	0	0	0	0	0	0	0	0	0	0	0	0	0	0	0	0	0	0	0
8362	1657.71	29.7452	202.857	474.217	0	0	0	0	648.12	0	35.7106	0	542.234	297.255	0	0	0	0	2344.3	2295.1	0	0	0	6243.16	0	46.842	0	0	47.0198	0	482.188	0	12.1183	0	0	0	0	154.115	0	344.217	0	736.135	0	0	133.234	0	650.085	0	900.732
8367	1658.72	30.6776	0	56.2131	0	0	0	0	45.874	14.8785	0	0	0	0	0	0	0	0	177.573	113.506	0	0	0	0	0	14.4495	0	0	0	0	60.7756	0	0	103.228	0	0	0	0	0	0	0	0	0	3.784	0	0	0	0	0
8369	1658.81	23.1363	0	0	0	0	0	0	0	0	58.2522	0	104.825	33.3398	23.7361	153.381	103.293	0	333.557	9.4461	0	0	0	288.142	0	0	0	0	0	29.1785	0	20.0228	0	172.061	0	0	0	0	0	0	0	0	0	0	0	0	0	0	0
8389	1661.79	18.4758	0	0	0	0	0	0	0	0	0	0	0	0	0	0	0	0	0	0	0	61.4989	0	0	0	0	0	0	0	0	0	49.8207	0	0	0	0	0	0	0	0	0	0	0	0	0	0	0	0	0
8401	1662.84	29.21	658.366	234.772	563.146	376.944	662.69	721.118	546.069	938.389	0	0	0	0	0	0	0	0	0	0	0	0	0	0	0	0	0	0	0	0	0	0	0	0	0	0	0	0	0	0	0	0	0	0	0	0	0	0	0
8417	1664.78	30.1078	0	3.7138	0	0	0	0	0	15.4953	0	0	286.383	7.7316	0	28.4598	90.4123	5.4253	159.49	200.354	0	0	0	241.685	0	4.7688	0	0	0	78.9559	0	0	0	536.724	0	31.4539	0	0	0	12.3748	0	24.4046	0	29.2301	0	0	0	0	100.191
8429	1665.84	18.5368	0	0	88.323	97.6783	0	81.1924	156.564	131.879	0	29.5252	205.913	0	45.4987	249.181	187.188	0	364.687	0	47.4741	0	35.6058	402.851	81.5404	48.7829	0	79.8059	0	34.1766	686.468	51.2753	0	429.852	0	84.1688	78.9049	73.6033	134.118	144.169	252.207	26.3596	332.463	148.615	0	0	44.9741	42.3479	7.274
8430	1665.85	20.5247	0	0	0	0	0	0	0	0	0	0	0	46.1844	0	0	181.66	0	0	76.9167	0	36.7631	173.162	0	228.758	0	0	0	0	0	0	71.8911	0	0	0	16.2727	0	683.731	94.3693	0	159.631	264.233	182.082	0	0	0	0	4.3599	118.431
8437	1666.69	28.894	0	24.6255	6.4386	1561.97	1758.58	0	0	0	0	0	0	0	0	0	0	0	0	0	0	0	0	0	0	0	0	0	0	0	0	0	0	0	0	0	0	0	0	0	0	3.0337	0	0	0	0	0	0	0
8440	1666.85	18.6844	0	0	0	0	0	0	162.551	83.7268	251.26	0	662.792	242.166	192.157	1573.08	702.169	0	715.799	217.206	226.799	164.757	0	1774.32	0	0	1435.65	47.8593	0	130.503	510.815	0	0	1154.56	0	126.382	250.19	804.862	566.459	901.227	211.065	300.991	0	233.531	0	0	349.672	9.5208	180.89
8441	1666.87	20.788	0	0	0	0	0	0	0	0	397.295	0	1138.61	271.918	67.2828	895.393	0	0	914.014	0	0	57.4304	0	0	0	0	267.818	0	0	159.193	546.01	0	0	537.771	104.528	0	0	0	300.346	492.86	148	21.7911	0	0	0	46.2577	66.8759	4.8721	45.4752
8455	1667.85	21.6988	0	0	130.648	139.543	141.009	60.4656	106.273	92.0113	0	0	32.9401	0	0	0	0	0	0	0	0	0	0	65.2661	0	0	0	0	0	0	0	0	0	0	0	0	0	0	0	0	0	0	0	0	0	0	0	0	0
8465	1668.78	23.7431	0	4.6461	42.5848	0	0	0	10.5064	53.6442	0	0	0	0	0	0	0	0	0	0	0	0	0	0	0	0	0	0	0	0	0	0	0	127.979	0	0	0	0	0	0	0	0	0	0	0	0	0	0	0
8472	1669.79	23.4444	153.703	228.502	156.544	252.402	70.0697	103.05	153.4	311.634	0	0	0	0	0	0	0	0	0	0	0	0	0	0	0	0	0	0	0	0	0	0	0	0	0	0	0	0	0	0	0	0	0	0	0	0	0	0	0
8477	1670.62	26.4964	0	0	0	0	0	0	0	0	0	0	0	0	0	0	0	0	0	0	0	0	0	0	0	0	0	0	0	0	0	0	0	0	0	0	0	0	0	0	0	0	0	0	0	0	0	0	0
8494	1671.77	29.8739	0	0	12.2784	14.542	0	24.634	6.4225	45.2054	0	0	0	0	0	0	0	0	0	238.858	0	0	0	18.7135	0	0	0	0	37.6234	46.3923	218.672	0	0	255.314	0	42.8903	0	0	0	0	0	20.5938	0	15.4845	0	0	0	0	0
8515	1673.76	20.287	0	0	0	0	0	0	108.375	0	362.161	0	771.326	0	118.802	320.235	0	0	1929.39	269.857	0	0	0	2462.23	0	173.172	971.477	0	97.1657	216.277	640.927	0	0	750.624	0	123.11	196.576	789.156	566.269	1265.1	298.155	273.983	49.748	0	0	0	536.367	796.214	1584.02
8540	1676.87	29.363	752.15	198.802	436.313	342.339	496.596	536.983	489.656	824.539	0	0	0	0	0	0	0	0	0	0	0	0	0	0	0	0	0	0	0	0	0	0	0	0	0	0	0	0	0	0	0	0	0	0	0	0	0	0	0
8549	1677.95	22.0603	0	0	119.335	103.779	78.074	206.989	136.311	264.627	27.9323	0	0	0	0	0	0	0	0	0	0	0	0	0	0	0	0	0	0	0	0	0	0	0	0	0	0	0	0	0	0	0	0	0	0	0	0	0	0
8562	1678.95	21.7938	528.047	270.581	0	0	0	0	0	0	0	0	0	0	0	0	0	0	0	0	0	0	0	0	0	0	0	0	0	0	0	0	0	0	0	0	0	0	0	0	0	0	0	0	0	0	0	0	0
8587	1681.82	23.3046	1091.25	576.762	0	0	0	0	0	0	0	0	0	0	0	0	0	0	0	0	0	18.7092	0	0	0	0	0	0	0	0	0	0	0	0	0	0	0	0	0	0	0	0	0	0	0	0	0	0	0
8592	1682.77	25.6315	5.5665	3514.81	0	0	0	0	22.3237	0	120.354	0	27947.2	47.8445	0	780.434	253.817	2.7883	25101.5	1525.86	0	0	87.7266	8185.8	0	856.731	2635.9	93.7089	0	1934.93	15287.5	15.2319	0	9938.36	20110.2	0	0	1344.2	11.2609	4564.97	0	48.0592	335.561	246.65	952.367	0	503.75	0	12533.2
8595	1682.84	20.4928	0	0	4274.62	0	844.902	3567.52	0	0	0	0	0	65.0386	0	0	0	2804.46	127.664	33.9225	12621.8	0	0	112.322	26590.9	0	0	0	13380.5	0	0	40317.4	44380	954.733	0	6744.4	25670	0	0	0	0	0	0	0	2927.31	12220.1	221.744	3749.29	0
8610	1684.74	29.7534	0	0	78.3488	0	79.04	94.5703	346.913	3648.4	0	955.851	498.181	0	0	184.495	0	0	0	13.9116	234.412	0	1001.65	0	0	0	0	0	19.2484	100.692	0	0	0	148.676	0	0	0	0	0	0	0	0	0	73.7763	2252.15	0	0	0	0
8615	1684.85	19.0224	0	0	0	0	0	0	0	0	0	0	0	61.5408	0	770.028	0	0	0	0	0	0	0	397.135	0	0	500.581	0	0	0	349.784	0	0	1025.67	0	0	0	0	0	0	0	0	0	18.06	0	0	0	0	78.1657
8623	1685.76	17.4397	63.0124	0	114.821	42.0749	149.67	4.1796	614.963	0	0	300.187	0	0	0	0	0	0	0	0	0	403.866	106.511	0	0	421.535	73.6133	0	0	0	0	0	0	0	278.033	825.984	0	0	174.638	0	178.41	135.082	728.479	63.7339	42.6661	0	0	761.878	56.743
8666	1688.82	20.6421	41.2202	21.1781	238.908	178.659	332.125	0	203.978	161.702	0	355.551	0	0	40.9579	0	0	203.91	0	0	678.616	39.7379	255.648	139.601	0	0	191.282	0	0	24.4893	0	360.335	74.3772	324.07	0	191.483	395.769	0	336.493	0	63.6276	127.117	760.161	0	136.596	0	149.313	390.763	0
8686	1690.76	21.5416	0	319.225	805.343	799.045	0	7.8977	55.0581	0	572.586	42.6998	0	0	0	0	0	0	0	0	0	164.824	679.585	5797.58	0	379.542	9615.59	24.1482	337.822	1336.83	0	28.5319	0	2393.24	576.362	128.897	30.0852	4694.42	1594.73	1499.17	670.647	325.303	0	0	0	73.965	834.957	1441.39	1533.71
8687	1690.78	19.4666	0	0	696.655	85.3151	462.557	251.114	0	0	0	0	0	0	0	139.395	0	62.32	0	199.38	0	383.68	1107.16	0	0	591.077	775.634	0	0	0	0	0	0	0	0	612.988	203.849	0	0	1135.82	0	1924.91	2175.17	0	0	298.492	304.114	2011.08	476.661
8689	1690.95	24.6807	0	0	23.354	22.4742	25.91	4.6932	16.3606	0	0	0	0	0	0	0	0	0	0	0	0	0	0	0	0	0	0	0	0	0	0	0	0	0	0	0	0	0	0	0	0	0	0	0	0	0	0	0	0
8698	1691.76	20.8529	0	204.324	0	502.68	0	67.7984	0	0	0	106.683	2070.88	412.552	550.087	1313.05	2544.19	0	10568.5	0	0	423.031	0	0	0	1573.57	6558.94	90.0246	245.864	1686.68	3616.3	0	0	4710.47	0	500.558	0	4337.38	0	7776.98	0	1353.26	51.4702	0	0	246.423	0	1682.87	12653
8700	1691.78	19.5184	0	0	0	835.385	0	0	1363.28	0	2413.54	73.2242	0	0	46.9307	92.647	0	0	0	3062.41	0	117.875	428.727	12907.6	423.304	0	659.128	163.375	508.993	793.666	256.844	43.8658	0	213.918	113.85	0	1938.75	2529.31	4202.61	0	2094.95	212.211	1802.83	3795.15	0	0	4183.89	237.772	0
8704	1691.88	23.6612	0	69.0279	0	0	0	0	0	0	19.1765	0	0	39.6233	29.7852	21.9536	0	0	775.446	0	0	0	0	1296.98	0	0	204.503	0	0	48.9096	0	0	0	130.668	0	0	0	82.3636	0	50.4213	0	31.3057	0	0	0	9.1442	51.0633	24.0283	423.743
8709	1692.79	20.5867	0	214.046	0	0	0	1644.49	0	0	0	0	0	0	90.5086	34.7714	0	0	0	0	0	0	0	0	21935.4	0	0	0	2378.56	0	0	0	0	0	0	0	0	556.454	0	1675.47	0	0	0	47.4115	0	3383.09	0	0	0
8710	1692.89	29.4786	30.8162	51.2879	50.5698	0	0	63.1823	23.9057	89.7703	0	0	0	0	0	0	0	0	0	0	0	0	0	0	0	0	0	0	0	0	0	0	0	0	0	0	0	0	0	0	0	0	0	0	0	0	0	0	0
8715	1693.88	30.6545	7.2573	0	68.8419	127.78	176.74	0	0	22.6667	0	138.694	0	0	83.7233	0	18.557	122.77	0	0	914.362	44.5878	594.301	0	0	0	0	0	3354.63	51.3697	0	0	0	38.6796	0	62.0788	254.466	0	0	0	0	28.7801	0	260.369	0	18.8164	0	65.0532	0
8722	1694.89	21.1351	0	0	0	0	0	0	0	0	0	0	30.216	0	14.6841	146.266	0	0	0	0	0	35.6555	0	0	0	0	0	0	0	0	0	61.3335	0	439.161	0	0	0	0	32.6123	242.49	130.407	101.417	0	40.8506	0	0	127.507	0	140.677
8748	1697.79	29.755	4403.97	3338.64	4975.06	6475.61	6415.73	5765.56	5588.17	6877.61	0	0	195.201	14.1971	15.8006	69.2853	0	0	312.634	697.148	0	0	0	523.029	0	0	377.565	0	3.0898	276.534	64.1798	0	0	321.96	12.3327	0	0	284.306	0	26.2497	0	10.958	0	89.872	0	33.1018	52.7218	0	55.0733
8762	1699.81	29.2651	0	6.1329	57.1409	0	0	42.3023	63.2797	39.8286	0	0	0	0	0	0	0	0	0	0	0	0	0	0	0	0	0	0	0	0	0	0	0	0	0	0	0	0	0	0	0	0	0	0	0	0	0	0	0
8812	1703.82	21.3094	821.081	0	0	0	338.34	70.474	15.3915	78.2792	0	289.935	0	0	0	0	0	1245.47	0	0	1100.86	0	1037.8	0	347.555	61.0791	0	64.2622	161.124	0	0	1035.76	3346.75	0	0	547.942	750.095	0	0	0	0	0	931.031	0	1397.1	129.448	0	195.173	0
8813	1703.84	18.9736	8.5676	260.22	0	0	0	0	0	0	0	0	3062.95	225.164	63.1023	4151.37	2135.46	0	3894.04	0	0	28.9685	0	4432.09	0	0	2662.29	15.6873	0	240.114	13469.7	0	0	7709.19	979.407	0	0	341.423	0	198.828	0	0	0	68.5286	0	0	347.398	0	277.953
8818	1704.78	21.5133	0	1245.49	0	0	38.0768	0	136.172	0	0	0	0	0	1096.25	1180.57	0	0	0	0	0	0	701.47	0	0	0	0	16.6553	0	0	0	0	0	0	0	0	0	0	0	0	0	1325.23	2191.39	0	0	224.256	0	0	1062.37
8826	1705.81	30.3921	149.181	249.072	47.259	92.0752	133.263	85.4184	44.9151	695.833	322.451	3314.78	3315.38	1148.87	121.511	1768.97	972.688	302.829	5496.6	987.209	609.36	0	43.823	826.704	0	39.5067	280.417	5292.79	687.291	915.659	1443.17	37.6724	0	1674.32	15.7993	70.9893	53.7077	84.4601	324.74	176.86	0	79.4613	468.397	1686.18	814.729	0	269.126	24.391	345.341
8827	1705.97	22.9912	351.648	171.688	324.94	140.16	249.39	253.452	204.997	120.579	0	0	0	0	0	0	0	0	0	0	0	0	0	0	0	0	0	0	0	0	0	0	0	0	0	0	0	0	0	0	0	0	0	0	0	0	0	0	0
8851	1708.82	18.2081	0	0	0	0	0	0	0	0	0	0	60.5748	0	0	157.767	0	0	866.065	0	0	64.6622	0	261.41	0	0	0	0	0	0	47.3926	0	0	329.644	0	0	0	0	0	0	22.419	0	0	0	0	0	0	0	0
8852	1708.84	23.7578	276.087	38.1916	0	0	35.2177	36.547	337.967	67.299	0	0	0	0	3.2245	0	0	0	0	863.662	0	19.2915	58.434	890.39	0	0	51.2194	0	0	0	0	0	45.6786	0	174.76	0	0	0	0	0	23.9199	91.1894	0	0	0	5.6821	0	36.9024	80.1652
8863	1709.86	22.2029	112.875	21.9849	422.747	788.045	585.35	417.929	632.98	559.05	693.309	0	0	0	0	56.9763	0	19.5581	0	1317.15	69.7633	478.24	0	3292.48	0	0	5971.75	677.884	0	495.846	152.789	84.0197	27.2212	2583.08	189.599	142.904	261.966	2071.59	606.242	478.432	772.777	864.109	432.181	0	0	506.729	1366.54	1099	1386.3
8875	1710.86	21.7027	130.478	298.039	0	84.1451	0	0	53.8616	36.1464	83.8117	555.368	4256.43	1126.14	1105.4	3770.45	5376.09	610.687	3196.31	828.534	227.886	0	2043.61	0	0	249.2	0	0	933.433	1223.74	2976.2	145.503	0	3052.8	0	0	0	0	0	192.212	0	0	21.6785	2831.52	75.6588	0	130.469	0	0
8882	1711.8	30.0982	0	4.0442	41.4495	0	0	0	6.6857	34.4649	48.8593	0	596.868	202.842	54.3946	451.673	97.9287	0	1624.66	845.861	0	0	0	2460.17	0	0	518.141	0	0	262.111	424.864	0	0	494.104	224.773	0	0	381.663	0	78.4161	0	43.3535	0	152.956	0	27.4301	102.795	9.7398	213.439
8892	1712.8	25.8135	0	0	70.6219	125.099	145.102	247.018	85.6578	31.9631	0	0	0	0	0	0	0	0	0	0	0	0	0	0	0	0	0	0	0	0	0	0	0	0	0	0	0	0	0	0	0	0	0	0	0	0	0	0	0
8931	1717.82	24.2706	0	0	0	0	4.5422	394.547	210.633	346.587	0	127.241	101.442	9.6969	109.653	104.399	78.3114	8.6087	1101.97	0	300.066	0	654.306	0	0	288.839	0	0	0	681.676	1289.25	0	0	545.575	37.4027	0	23.0985	0	0	11.644	0	0	0	6.8361	1282.87	0	0	0	0
8936	1718.68	29.0498	52.3913	584.968	0	0	0	0	0	0	0	0	0	0	0	0	0	0	242.755	0	0	0	0	0	0	0	0	0	0	0	0	0	0	0	0	0	0	0	0	0	0	0	0	0	0	0	0	0	0
8945	1719.97	23.1362	941.957	0	187.457	132.156	361.981	581.305	135.412	125.827	0	0	0	0	0	0	0	0	0	0	0	0	0	0	0	0	0	0	0	0	0	0	0	0	0	0	0	0	0	0	0	0	0	0	0	0	0	0	0
8949	1720.76	30.0186	23.1725	0	0	21.4551	0	0	13.0988	166.534	0	0	0	0	0	0	0	0	88.1813	0	0	0	0	0	0	0	0	0	0	0	48.8863	0	0	5.5598	0	0	0	0	0	0	0	0	0	0	0	0	0	0	0
8965	1722.71	30.348	0	174.089	0	36.3845	0	0	0	212.229	557.622	98.3961	21080.4	1961.36	365.021	8891.3	3561.83	0	2808.93	939.214	0	0	0	3926.18	0	0	469.179	87.6711	68.2192	970.834	13518.7	0	0	5023.49	141.184	0	0	116.132	0	83.8085	0	24.8353	0	163.64	0	0	93.1121	0	59.5799
8968	1722.84	20.6054	0	0	0	524.477	197.79	0	366.21	204.613	0	0	1887.43	1688.98	25.812	0	2367.36	0	0	1122.41	0	0	0	0	0	0	0	0	52.5412	954.928	0	0	0	0	0	0	0	0	0	0	0	20.7485	919.79	1301.69	0	0	57.6011	0	0
8978	1723.68	30.8471	0	0	0	171.781	73.2456	0	0	65.2935	0	40.0513	3721.31	0	27.0618	776.692	995.357	0	366.007	29.0412	0	0	0	0	0	0	0	0	0	73.6033	2390.42	0	0	1106.41	0	0	0	0	0	0	0	0	0	24.1583	0	0	0	0	0
8984	1723.86	20.6492	149.845	1227.79	0	0	0	0	0	0	2358.01	1082.71	568.073	2088.73	3691.36	6813.13	1330.1	0	8979.32	314.328	0	0	1160.1	22580.4	0	712.374	7646.53	1202.1	0	308.588	162.74	0	0	2170.89	4626.19	0	0	3066.37	1342.86	2082.62	1488.08	1246.44	0	167.114	237.567	942.56	3173.06	1273.2	8297.73
8994	1724.84	24.3498	0	0	539.597	511.373	659.067	184.187	499.152	237.928	0	0	0	0	0	0	0	0	0	0	0	0	0	57.5281	0	0	0	0	0	12.2778	86.6705	35.6288	0	0	0	0	4.5981	0	0	0	0	0	0	0	0	18.2593	0	0	72.4782
9006	1725.85	18.7289	0	0	0	0	0	0	0	0	82.6967	0	47.2441	56.0087	23.0465	290.953	113.351	0	316.567	124.353	0	0	0	1102.88	0	0	731.042	0	0	24.047	140.448	0	0	562.036	0	0	0	332.852	146.18	357.271	105.802	120.86	0	19.9082	0	0	246.335	0	444.877
9029	1728.85	23.7366	0	159.548	0	0	0	0	0	0	0	0	75.5781	21.2284	0	163.917	63.6819	0	926.234	0	0	0	0	1643.49	0	0	1002.21	0	0	793.357	586.365	61.3523	0	857.94	704.226	0	0	167.397	0	0	0	0	0	114.302	0	0	77.4729	23.0517	367.646
9068	1731.92	24.9199	0	0	35.971	29.4259	59.582	68.9803	0	31.5804	0	0	0	0	0	0	0	0	0	0	0	0	0	0	0	0	0	0	0	0	0	0	0	0	0	0	0	0	0	0	0	0	0	0	0	0	0	0	0
9076	1732.93	22.5414	0	0	0	0	0	0	0	16.4164	79.509	0	0	11.4956	0	15.0351	0	0	256.119	0	0	0	0	329.961	0	0	215.945	0	46.9406	73.4615	0	0	0	0	0	19.161	21.2319	159.993	129.098	154.998	153.887	127.347	48.525	48.8411	0	0	120.608	38.9433	66.6903
9096	1734.8	28.5252	45.8265	55.353	4.9556	0	0	0	0	0	0	0	0	0	0	0	0	0	0	0	0	0	0	0	0	0	0	0	0	0	0	0	0	0	0	0	0	0	0	0	0	0	0	0	0	0	0	0	0
9097	1734.86	23.5932	0	0	17.3344	0	0	0	87.5132	136.554	23.7312	202.807	0	0	9.6785	0	32.7795	0	0	0	1169.99	9.0528	111.623	0	0	0	0	41.4497	403.908	0	0	0	0	0	0	0	0	0	0	0	0	17.6468	0	0	64.1264	0	31.6102	0	0
9134	1739.76	23.6769	0	0	0	0	0	0	0	0	0	0	106.137	122.749	17.4139	42.4946	0	14.7828	603.832	0	0	0	0	427.86	0	0	33.2901	16.1166	0	55.4917	302.703	0	0	149.359	119.208	0	176.953	0	0	0	0	0	0	0	0	0	11.6103	0	172.354
9141	1740.8	24.443	0	0	10.7925	105.906	229.924	0	0	171.912	179.133	93.9405	326.691	85.4745	0	181.415	486.553	142.164	597.911	118.267	0	46.0622	0	718.645	93.2838	84.235	428.882	136.385	62.4312	236.721	433.597	103.338	376.571	1191.5	0	130.675	65.9617	228.269	43.3737	195.499	581.722	407.623	316.096	194.768	0	0	113.143	22.2433	51.3122
9142	1740.83	20.6909	436.583	195.075	562.432	786.622	945.425	208.37	588.602	494.463	368.089	180.822	0	576.398	16.8798	345.216	727.265	430.568	0	356.085	111.782	271.186	0	516.209	582.627	195.579	2031.65	250.357	116.155	67.6009	320.387	198.043	330.141	1753.7	394.369	359.752	414.812	1300.71	1101.78	522.539	408.261	473.211	695.48	790.552	0	147.9	491.325	761.462	780.965
9143	1740.84	19.3228	0	0	0	0	106.173	0	0	0	0	0	0	0	28.3134	0	0	0	0	0	0	0	0	0	0	0	76.7614	0	0	0	0	0	0	0	0	0	0	30.1486	0	0	0	0	0	0	0	51.6728	0	0	0
9149	1741.74	31.6011	0	0	0	0	0	0	0	23.7677	0	0	0	0	0	0	0	0	0	3.6162	0	0	0	0	0	0	0	0	0	0	0	0	0	0	0	0	0	0	0	0	0	0	0	0	0	0	0	0	0
9156	1742.78	17.453	0	0	0	0	0	0	0	0	0	0	0	0	0	0	0	0	0	0	0	10.5915	0	0	0	0	23.0418	0	0	0	0	0	0	0	184.956	0	0	0	0	0	25.5945	47.1371	0	0	0	93.6371	0	62.3607	0
9186	1746.84	18.8834	0	32.9712	0	0	0	0	0	0	0	146.806	0	328.321	218.831	1673.37	71.7386	0	2267.03	0	0	0	0	2120.06	0	27.2441	175.022	48.8854	0	0	0	0	0	0	232.643	0	0	0	0	0	0	0	0	70.7697	0	0	98.1451	0	921.567
9188	1746.88	20.836	0	0	0	0	0	0	0	0	0	0	0	89.6891	0	0	0	0	0	0	0	0	0	0	0	0	0	0	0	0	0	0	0	0	0	0	0	0	0	0	0	0	0	0	0	0	0	0	40.3402
9196	1747.97	23.441	8998.12	4408.14	10146.4	11096.3	12576.8	9924.29	8490.01	7616.84	0	0	0	0	0	0	0	0	0	0	0	0	0	0	0	0	0	0	0	0	0	0	0	0	0	0	0	0	0	0	0	0	0	0	0	0	0	0	0
9215	1749.82	19.3983	0	50.1598	0	52.1685	0	0	55.5289	62.8983	299.788	151.761	0	0	75.1768	2153.72	138.326	143.282	0	194.526	0	390.817	0	0	0	0	1510.14	43.4554	37.231	0	104.172	0	0	252.245	0	0	0	453.058	124.021	672.67	0	0	0	0	0	0	438.062	46.2508	85.6087
9216	1749.87	23.9855	433.671	1520.82	284.902	550.027	0	176.61	348.244	2781.9	499.713	64.7249	0	150.612	275.714	170.538	80.2919	289.59	783.197	756.456	323.061	718.731	551.745	666.285	163.468	174.259	1160.62	472.861	1402.15	2416.48	82.7404	746.005	448.598	774.734	180.129	571.484	283.564	738.674	408.174	346.642	836.933	1278.75	638.654	624.185	180.64	1205.95	339.564	229.505	428.938
9225	1750.79	19.8531	0	0	0	0	0	0	0	0	672.6	1409.9	0	1180.51	736.397	2726.17	0	0	534.141	594.837	0	97.6738	0	1034.79	0	0	4688.6	0	0	0	0	0	0	0	718.818	43.291	0	0	0	198.74	828.683	450.003	0	0	0	95.2694	769.588	421.356	1425.08
9236	1751.91	18.5816	0	11.8756	0	0	0	0	0	0	437.129	0	0	0	0	65.2926	57.1192	0	0	0	0	32.8268	0	0	0	0	184.703	0	0	0	0	0	0	0	0	0	0	0	0	0	0	0	0	18.1599	0	0	0	0	0
9257	1753.9	20.733	0	0	179.259	197.494	132.43	151.062	251.499	76.2772	39.4335	116.768	0	0	37.6206	0	33.6167	243.95	0	443.062	851.034	0	284.108	0	0	122.386	85.7218	0	202.532	0	0	256.348	0	0	0	97.9403	625.136	33.2308	488.992	50.0096	78.23	153.723	789.737	0	480.517	0	115.803	147.838	0
9264	1754.82	30.2362	240.15	175.199	308.984	295.749	299.073	237.489	206.026	361.66	0	0	0	0	0	0	0	0	0	0	0	0	0	0	0	0	0	0	0	0	0	0	0	0	0	0	0	0	0	0	0	3.8453	0	0	0	0	0	0	0
9316	1760.94	17.7376	25.5713	161.405	0	0	0	0	0	0	62.4733	0	0	0	0	0	0	0	201.098	0	0	154.591	0	0	0	0	149.863	0	0	0	417.022	0	0	0	0	0	0	202.303	0	187.875	0	29.9916	0	40.3695	0	39.6683	0	34.307	0
9346	1763.96	23.5047	81.8667	80.9179	44.4571	44.5666	32.7599	94.1877	43.6109	52.3567	0	0	0	0	0	0	0	0	0	0	0	0	0	0	0	0	0	0	0	0	0	0	0	0	0	0	0	0	0	0	0	0	0	0	0	0	0	0	0
9375	1767.81	32.4932	0	0	120.682	15.3063	17.2264	208.19	149.428	319.539	0	0	0	0	0	0	0	0	0	0	0	0	0	0	0	0	0	0	0	0	0	0	0	0	0	0	0	0	0	0	0	0	0	0	0	0	0	0	0
9386	1768.84	23.6313	141.125	142.155	938.15	638.697	556.588	524.307	1402.63	828.826	0	0	0	0	0	0	0	0	0	0	48.7416	27.3485	0	0	0	16.9428	0	0	0	0	0	0	0	0	0	0	0	0	0	0	0	0	0	0	0	0	0	0	0
9392	1769.83	26.0156	0	0	3333.32	5501.8	6381.29	7101.27	4089.18	970.726	0	0	0	0	0	0	0	0	0	0	0	0	0	0	0	0	0	0	0	0	0	0	0	0	0	0	0	0	0	0	0	0	0	0	0	0	0	0	0
9394	1769.84	24.1045	0	0	0	151.535	0	11.078	59.8663	233.982	0	0	0	0	0	0	0	0	0	0	0	0	0	0	0	0	0	0	0	0	0	6.9685	0	0	0	0	0	0	0	0	0	0	0	0	0	0	0	0	0
9405	1771.81	16.4994	139.982	231.003	5.3797	66.733	285.999	0	0	0	2024.51	191.887	14.9125	314.182	592.213	1630.21	0	85.6909	48.7339	1244.95	64.9881	8.3469	0	0	62.2509	679.02	0	287.249	0	257.342	8003.92	28.7941	47.7846	496.896	237.316	85.9715	34.5978	600.373	181.347	620.132	190.789	90.5277	82.925	125.919	162.415	34.9602	0	10.9063	1883.05
9409	1771.91	20.7457	0	0	0	165.166	650.434	513.898	634.779	1460.8	138.728	236.49	0	259.545	169.294	162.501	131.143	1774.29	652.976	920.561	3933.15	137.185	1331.58	653.168	489.809	549.101	833.693	152.544	163.16	316.32	0	1437.81	852.952	3369.59	0	746.001	1892.88	423.793	849.998	558.371	436.588	497.107	1914.83	166.848	3021.14	261.887	1020.7	1097.74	703.619
9416	1772.78	17.373	0	123.499	0	59.826	0	0	0	165.265	0	20.8732	0	10.7121	43.4175	151.833	0	0	18.5947	19.8494	0	194.334	27.2446	0	0	34.3095	0	0	15.5125	11.1294	0	33.1368	0	913.843	0	0	0	47.6228	0	0	23.7925	19.0363	0	27.2084	0	26.1403	0	66.1179	21.0547
9429	1773.8	17.8438	0	275.597	0	0	0	0	80.9237	0	108.735	531.827	0	0	48.0322	203.967	0	121.505	115.582	355.678	0	127.18	0	0	0	115.267	104.368	0	118.997	45.3316	246.847	0	0	125.981	193.527	0	0	51.7885	47.3892	0	0	0	0	480.828	0	0	146.409	43.8439	0
9443	1775.81	20.5138	0	0	0	0	0	0	0	0	0	63.4886	0	0	0	0	0	0	0	0	163.418	16.9884	0	377.074	0	0	0	0	163.443	0	269.675	980.747	0	0	165.49	0	0	0	0	0	38.5512	114.784	0	0	0	0	0	33.9614	0
9444	1775.81	30.315	195.323	0	0	0	0	0	0	8.4437	0	0	0	0	0	0	0	0	0	0	0	0	0	0	0	0	0	6.1294	0	0	0	0	0	0	0	0	0	0	0	0	0	0	0	0	0	0	0	0	0
9471	1779.02	22.0738	0	0	56.9097	26.2253	0	95.7866	67.3387	116.582	0	0	0	0	0	0	0	0	0	0	0	0	0	0	0	0	0	0	0	0	0	0	0	0	0	0	0	0	0	0	0	0	0	0	0	0	0	0	0
9483	1779.92	20.6917	0	0	0	0	0	0	0	0	503.684	0	363.818	117.255	205.937	776.965	0	0	687.663	0	0	21.8947	0	6084.65	0	0	3352.27	0	0	255.96	865.029	0	0	1586.45	0	0	0	556.971	58.1499	885.208	88.9015	203.528	0	0	0	25.6248	589.912	285.157	810.824
9484	1779.93	18.6604	0	0	0	0	0	0	0	0	87.4241	0	0	0	0	110.139	87.4309	0	136.723	54.0887	0	0	0	701.488	0	0	618.589	0	0	0	259.029	0	0	453.78	0	0	0	65.042	0	28.1198	232.493	260.945	0	0	0	0	126.746	0	119.32
9504	1782.84	23.7592	388.747	283.407	636.865	690.696	929.211	437.803	576.258	858.205	0	0	0	0	18.9058	61.7324	0	0	0	0	0	0	0	0	0	0	0	1088.39	0	50.2014	0	38.0901	0	0	0	0	0	0	0	0	0	0	0	0	0	0	0	6.335	0
9514	1783.92	24.0857	24.3419	145.564	0	0	0	34.4122	0	0	0	0	785.042	26.1551	0	175.042	38.3727	0	1419.93	141.727	0	0	0	531.653	0	19.7376	31.3024	12.7939	0	91.183	2282.94	0	0	858.553	135.717	0	0	20.1409	0	0	0	0	0	13.2181	0	0	0	0	461.855
9543	1786.8	17.5988	292.726	691.558	908.702	1000.17	607.41	396.292	817.564	96.0865	970.47	1709.85	0	317.962	958.809	339.78	17.0228	742.633	2452.32	321.552	176.459	2675.47	784.257	923.086	566.245	2088.42	3542.77	339.645	558.92	168.823	0	168.972	182.537	81.9643	1560.81	408.319	181.115	1469.64	1505.29	1730.55	2911.4	1330.13	1528.32	2072.37	785.769	1362.81	1841.27	2427.42	2042.05
9548	1786.93	21.714	0	0	0	0	0	0	0	0	113.886	0	1186.52	0	0	248.816	34.5355	0	1116.98	66.8399	0	0	0	3854.13	0	181.422	1209.61	0	0	123.348	823.258	0	0	1626.82	1542.91	0	0	564.749	85.1689	788.767	90.7319	79.3997	0	0	0	0	433.972	150.749	1701.03
9569	1789.82	21.3588	0	34.98	252.817	239.646	0	23.6138	0	0	480.927	515.213	0	147.767	0	0	14.197	11.6253	0	68.5555	0	304.501	81.0326	228.771	0	269.927	1011.19	0	397.185	241.993	0	281.75	281.787	245.198	0	242.823	79.1377	497.772	216.361	180.572	296.604	205.186	0	57.3638	0	227.505	59.0578	408.015	24.521
9571	1789.95	30.4084	0	6.7743	8.4673	0	0	0	0	18.8106	0	0	0	0	0	0	0	0	0	0	0	0	0	0	0	0	0	0	0	0	0	0	0	0	0	0	0	0	0	0	0	0	0	0	0	0	0	0	0
9579	1790.93	22.9873	0	0	0	38.7058	0	66.8336	77.7472	0	0	0	0	0	0	0	0	0	0	0	0	0	0	0	0	0	0	63.6073	0	0	0	0	0	0	0	0	0	0	0	0	0	0	0	0	0	0	0	0	0
9592	1792.77	30.1307	12.1324	0	2.4291	0	0	0	0	21.0916	0	0	0	0	0	0	0	0	0	0	0	0	0	0	0	0	0	66.271	0	0	0	0	0	0	0	0	0	0	0	0	0	0	0	0	0	0	0	0	0
9593	1792.84	23.8402	0	0	0	0	0	0	0	0	6.2892	0	0	0	163.387	22.8431	0	0	0	14.4448	0	28.7538	0	0	0	0	22.8025	0	0	0	0	0	0	0	16.5819	0	0	0	0	0	34.1562	18.1074	0	0	0	0	0	0	0
9612	1794.8	30.1959	47.6132	62.0513	21.4894	0	0	0	0	19.6554	0	0	0	0	0	0	0	0	0	0	0	0	0	0	0	0	0	0	0	0	0	14.6443	49.4103	0	0	0	0	0	0	0	0	0	0	0	0	0	0	0	0
9624	1795.86	25.1011	0	0	0	0	47.9002	0	90.5312	0	24.7393	0	2917.14	0	0	134.516	126.304	0	3459.93	276.151	0	5.3364	0	775.842	0	488.514	792.292	0	0	274.45	945.712	0	0	694.112	2146.93	0	0	26.5554	0	562.939	0	0	86.2809	55.0912	126.879	0	17.9022	0	2036.02
9636	1797.79	30.544	0	0	74.7272	45.2851	32.3169	3.3331	57.5999	148.687	0	0	0	0	0	0	0	0	0	0	0	0	0	0	0	0	0	0	0	0	0	0	0	0	0	0	0	0	0	0	0	0	0	0	0	0	0	0	0
9641	1797.85	20.8512	13.0909	30.9527	0	0	0	0	0	0	0	0	0	0	0	0	0	0	0	0	0	0	0	0	0	0	0	0	0	0	0	0	0	0	0	0	0	0	0	0	0	0	0	0	0	0	0	0	0
9645	1797.95	24.0855	319.94	74.0108	363.808	22.347	540.235	430.455	48.3899	131.523	0	37.4061	0	0	187.179	0	0	1448	0	0	4821.48	1005.58	4736.21	0	53.2887	7.542	0	58.798	6475.18	0	0	5304.41	2898.75	0	0	313.949	1115.17	0	71.2518	0	0	78.3094	247.505	0	460.944	684.526	0	57.6067	0
9662	1800.97	24.0059	0	0	26.2181	0	0	6.0442	0	0	0	0	0	0	0	0	0	0	0	0	0	0	0	0	0	0	0	0	0	0	0	0	0	0	0	0	0	0	0	0	0	0	0	0	0	0	0	0	0
9673	1801.95	24.2634	2238.16	1281.62	176.12	322.975	817.08	186.693	1369.53	2292.99	0	0	165.429	0	0	30.179	217.73	18.1107	544.479	0	0	0	0	338.342	0	0	0	146.184	12.0616	0	0	0	0	0	0	0	0	0	0	0	0	54.483	0	0	0	0	0	0	0
9686	1803.87	19.6429	0	0	431.502	115.335	0	77.9568	42.0866	0	204.787	0	0	0	74.8141	36.233	0	0	0	20.2558	0	50.9698	527.749	0	0	0	0	0	72.7665	218.157	84.9539	0	0	0	0	144.938	626.673	0	466.142	0	256.635	359.879	911.096	509.245	0	0	239.548	32.5053	0
9689	1803.99	23.6228	41.8864	0	75.1064	0	0	57.4584	0	64.1597	0	0	0	0	0	0	0	0	0	0	0	0	0	0	0	0	0	0	0	0	0	0	0	0	0	0	0	0	0	0	0	0	0	0	0	0	0	0	0
9699	1804.84	21.2507	125.076	2517.58	64.0789	284.701	53.2716	31.3035	888.67	0	3818.52	66.0484	0	1768.17	1318.47	1792.23	1467.24	226.835	1503.99	2223.76	0	813.701	300.547	1625.99	0	284.241	9476.5	162.849	182.713	2739.2	3674.83	192.855	0	8988.86	206.96	467.931	137.077	6051.37	928.1	1417.19	1601.02	919.794	1213.26	2025.57	0	180.488	812.44	1836.46	14375.2
9700	1804.86	19.4002	0	0	172.218	674.469	462.623	52.8686	315.749	0	0	208.072	1727.55	0	396.697	956.883	2941.18	0	11181.4	2238.41	205.352	40.9451	207.515	13551.8	890.686	1339.4	8023.38	0	470.725	2316.67	0	254.352	0	358.764	198.788	502.442	964.043	458.687	2927.12	6442.67	262.398	469.584	1079.7	551.821	0	78.7438	3869.25	1217.96	108.835
9701	1804.86	23.4963	0	0	0	12.4509	0	0	19.8739	48.5099	0	0	64.0468	0	9.6159	145.156	0	4.7765	358.51	0	543.266	0	212.619	1209.41	0	0	178.936	0	51.4845	81.8926	0	0	26.7285	93.1017	0	0	0	52.8132	0	327.778	0	0	0	104.464	0	0	0	0	2226.11
9726	1806.94	23.4746	273.897	160.569	0	0	0	0	0	0	0	0	0	0	0	0	0	0	0	0	0	0	0	0	0	0	0	0	0	0	0	0	0	0	0	0	0	0	0	0	0	0	0	0	0	0	0	0	0
9727	1806.94	30.0445	0	12.178	25.55	0	0	14.0706	0	5.1672	0	0	0	0	0	0	0	0	0	0	0	0	0	0	0	0	0	0	0	0	0	0	0	0	0	0	0	0	0	0	0	0	0	0	0	0	0	0	0
9736	1807.93	20.825	146.891	0	14.969	0	0	0	43.3769	0	0	0	0	0	0	0	0	0	0	0	0	0	0	1148.89	0	0	2048.85	0	0	67.9487	0	0	0	643.565	0	0	0	616.829	0	257.941	0	0	0	0	0	0	0	72.5182	421.542
9747	1808.87	19.0242	270.271	0	0	110.183	0	0	0	0	0	0	0	0	0	0	0	0	0	0	0	375.564	0	0	0	0	156	0	81.9234	30.5884	0	358.672	0	150.199	0	287.44	0	0	0	0	68.7537	187.866	0	0	0	110.358	0	16.2897	0
9759	1810.86	30.6602	0	298.9	17.1421	0	0	0	0	0	0	0	345.25	6.4724	17.9511	116.553	27.7139	0	1154.11	453.396	0	0	0	0	0	0	1114.38	0	0	445.036	345.508	5.678	211.524	620.437	0	0	0	502.378	0	33.054	0	43.2772	0	144.178	0	49.7051	106.124	10.6129	116.649
9763	1811.83	30.6565	300.642	0	461.583	370.974	410.228	61.5075	385.429	623.468	0	0	0	0	0	0	0	0	0	0	0	0	0	0	0	0	0	0	0	0	0	770.002	0	0	0	0	0	0	0	0	0	0	0	0	0	0	0	0	0
9766	1811.95	24.1201	0	60.7473	0	0	0	0	0	0	0	0	393.694	38.7196	9.7241	155.437	68.4635	0	1122.77	0	0	0	0	110.287	0	0	0	87.9109	0	45.2975	2529.44	168.792	122.198	1143.12	129.351	0	0	0	0	0	0	0	0	15.3437	0	0	0	0	191.145
9816	1819	23.8705	989.469	2240.96	254.167	397.947	202.167	466.753	325.384	509.536	0	0	0	0	0	0	0	0	0	0	0	0	0	0	0	0	0	0	0	0	0	0	0	0	0	0	0	0	0	0	0	0	0	0	0	0	0	0	0
9819	1819.87	31.3243	0	12.1714	0	0	0	0	48.8752	68.6427	0	353.007	265.443	45.6859	6.9887	410.033	55.6004	0	213.052	213.217	0	0	0	870.77	0	0	0	134.185	19.6393	85.2429	117.966	0	0	171.169	0	0	0	0	0	0	0	4.322	0	55.881	0	0	0	0	0
9830	1821.02	23.6094	6952.07	6789.67	8664.95	4821.02	11913.9	6262.12	9706.2	9858.69	0	0	0	0	0	0	0	0	0	0	0	0	0	0	0	0	0	0	0	0	0	0	0	0	0	0	0	0	0	0	0	0	0	0	0	0	0	0	0
9831	1821.02	20.6847	0	0	0	0	0	0	55.3969	0	0	0	0	0	0	0	0	0	0	0	0	0	0	0	0	0	0	0	0	0	0	0	0	0	0	0	0	0	0	0	0	0	0	0	0	0	0	0	0
9848	1822.92	21.7379	0	0	0	0	0	0	0	0	60.845	0	0	0	57.3959	0	0	0	0	140.644	0	35.3553	0	0	0	0	105.257	39.6716	0	0	0	0	0	0	0	0	0	77.2757	0	0	0	0	0	0	0	19.6127	0	32.4598	0
9867	1824.86	31.7087	0	138.509	130.013	65.1041	104.498	206.145	154.883	364.048	0	0	0	22.556	18.2941	234.628	27.6612	0	709.447	241.045	0	0	0	1011.76	0	0	435.252	0	0	100.281	0	0	0	356.889	0	0	0	222.883	0	8.7667	0	14.9229	0	60.4092	0	26.2424	33.2959	0	96.664
9868	1824.87	23.902	0	0	57.0547	14.4676	0	0	21.3828	75.3434	0	0	0	0	0	0	0	0	0	0	0	0	0	0	0	0	0	0	12.1283	0	0	37.9051	7.791	0	0	0	0	0	0	0	0	0	0	0	0	0	0	0	0
9880	1826.84	26.2304	0	0	178.872	225.98	283.737	274.562	188.109	74.4576	0	0	0	0	0	0	0	0	0	0	0	0	0	0	0	0	0	0	0	0	0	0	0	0	0	0	0	0	0	0	0	0	0	0	0	0	0	0	0
9881	1826.89	21.2719	0	36.6993	148.236	0	0	0	8.2385	226.958	0	0	0	0	0	0	0	0	0	0	0	0	85.5562	0	0	0	0	0	70.5462	0	0	49.4074	0	109.044	244.967	0	0	517.394	86.7031	0	0	89.1312	270.829	0	0	0	0	491.146	135.369
9888	1827.91	21.0002	159.433	109.238	168.965	250.206	0	0	0	0	0	0	0	0	47.1111	0	0	100.276	0	0	0	77.7068	0	0	0	0	0	29.5231	348.86	0	0	0	0	0	0	0	51.4089	0	648.45	0	229.294	426.411	59.7079	26.2399	0	0	0	83.8224	0
9906	1829.88	23.8104	0	4.4369	0	0	0	0	143.876	0	0	0	202.755	0	0	24.6742	0	0	188.346	0	0	0	0	190.405	0	0	20.1696	0	0	117.735	536.472	0	0	258.175	61.2997	0	0	0	0	0	0	0	0	0	0	0	0	0	78.8455
9920	1831.92	23.7958	248.437	39.5909	6.9271	22.543	0	37.4325	0	0	86.197	13.5437	0	26.5521	11.3298	8.4029	70.2173	105.711	0	108.575	86.7405	0	0	112.883	0	0	157.342	109.744	802.773	180.919	0	247.034	48.7314	495.26	0	0	7.4072	0	45.2516	0	24.8155	93.07	0	0	0	67.5619	0	90.6073	39.9712
9926	1832.87	24.7293	0	0	0	0	43.6584	0	42.3521	105.666	0	10.0973	80.8179	0	11.3955	19.1572	0	0	0	0	92.6897	0	58.7892	0	0	46.333	0	0	57.5282	88.5493	295.772	0	0	143.668	0	0	0	0	0	0	0	0	0	27.5247	0	0	0	0	209.93
9941	1834.95	23.9425	420.118	33.5525	161.245	12.1094	141.473	113.194	58.2696	0	0	31.1236	0	0	0	0	0	0	0	0	0	0	0	0	0	0	0	0	0	0	0	0	0	0	0	0	0	0	0	0	0	0	0	0	0	0	0	0	0
9949	1835.96	23.8623	71.6319	40.9657	0	6.208	28.3124	0	0	0	0	0	0	0	4.0837	0	0	0	0	0	0	0	0	89.4783	0	0	0	5032.43	0	0	0	0	0	0	160.055	0	0	0	0	0	71.1445	0	0	0	0	0	0	0	0
9956	1836.95	21.1233	459.596	2813.07	26.6338	55.4405	91.8473	0	642.133	597.293	2164.96	1211.31	1137.91	101.191	3287.62	2383.76	436.697	504.379	6269.74	1778.78	719.069	621.451	1937.4	7588.15	143.858	554.896	1995.53	1573.87	120.247	381.129	0	204.508	348.57	823.403	1974.78	213.952	0	3792.07	467.738	334.209	546.848	321.078	428.151	0	977.586	2181.69	162.509	121.808	3677.46
9957	1836.96	23.7024	0	56.154	73.951	92.9269	106.296	167.239	78.9812	115.483	0	0	0	0	0	0	0	0	0	0	0	0	0	0	0	0	0	0	0	0	0	0	0	0	0	0	0	0	0	0	0	0	0	0	0	0	0	0	0
9967	1838.78	26.7237	0	0	156.191	168.731	244.367	122.731	158.453	184.138	0	0	0	0	0	0	0	0	0	0	0	0	0	0	0	0	0	0	0	0	0	0	0	0	0	0	0	0	0	0	0	0	0	0	0	0	0	0	0
9974	1839.9	23.9865	99.2514	0	127.452	0	0	29.5659	38.5283	124.01	0	0	0	0	0	0	0	0	0	0	0	0	0	0	0	0	0	0	0	0	0	0	0	0	0	0	0	0	0	0	0	0	0	0	0	0	0	0	0
9981	1840.87	26.0098	0	22.2296	96.8976	131.021	120.802	298.522	103.499	0	0	0	0	0	0	0	0	0	0	0	0	0	0	0	0	0	0	0	0	0	0	0	0	0	0	0	0	0	0	0	0	0	0	0	0	0	0	0	0
9988	1841.82	30.9857	0	17.5894	0	0	0	0	5.267	6.4606	0	0	0	0	0	0	0	0	0	0	0	0	0	0	0	0	0	0	0	0	0	0	0	0	0	0	0	0	0	0	0	0	0	0	0	0	0	0	0
9999	1842.87	24.9999	1078	14.0379	114.024	0	235.631	2836.52	0	0	0	0	0	0	0	0	0	243.234	0	0	1646.52	0	0	0	348.367	0	0	9.0157	1031.65	0	0	15589.6	19954.8	0	0	377.734	6237.3	0	0	0	0	0	222.514	0	123.087	0	0	0	0
10067	1850.99	23.9484	343.549	289.163	133.421	44.7364	76.0973	97.0706	42.4732	81.6511	0	0	0	0	0	0	0	0	0	0	0	0	0	0	0	0	0	0	0	0	0	0	0	0	0	0	0	0	0	0	0	0	0	0	0	0	0	0	0
10091	1854.85	31.4504	0	11.4291	19.6108	0	0	0	0	35.5365	0	0	0	0	0	0	0	0	0	0	0	0	0	0	0	0	0	91.9259	0	0	0	0	0	0	0	0	0	0	0	0	0	0	0	0	0	0	0	0	0
10101	1855.89	23.995	0	0	56.5168	0	0	26.0418	0	31.9463	0	0	31.4827	0	0	0	0	0	0	0	0	0	0	0	0	0	0	0	0	0	0	0	0	0	0	0	0	0	0	0	0	0	0	0	0	0	0	0	0
10133	1860.97	24.0811	190.57	6.9531	41.237	0	0	32.0656	0	0	0	0	0	0	0	0	0	0	0	0	0	0	0	0	0	0	0	0	0	0	0	0	0	0	0	0	0	0	0	0	0	0	0	0	0	0	0	0	0
10134	1861	30.9464	124.963	133.916	148.291	105.9	148.977	50.0387	81.2857	207.805	0	0	0	0	0	0	0	0	0	0	0	0	0	0	0	0	0	0	0	0	0	0	0	0	0	0	0	0	0	0	0	0	0	0	0	0	0	0	0
10148	1862.93	23.9829	0	0	0	0	10.0131	0	0	11.4711	0	0	0	0	0	0	0	0	0	0	0	0	0	0	0	0	0	0	0	0	0	0	0	0	0	0	0	0	0	0	0	0	0	0	0	0	0	0	0
10153	1863.9	19.7261	0	48.3639	0	0	0	0	0	0	198.002	238.553	0	0	0	0	0	0	0	169.112	0	0	0	0	0	0	0	0	0	0	0	0	0	0	0	0	0	0	0	0	32.2332	0	0	0	0	0	0	0	152.889
10161	1864.89	24.2358	0	0	0	0	0	0	58.0113	73.2235	0	22.807	0	0	3.9795	132.253	0	0	0	232.424	0	0	0	0	0	0	0	0	0	0	0	75.8738	0	0	0	27.7438	0	0	0	0	0	0	28.153	0	0	0	0	0	0
10164	1865.9	24.1835	63.218	158.623	0	0	0	0	16.2237	0	84.4834	0	106.691	118.423	7.8568	186.325	193.953	0	411.12	77.7261	0	0	0	111.169	0	0	17.1243	100.872	325.337	141.29	1042.67	70.2956	31.0579	615.2	0	0	0	23.9132	12.578	0	20.2312	22.9497	0	45.6392	0	0	0	0	0
10174	1866.98	20.7415	0	0	280.259	171.462	216.843	59.5503	91.577	146.574	0	68.0598	0	0	0	0	0	291.079	0	0	839.988	0	53.9764	0	0	0	0	0	0	0	0	362.305	121.277	90.8035	0	181.345	410.984	0	324.758	53.9861	0	87.4407	927.728	0	0	0	89.8699	260.54	152.843
10181	1867.99	18.351	97.344	448.744	0	0	0	0	0	0	0	0	0	0	0	162.958	0	0	83.0772	0	0	0	0	0	0	0	0	0	0	0	0	0	0	0	0	0	0	0	0	0	0	34.8914	0	0	0	0	0	0	0
10186	1868.84	30.9668	0	0	17.8456	0	0	0	0	5.3798	0	0	0	0	0	0	0	0	0	0	0	0	0	0	0	0	0	0	0	0	0	0	0	0	0	0	0	0	0	0	0	0	0	0	0	0	0	0	0
10193	1869.87	24.0713	40.6225	25.9108	156.061	102.662	119.971	113.954	98.0451	412.801	0	16.0865	0	0	4.6094	21.5683	19.4989	0	0	0	198.446	31.42	0	0	0	0	0	0	0	0	0	0	0	0	0	0	0	0	0	0	0	0	0	0	0	0	0	0	0
10197	1870.81	32.5828	179.799	0	192.734	122.139	133.631	110.437	34.0033	164.887	0	0	0	0	0	0	0	0	0	0	0	0	0	0	0	0	0	0	0	0	0	0	0	0	0	0	0	0	0	0	0	0	0	0	0	0	0	0	0
10231	1876.99	24.0871	323.497	395.122	0	0	0	75.0241	86.9244	169.352	0	0	0	0	0	0	0	0	0	0	0	0	0	0	0	0	0	0	0	0	0	0	0	0	0	0	0	0	0	0	0	0	0	0	0	0	0	0	0
10233	1877.06	20.6841	306.807	143.242	0	0	0	0	0	0	0	0	0	0	0	0	0	0	0	0	0	0	0	0	0	0	0	0	0	0	0	0	0	0	0	0	0	0	0	0	0	0	0	0	0	0	0	0	0
10241	1877.88	19.1348	0	31.4492	0	0	0	0	0	0	0	0	0	0	0	70.8111	0	0	0	0	0	0	0	0	0	0	0	0	0	0	0	0	0	0	64.3855	0	0	0	0	0	0	0	0	0	493.143	0	0	0	0
10248	1878.93	23.8958	217.554	0	449.819	390.798	77.249	340.176	217.877	499.197	0	0	0	0	2.9653	0	4.0246	0	215.839	0	0	12.2103	0	0	0	0	0	0	183.224	16.4828	146.896	512.365	364.36	87.7412	0	0	0	0	15.3314	0	0	37.3652	0	40.5651	0	73.7704	0	0	37.3018
10250	1878.96	17.5279	0	35.2901	0	0	0	512.282	0	0	65.3383	0	0	9.0491	26.6001	0	0	0	0	0	0	0	0	0	0	0	147.199	26.566	0	0	0	487.346	144.853	0	0	0	291.897	0	0	0	0	0	0	0	0	162.561	0	146.738	0
10254	1879.9	23.896	49.7148	0	0	1097.2	589.086	0	0	430.436	0	0	0	0	0	0	0	0	0	0	0	0	0	0	0	0	0	0	0	0	0	0	0	0	0	0	0	0	0	0	0	0	0	0	0	0	0	0	0
10270	1882.84	26.3013	0	18.4066	28.9527	22.9095	0	0	0	47.5282	0	0	0	0	0	0	0	0	0	0	0	0	0	0	0	0	0	0	0	0	0	0	0	0	0	0	0	0	0	0	0	0	0	0	0	0	0	0	0
10283	1884.84	27.2263	0	0	49.7565	45.2191	65.8289	31.8185	54.0549	0	0	0	0	0	0	0	0	0	0	0	0	0	0	0	0	0	0	0	0	0	0	0	0	0	0	0	0	0	0	0	0	0	0	0	0	0	0	0	0
10288	1884.97	24.2276	0	80.1406	0	0	0	0	0	0	31.0386	0	2165.1	62.3333	16.5402	503.702	85.9342	0	1953.77	460.619	0	0	0	1582.89	0	0	235.57	315.536	41.7079	409.793	4787.55	8.8169	0	2089.69	104.348	0	0	80.6397	0	75.2366	0	34.1741	0	0	0	0	28.0163	0	0
10289	1885	20.7385	0	0	1625.23	1378.03	1830.32	667.859	1107.47	1473.47	279.646	775.791	0	0	98.7901	48.977	48.7299	2144.91	135.73	682.356	4043.43	246.865	1653.53	875.816	816.207	417.702	912.589	192.927	718.984	125.842	0	2046.01	1891.63	2011.89	391.802	1128.82	2077.62	775.332	1999.46	774.381	934.021	921.21	5725.98	849.836	4218.36	433.289	1258.43	1575.69	1463.82
10298	1885.88	17.9169	296.02	111.031	22.4929	0	161.006	24.7748	454.133	0	0	253.632	0	0	14.5192	0	0	484.696	0	187.753	0	1114.5	0	0	78.7784	258.271	0	0	162.418	0	0	0	80.5071	0	403.34	828.222	256.393	0	157.325	0	0	371.2	0	0	574.729	543.345	23.107	352.355	0
10309	1887.85	31.5478	0	26.7381	0	0	0	0	0	0	0	0	0	1.9526	0	0	0	0	60.8402	0	0	0	0	499.708	0	0	0	0	0	0	284.451	4.9542	0	142.94	0	0	0	0	0	0	0	0	0	0	0	0	0	0	120.386
10340	1893.06	22.0926	0	0	233.987	230.703	0	332.626	355.815	450.947	0	0	0	0	0	0	0	0	0	0	0	0	0	0	0	0	0	0	0	0	0	0	0	0	0	0	0	0	0	0	0	0	0	0	0	0	0	0	0
10358	1895.86	32.4779	0	0	1566.2	1223.24	1767.26	2065.24	1556.32	3177.23	0	0	0	0	0	0	0	0	0	0	0	0	0	0	0	0	0	0	0	0	0	0	0	0	0	0	0	0	0	0	0	0	0	0	0	0	0	0	0
10365	1896.91	25.8275	0	0	58.1955	454.46	53.9133	0	58.2927	0	0	0	0	0	18.5298	0	0	0	0	0	0	0	0	0	0	0	0	27.861	0	0	0	0	78.1322	0	0	0	0	0	0	0	0	0	0	0	0	0	0	0	0
10373	1897.89	24.8113	186.468	647.496	420.106	153.904	314.743	829.323	611.723	1345.81	99.3037	0	1536.68	229.677	0	377.904	485.432	0	1719.76	148.53	0	0	0	1466.42	0	0	8.4259	174.924	0	690.48	1567.86	0	0	3010.78	1060.99	0	0	63.4775	0	65.1219	0	0	0	21.067	0	0	22.1025	0	0
10408	1903.91	21.9908	295.418	0	71.0196	112.805	0	17.3502	0	0	371.157	58.6433	0	0	18.8291	18.7336	0	0	119.744	0	0	118.752	0	0	0	0	771.92	0	0	331.289	0	326.254	0	568.295	0	131.495	74.1221	462.899	131.674	66.7163	133.66	156.5	10.1732	207.474	0	134.692	51.8094	53.5068	0
10414	1904.97	23.7819	227.661	188.507	0	0	0	0	0	0	0	0	0	0	0	7.2108	0	0	0	0	0	0	0	0	0	0	0	0	0	0	0	0	0	0	0	0	0	0	0	0	0	0	0	0	0	0	0	0	0
10421	1906.06	23.8096	164.578	175.853	122.718	103.526	133.095	163.44	100.813	205.934	0	0	0	0	0	77.7296	0	0	0	0	0	0	0	0	0	0	0	56.8448	0	0	0	0	0	0	0	0	0	0	0	0	0	0	0	0	0	0	0	0	0
10427	1907	24.0012	0	23.1442	0	14.53	7.2201	0	0	0	0	0	0	0	0	0	38.27	0	0	0	0	0	0	0	0	0	0	0	0	0	0	0	0	0	0	0	0	0	0	0	0	0	0	0	0	0	0	0	0
10442	1908.97	20.7135	0	0	45.7578	0	0	0	0	0	160.87	0	777.717	0	126.794	303.152	0	0	1032.62	330.302	0	0	0	4731.44	0	0	2054.92	0	0	321.252	609.302	0	0	1483.87	0	46.072	0	695.217	54.3775	647.812	297.184	199.034	0	0	0	39.9753	528.475	278.505	1009.17
10459	1911.84	31.4669	30.7575	50.9178	129.926	95.8752	132.116	16.7504	87.0359	168.434	0	0	0	0	0	0	0	0	0	0	0	0	0	0	0	0	0	0	0	0	0	0	0	0	0	0	0	0	0	0	0	0	0	0	0	0	0	0	0
10471	1912.97	24.4246	0	236.395	152.107	106.695	255.316	160.941	70.06	376.167	18.9	0	1192.9	27.3439	0	274.48	45.7886	0	1004.57	210.045	0	0	0	425.999	0	0	0	240.295	0	140.18	3082.2	0	0	1161.22	66.5156	0	0	14.8621	0	0	0	0	0	9.1622	0	0	0	0	0
10477	1913.94	19.2196	236.29	117.488	1806.91	648.185	0	0	0	0	0	0	0	0	0	43.6565	0	143.221	0	0	147.757	559.832	0	0	0	0	477.687	0	0	0	0	810.51	0	45.8415	0	558.846	1627.52	0	0	225.181	575.969	0	656.676	0	0	1869.64	0	119.299	46.6798
10478	1913.93	24.8627	287.331	18.499	50.8073	5.591	48.2523	0	22.9183	0	0	0	0	0	0	0	0	0	0	0	0	0	0	0	0	0	0	0	0	0	0	0	0	0	0	0	0	0	0	0	0	0	0	0	0	0	0	0	0
10496	1916.98	20.5756	1157.46	874.708	0	0	0	0	0	0	0	0	0	0	0	0	0	0	0	0	0	0	0	0	0	0	0	0	0	0	0	0	0	0	0	0	0	0	0	0	0	0	0	0	0	0	0	0	0
10500	1917.9	18.2044	0	0	0	117.64	782.314	135.648	477.467	257.55	0	0	0	0	20.3152	0	0	0	0	0	2859.36	0	403.965	0	204.834	0	0	0	287.854	0	0	351.71	646.361	0	0	0	791.616	0	26.2547	0	0	21.0844	1925.4	0	2618.83	0	30.5867	0	0
10501	1917.91	23.749	81.7167	9.3883	148.352	62.2869	13.9554	320.041	167.78	0	0	0	336.712	0	0	0	0	0	794.339	176.844	224.592	0	0	989.221	0	29.2024	149.077	0	0	0	213.715	0	0	406.515	0	0	0	316.187	0	435.323	0	0	0	0	0	0	87.5207	0	1844.63
10502	1917.92	20.1196	0	0	23.7778	83.2962	0	0	56.0177	0	1351.33	0	70.4973	37.232	0	0	151.695	0	4790.73	0	0	0	0	10983.7	0	0	5858.62	0	0	782.979	2008.36	0	0	2378.79	0	84.4316	0	1839.69	879.699	4318.68	360.066	557.854	220.271	135.493	0	92.1698	2276.9	0	9117.7
10511	1918.89	24.1083	10.189	49.3952	0	0	0	0	40.0535	96.8995	0	0	0	0	0	0	0	0	0	0	0	0	0	0	0	0	0	0	0	23.1462	0	0	14.919	0	0	0	0	0	0	0	0	0	0	0	0	0	0	0	0
10524	1921.02	23.8316	120.397	125.194	97.1311	105.36	87.0037	108.919	0	66.0134	0	0	0	0	0	0	0	0	0	0	0	0	0	0	0	0	0	0	0	0	0	0	0	0	0	0	0	0	0	0	0	0	0	0	0	0	0	0	0
10544	1923	22.0098	0	0	0	448.453	9.2602	322.505	0	0	0	0	0	114.746	9.3607	0	0	0	0	0	0	0	0	0	0	0	0	0	0	0	0	0	0	362.529	0	0	0	0	0	0	0	0	0	87.2761	0	0	0	46.0201	0
10551	1923.98	21.4008	140.354	1507.03	107.739	354.73	0	0	0	0	172.178	0	283.979	292.393	211.279	680.686	322.738	17.8506	1433.83	0	142.909	159.399	0	3316.15	0	0	3248.59	589.893	183.526	4240.07	0	45.7411	0	5073.4	555.344	0	0	2102.19	184.757	558.296	24.5059	352.344	0	1790.72	0	153.201	32.1872	0	0
10552	1924.05	18.5618	0	0	0	0	0	0	0	0	0	0	0	0	6.3605	0	25.092	0	0	0	0	0	0	0	0	0	0	0	0	0	0	0	0	0	0	0	0	0	0	0	0	0	0	0	0	0	0	0	0
10557	1924.96	21.7313	0	764.32	0	0	0	0	0	0	211.098	151.167	11712.9	1731.38	1052.58	6087.07	12885.2	248.449	3795.31	2029.77	0	0	292.707	0	0	204.416	0	0	65.8516	290.272	8913.09	0	0	5987.61	0	0	0	0	0	51.6952	0	0	0	907.306	0	0	23.4636	0	354.622
10563	1925.91	32.6193	0	44.6591	0	0	0	0	0	55.9029	0	125.639	0	9.0062	0	39.1246	46.9246	0	482.553	248.782	0	0	0	590.127	0	0	784.02	0	0	2289.91	6019.39	0	0	5094.69	0	0	0	401.622	0	27.2643	0	6.4507	0	138.251	58.2707	0	158.688	0	0
10564	1925.92	25.8041	0	47.2213	9.0441	0	58.9838	20.7217	17.3794	36.962	0	0	901.278	56.0703	0	8.8035	107.136	0	895.405	0	0	0	0	282.518	0	0	99.5527	76.756	0	127.824	1158.51	0	0	2976.6	2575.47	0	0	0	0	39.7821	0	0	0	0	0	0	0	0	0
10570	1926.88	19.7533	626.639	642.68	0	3399.71	351.869	83.7895	79.3182	205.083	1201.17	4353.84	0	1750.95	0	0	118.668	374.55	648.624	2215.14	0	4375.26	0	4435.27	0	1890.88	16083	0	1209.14	1153	0	1286.74	149.061	490.697	1959.78	1066.54	1477.51	2149.95	5358.04	760.061	4087.73	904.852	0	1586.66	0	1389.37	2829.93	1005.66	300.226
10571	1926.9	24.266	180.902	20.1727	80.8238	0	75.7327	207.115	119.394	450.476	0	0	0	0	0	0	0	0	0	0	0	0	0	0	0	0	0	0	0	0	0	0	0	0	0	0	0	0	0	0	0	0	0	0	0	0	0	0	0
10578	1927.87	20.3387	53.637	195.696	0	4.306	0	0	0	0	64.0748	0	0	319.511	0	0	466.676	75.638	75.7858	240.486	0	182.163	0	0	0	75.6477	0	0	100.203	41.8267	0	41.728	0	313.518	0	0	0	120.18	81.8617	0	0	0	0	135.654	0	0	825.188	0	0
10591	1930.02	31.348	726.729	627.193	1611.04	1369.61	1693.01	944.446	1316.81	1829.57	0	0	0	0	0	0	0	0	0	0	0	0	0	0	0	0	0	0	0	0	0	0	0	0	0	0	0	0	0	0	0	0	0	0	0	0	0	0	0
10592	1930.04	24.428	0	0	1692.25	2202.13	3205.97	1719.72	1372.12	1578.27	0	0	0	0	0	0	0	0	0	0	0	0	0	0	0	0	0	0	0	0	0	0	0	0	0	0	0	0	0	0	0	0	0	0	0	0	0	0	0
10596	1930.99	24.8017	0	624.948	0	0	0	0	0	0	0	0	0	0	0	0	0	0	0	0	0	0	0	0	0	0	0	0	0	0	0	0	0	0	0	0	0	0	0	0	0	0	0	0	0	0	0	0	0
10621	1935.05	23.9351	2899.83	2392.49	2561.38	2548.06	2931.2	1841.92	3030.88	3774.19	0	0	0	0	0	0	0	0	0	0	0	0	0	0	0	0	0	0	0	0	0	0	0	0	0	0	0	0	0	0	0	0	0	0	0	0	0	0	0
10642	1937.92	24.5111	0	0	0	34.3449	174.512	0	0	118.522	0	0	0	0	0	0	0	0	0	0	0	0	0	0	0	0	0	0	0	0	0	0	0	0	0	0	0	0	0	0	0	0	0	0	0	0	0	0	0
10654	1940.05	18.4878	0	149.22	0	0	0	0	0	0	239.2	0	381.946	238.16	26.8867	722.164	274.06	0	1039.08	41.451	0	0	0	2434.7	0	0	2710.73	0	0	169.315	444.889	0	0	1272.23	0	76.8962	0	701.097	0	147.346	0	30.8287	0	0	0	34.4078	343.277	0	234.598
10657	1940.86	26.5037	0	0	37.5282	15.6731	65.9262	7.9653	52.6018	0	0	0	0	0	0	0	0	0	0	0	0	0	0	0	0	0	0	0	0	0	0	0	0	0	0	0	0	0	0	0	0	0	0	0	0	0	0	0	0
10659	1940.89	19.7769	353.948	883.152	0	0	0	0	0	0	0	0	0	0	1811.3	732.251	0	132.769	0	0	0	0	109.713	0	33.8126	0	0	137.971	0	0	0	0	0	0	0	0	0	0	0	0	0	2225.13	1815.63	0	169.204	1416.48	0	0	142.069
10662	1941.05	18.7077	0	5.8783	0	10.1859	0	0	0	0	348.15	0	55.0155	587.963	0	88.4595	41.8135	0	430.431	34.4413	0	0	0	649.133	0	0	111.401	0	0	0	47.4741	0	0	133.53	0	59.8711	0	31.7752	0	100.917	0	0	0	0	0	0	0	0	0
10665	1941.86	26.7667	0	0	20.9655	13.0203	0	23.0645	0	55.5612	0	0	0	0	0	0	0	0	0	0	0	0	0	0	0	0	0	0	0	0	0	0	0	0	0	0	0	0	0	0	0	0	0	0	0	0	0	0	0
10688	1944.88	31.7564	0	110.063	0	0	0	0	39.332	0	0	0	0	33.6037	0	36.0158	55.9655	0	300.874	35.1889	0	0	0	2457.17	0	0	43.92	0	0	0	248.368	0	0	258.362	0	0	0	0	0	10.6844	0	29.2587	0	0	0	0	42.2139	0	388.001
10697	1946.09	23.8709	135.471	126.133	82.4196	27.8579	34.473	67.7143	79.1324	108.323	0	0	0	0	0	0	0	0	0	0	0	0	0	0	0	0	0	0	0	0	0	0	0	0	0	0	0	0	0	0	0	0	0	0	0	0	0	0	0
10706	1948.06	24.4161	126401	49101.7	150533	129346	202001	124462	143631	113992	213.749	3307.18	1900.95	331.02	0	0	0	16.6613	2078.19	17.6764	3079.51	0	618.087	509.583	0	0	212.398	336.371	327.124	399.036	0	0	0	0	0	0	23.1599	32.7031	658.332	0	0	92.4366	430.648	207.057	701.273	0	161.063	7.9859	0
10707	1948.06	21.4653	11.069	0	183.682	72.5113	43.1474	105.097	95.4246	42.9948	0	0	0	0	0	0	0	0	0	0	0	0	0	0	0	0	0	0	0	0	0	0	0	0	0	0	0	0	0	0	0	0	0	0	0	0	0	0	0
10710	1948.88	31.5831	0	44.7669	78.1204	13.1386	24.987	20.8978	43.0848	70.6449	0	0	0	0	0	0	0	0	0	0	0	0	0	0	0	0	0	0	0	0	55.0469	0	0	0	0	0	0	0	0	0	0	0	0	0	0	0	0	0	0
10712	1949.02	25.1507	78.2325	63.0431	154.738	0	0	0	15.9604	0	0	115.814	479.151	0	0	18.1136	9.0405	0	234.222	0	0	0	0	0	0	0	0	24.6206	11.6677	9.416	0	0	0	242.798	0	0	0	0	0	0	0	0	0	0	0	0	0	0	0
10726	1952.87	32.8745	0	0	39.1195	0	9.0052	19.4284	52.427	132.721	0	0	0	0	0	0	0	0	0	0	0	0	0	0	0	0	0	0	0	0	0	0	0	0	0	0	0	0	0	0	0	0	0	0	0	0	0	0	0
10736	1954.84	32.409	0	0	115.351	56.276	81.3234	70.2049	78.5712	107.735	0	0	0	0	0	0	0	0	0	0	0	0	0	0	0	0	0	0	0	0	0	0	0	0	0	0	0	0	0	0	0	0	0	0	0	0	0	0	0
10739	1954.94	21.6834	34.9463	0	0	181.336	0	220.908	0	107.264	0	0	0	0	0	0	0	0	0	0	0	0	0	131.904	0	0	402.029	0	0	0	0	0	0	0	0	0	0	0	0	0	0	0	0	0	0	0	0	0	0
10784	1962.05	24.0128	0	14.993	43.7852	0	0	8.4875	0	0	0	0	0	0	0	0	0	0	0	0	0	0	0	0	0	0	0	0	0	0	0	0	0	0	0	0	0	0	0	0	0	0	0	0	0	0	0	0	0
10795	1964.01	24.5581	1431.08	1603.02	268.718	394.621	907.038	1813.44	233.607	1852.58	0	0	0	0	0	0	0	0	0	0	0	0	0	0	0	0	0	0	0	0	1919.21	0	0	18.4136	54.1433	0	0	29.4221	0	0	0	0	0	0	0	0	0	0	0
10801	1964.89	19.5879	0	232.551	164.937	0	0	0	0	0	579.299	0	0	1015.58	424.569	2373.89	1509.49	0	3447.52	543.479	0	110.59	0	6820.95	0	0	6688.89	135.54	131.428	0	0	0	0	434.663	1531.88	0	0	1228.81	41.9729	1805.31	0	0	0	220.862	0	0	0	22.2724	1368.48
10802	1964.96	21.4614	279.527	783.577	0	0	0	0	54.8297	0	0	0	0	60.0237	219.186	716.645	0	0	272.814	0	0	0	0	72.9891	0	0	0	3096.61	0	0	0	0	0	0	0	0	0	0	0	0	0	0	753.813	0	0	0	0	0	202.347
10804	1964.95	24.6328	0	0	12.7028	12.4865	45.7391	0	0	0	2163.3	1281.89	6364.36	1431.77	0	1961.92	4544.51	2365.5	10026.4	3905.66	223.609	562.112	90.1486	10777.3	1178.22	641.8	1031.94	3117.55	770.188	3003.78	0	430.625	746.593	7889.55	0	1002.84	122.313	1620.39	269.599	1399.3	4136.4	2611.1	2512.14	515.52	305.606	153.173	1079.62	45.9537	53.4392
10813	1967.9	32.151	193.643	40.4143	150.935	93.7824	157.923	133.777	69.8026	314.546	0	0	0	0	0	0	0	0	0	0	0	0	0	0	0	0	0	0	0	0	0	0	0	0	0	0	0	0	0	0	0	0	0	0	0	0	0	0	0
10820	1968.95	25.1048	35.7227	2772.23	479.894	94.3283	312.865	64.2751	0	26.3973	0	0	0	0	9.5325	22.1214	0	0	78.7673	0	0	0	0	0	0	0	0	44.283	40.8358	0	52.1317	0	0	0	0	0	0	0	0	16.5997	0	16.6068	27.0246	0	0	0	0	0	0
10827	1969.93	25.5635	0	0	0	8.5468	0	0	0	0	0	0	0	0	0	0	0	0	0	0	0	0	0	0	0	0	0	0	0	0	0	0	0	0	0	0	0	0	0	0	0	0	0	0	0	0	0	0	0
10831	1970.86	32.4835	0	0	596.411	483.719	551.158	358.785	454.279	581.178	0	0	0	0	0	0	0	0	0	0	0	0	0	0	0	0	0	0	0	0	0	0	0	0	0	0	0	0	0	0	0	0	0	0	0	0	0	0	0
10832	1970.93	25.414	37.7455	68.0577	0	0	0	0	13.9945	97.828	0	0	0	0	0	0	0	0	0	0	0	0	0	0	0	0	0	0	0	0	0	0	0	0	0	0	0	0	0	0	0	0	0	0	0	0	0	0	0
10855	1973.96	17.8531	54.3544	2029.19	0	201.462	0	0	0	0	2731.03	0	19431.4	5966.59	825.226	19172.1	12928.2	0	14252	1592.67	0	158.698	0	22601.9	0	367.691	6759.22	107.256	0	1136.17	19586.5	0	0	11578.6	2600.8	0	0	2946.39	178.152	1862.89	81.3583	198.576	0	960.637	0	0	1405.1	0	937.967
10867	1975.97	29.8079	53.9484	54.2881	0	0	0	0	0	0	0	0	0	0	0	0	0	0	0	0	0	0	0	0	0	0	0	0	0	0	0	0	0	0	0	0	0	0	0	0	0	0	0	0	0	0	0	0	0
10868	1976.94	19.506	83.2817	70.8772	0	0	0	0	0	0	0	0	0	0	0	0	0	0	0	0	0	0	0	0	0	0	0	0	0	0	0	0	0	0	43.6102	0	0	0	0	0	0	0	0	0	0	0	0	0	0
10904	1983.92	24.7166	0	299.351	0	0	0	0	0	785.19	0	0	0	0	0	0	0	0	0	0	0	0	0	0	0	0	0	0	0	0	0	0	0	0	0	0	0	0	0	0	0	0	0	0	0	0	0	0	0
10907	1984.02	19.2593	245.063	133.661	0	0	0	0	0	0	0	0	0	0	69.7926	0	0	0	0	0	0	82.7016	0	0	0	0	0	0	0	0	0	0	0	0	0	0	0	0	0	0	232.406	305.073	0	0	0	186.528	0	0	0
10925	1986.84	32.4851	0	0	681.134	607.829	700.222	308.697	524.532	500.953	0	0	0	0	0	0	0	0	0	0	0	0	0	0	0	0	0	81.8603	0	0	0	0	0	0	0	0	0	4.2745	0	0	0	0	0	0	0	0	0	0	0
10928	1986.94	18.2063	214.012	688.542	139.236	857.068	0	67.0212	156.632	41.0676	0	12.3425	0	0	0	0	0	235.014	0	130.48	0	1256.47	0	0	31.5228	39.2188	0	109.422	477.32	0	0	56.0362	0	0	384.873	32.3698	0	233.38	717.92	581.734	557.843	761.296	110.586	223.139	0	475.136	141.459	334.846	0
10946	1989.05	21.4983	363.895	678.463	116.517	403.411	0	40.889	137.076	0	1381.27	541.991	0	0	293.167	258.812	0	23.2944	0	95.3014	0	155.61	0	0	107.105	28.6129	1864.66	515.485	344.525	288.895	0	856.111	992.025	599.972	0	724.998	347.368	623.147	534.263	384.088	160.631	966.027	0	146.932	0	1067.38	0	182.9	170.035
10952	1990.04	21.6088	39.8254	0	0	0	0	58.6606	0	0	46.2687	0	0	0	0	0	0	0	0	0	0	0	0	389.995	384.713	0	97.4361	0	0	0	0	0	0	181.625	0	0	43.8896	1216.97	0	0	0	0	0	0	0	0	224.404	0	0
10960	1991.95	21.3932	0	0	0	0	0	8.8452	0	0	0	0	553.73	17.9191	11.6789	76.0876	144.9	0	4493.58	0	0	0	0	3466.84	0	0	395.076	340.988	0	0	0	0	0	357.022	403.112	0	0	0	0	0	0	0	0	0	0	0	0	13.1037	237.036
10961	1992.01	19.9301	43.2573	100.75	0	0	0	0	0	410.423	0	89.7975	0	0	0	0	0	0	0	0	0	0	0	0	0	0	0	0	0	0	0	0	0	0	0	0	0	0	0	0	0	0	0	0	412.152	0	0	0	0
10962	1992.01	24.4485	8.6106	0	32.0598	7.8728	26.1516	0	0	80.0716	0	0	0	0	0	0	0	0	0	0	0	0	0	0	0	0	0	0	0	0	0	0	0	0	0	0	0	0	0	0	0	0	0	0	0	0	0	0	0
10966	1992.98	25.7297	0	171.848	0	0	0	0	0	0	0	0	0	5.5941	0	127.784	114.037	0	2446.65	129.955	0	0	0	87.8583	0	0	1891.24	0	0	223.012	3726.82	0	0	789.613	30.206	0	0	73.4557	0	0	0	3.7747	0	0	0	0	73.6779	0	38.7769
10967	1993.01	21.628	0	0	165.707	0	402.126	0	121.213	0	0	0	0	121.057	51.6621	0	574.353	0	0	0	0	0	0	0	0	0	120.211	30.9267	0	89.6356	0	42.9841	0	338.701	0	0	0	123.528	0	0	0	0	382.227	0	91.5377	0	40.2737	291.781	86.3647
10974	1994.01	21.5984	637.877	1220.77	0	0	0	0	248.991	704.691	0	666.422	0	0	838.516	3690.65	0	396.783	0	101.922	1232.73	139.048	830.48	0	0	244.623	0	445.443	999.484	181.924	0	0	0	781.311	0	0	0	0	156.527	0	0	0	68.8902	684.231	1829.74	0	148.725	108.577	61.9422
10986	1995.92	31.4916	0	15.9312	24.4864	0	0	0	0	29.8984	0	0	0	0	0	0	0	0	0	0	0	0	0	0	0	0	0	0	0	0	0	0	0	0	0	0	0	0	0	0	0	0	0	0	0	0	0	0	0
10991	1996.94	24.5734	574.217	735.238	1145.68	1347.44	1401.69	2168.27	1146.94	2829.35	0	0	32.2889	0	0	0	0	0	31.1948	0	0	0	0	0	0	0	0	0	0	0	0	0	0	68.5242	0	0	0	0	0	0	0	0	0	0	0	0	0	0	0
10998	1998.07	18.6672	0	39.9445	0	0	0	0	0	0	243.886	0	0	0	0	0	0	0	0	0	0	0	0	0	0	0	253.369	0	0	0	0	0	0	0	0	0	0	0	0	86.0944	0	0	0	0	0	0	0	0	0
11016	2000.98	21.3006	0	0	7189.77	9495.45	2097.46	2922.91	6502.4	4980.88	1425.53	1686.58	338.756	0	463.466	1767.77	345.05	3536.8	733.053	16168.5	21752.5	579.859	1386.63	9193.82	743.359	347.678	16220.7	460.151	4148.26	932.868	743.231	7824.48	10451.8	18553.7	629.446	1547.9	4380.75	10225.7	3073.41	1085.89	1536.64	1237.7	23348.5	8597.89	2759.23	417.394	931.308	7894.77	2140.66
11027	2001.98	23.9337	0	0	1277	536.239	1266.48	8087.69	757.4	0	0	33.4175	50.3608	0	212.087	211.05	237.868	146.125	559.836	400.288	238.194	62.1852	132.005	0	0	0	207.924	0	111.323	194.868	0	318.153	0	442.627	0	0	11.3206	1228.37	106.971	40.8202	0	27.7021	18.7316	295.404	0	29.4477	93.6175	23.3179	0
11030	2002.14	20.8843	127.397	59.3265	0	0	0	0	0	0	0	0	0	0	0	0	0	0	0	0	854.579	0	0	0	0	0	0	0	0	0	0	0	0	0	0	0	0	0	0	0	0	0	0	0	0	0	0	0	0
11034	2002.97	24.6629	0	253.763	0	172.356	0	0	0	76.8516	0	0	0	0	0	0	0	0	0	0	0	0	0	0	0	0	0	0	0	0	0	0	0	0	0	0	0	0	0	0	0	0	0	0	0	0	0	169.607	19.1472
11041	2004.06	24.705	331.368	331.188	38.1147	5.8899	36.8923	0	12.2502	268.355	0	0	0	0	0	0	0	0	0	0	0	0	0	0	0	0	0	0	0	0	0	0	0	0	0	0	0	0	0	0	0	0	0	0	0	0	0	0	0
11042	2004.09	21.6683	2265.65	0	0	17.6406	0	87.0942	44.0547	0	0	0	0	0	0	0	0	0	0	0	0	0	0	0	0	0	0	0	0	0	0	0	0	0	0	0	0	0	0	0	0	0	0	0	0	0	0	0	0
11053	2006.93	25.2463	0	91.0727	10.2909	8.6984	0	35.2759	0	0	61.9611	0	279.236	0	11.0452	0	0	0	0	0	0	0	0	159.326	0	0	0	12.6419	0	0	0	0	0	0	0	0	0	0	0	0	0	0	0	0	0	0	0	0	0
11063	2008.96	24.6141	0	0	0	0	0	0	0	0	27.9728	0	0	0	0	0	0	0	0	0	0	0	0	0	0	27.551	0	0	0	0	0	0	15.039	0	0	21.3308	0	0	0	0	0	0	0	0	0	0	0	0	0
11077	2012.02	21.6244	102.981	769.693	70.1038	0	0	0	42.2884	157.847	0	0	0	0	0	0	0	0	0	0	0	0	0	0	0	0	0	0	0	0	0	0	0	0	0	192.896	24.905	0	0	0	0	0	0	0	0	0	39.2812	0	0
11081	2012.9	25.7262	0	0	9.619	9.3494	0	52.3488	0	0	0	0	18.1708	0	0	0	0	0	0	0	0	0	0	0	0	0	0	0	0	0	0	0	0	144.962	176.39	0	0	0	0	0	0	0	0	0	0	0	0	0	0
11084	2013.05	21.6644	40.1943	1265.68	0	191.479	0	0	0	0	1496.51	90.1882	11714.8	1306.91	676.403	6515.62	1964.11	0	18876.6	1949.54	0	129.286	0	14156.9	0	13.8934	4362.09	129.167	0	1356.87	13763.9	0	0	4247.05	1191.1	0	0	2388.81	388.134	509.54	42.317	492.862	0	717.591	0	155.252	317.386	79.5041	2892.88
11088	2013.9	26.9334	0	0	48.8309	35.6587	89.8027	45.5573	42.4395	0	0	0	0	0	0	0	0	0	0	0	0	0	0	0	0	0	0	0	0	0	0	0	0	0	0	0	0	0	0	0	0	0	0	0	0	0	0	0	0
11106	2017.02	20.3836	0	0	0	0	0	0	0	0	510.693	0	0	0	0	22.5517	0	0	1248.66	0	0	0	0	1547.23	0	21.0256	0	0	0	249.354	0	0	0	1601.13	0	0	0	0	0	866.829	0	0	0	0	0	0	1424.71	634.217	540.11
11119	2019.05	24.8002	194.86	29.9124	0	95.4603	291.093	0	30.6005	70.4015	0	0	0	0	0	0	0	0	0	0	0	0	0	0	0	0	0	0	0	0	0	0	0	0	32.9413	0	0	0	0	0	0	0	0	0	0	0	0	0	0
11139	2021.13	22.0546	0	0	454.658	873.385	415.111	637.794	690.222	887.487	0	0	0	0	0	0	0	0	0	0	0	0	0	0	0	0	0	220.026	0	0	0	0	0	0	0	0	0	0	0	0	0	0	0	0	0	0	0	0	0
11142	2021.9	24.8592	14.6075	0	148.754	162.506	156.431	32.313	149.485	0	0	0	22.341	0	0	0	0	0	0	0	0	0	0	0	0	0	0	0	0	13.7189	0	0	0	0	0	0	0	0	0	0	0	0	0	0	0	0	0	0	0
11177	2026.13	23.4312	176.855	86.4401	0	0	0	0	0	0	0	0	0	0	0	0	0	0	0	0	0	0	0	0	0	0	0	0	0	0	0	0	0	0	0	0	0	0	0	0	0	0	0	0	0	0	0	0	0
11181	2026.93	25.8256	884.507	893.892	619.702	720.119	1074.56	1649.13	814.201	285.69	0	0	0	0	0	0	0	0	0	0	0	0	0	0	0	0	0	0	0	0	0	0	0	0	0	0	0	0	0	0	0	0	0	0	0	0	0	0	0
11197	2031.03	18.5503	0	0	0	0	537.731	136.325	398.836	45.0432	0	0	0	0	21.4253	24.5899	0	0	0	0	1192.32	0	250.644	0	150.521	0	0	0	0	0	0	80.0806	98.2782	0	0	0	872.861	0	315.379	0	66.6417	0	0	0	1593.24	0	0	103.433	0
11219	2034.97	31.7786	0	0	23.0465	0	0	0	0	33.6849	0	0	0	0	0	0	0	0	0	0	0	0	0	0	0	0	0	0	0	0	0	0	0	0	0	0	0	0	0	0	0	0	0	0	0	0	0	0	0
11220	2035	21.6111	0	104.42	67.2165	30.6834	0	3.4019	0	0	0	0	0	0	0	0	0	0	0	0	0	0	0	0	0	0	0	0	0	0	0	0	0	0	0	0	0	0	0	0	0	0	0	0	0	0	0	0	0
11233	2037.07	21.7372	3262.24	8568.98	172.519	1362.45	307.395	23.3305	1377.6	899.824	5542.99	701.028	471.262	3337.38	2389.97	4587.28	0	677.968	17411.7	14506.8	339.076	3539.76	2376.52	16610.5	382.759	536.414	8525.29	6681.26	1316.65	4315.68	77.9718	478.618	172.498	5173.44	2740.18	578.119	770.82	5011.2	2103.39	1766.2	2577.58	3212.54	796.611	3153.6	0	2783.25	2320.66	2426.76	3752.91
11237	2038.02	19.6467	0	0	0	0	0	0	0	0	0	0	0	0	0	0	0	0	0	9461.32	0	0	0	0	117.649	32.8617	283.651	0	0	0	0	0	0	0	0	116.631	145.042	0	282.722	114.828	284.791	249.746	229.04	0	0	0	0	245.376	0
11239	2038.04	21.3952	226.7	0	30.0788	557.507	875.761	109.545	0	0	324.795	681.024	7696.3	259.94	2976.82	6741.97	5426.04	196.352	1589.44	0	81.9222	44.4467	3557.93	287.198	0	988.153	1900.64	40.4174	0	167.534	1214.61	0	0	1790.18	372.211	199.895	198.704	873.405	951.585	661.381	471.679	362.035	1076.23	0	109.967	19.1643	1107.48	868.631	3347.2
11259	2040.96	24.8862	0	0	95.1197	0	50.9021	73.6186	79.0821	0	0	0	0	0	0	0	0	3.2882	0	0	0	0	0	0	0	0	0	76.4041	0	0	0	0	0	0	0	0	0	0	0	15.5609	0	0	0	0	0	0	0	0	0
11260	2040.96	19.7442	626.72	1474.69	968.576	1069.38	759.495	101.739	2105.11	36.4622	899.916	2695.85	656.043	1958.3	3717.63	1055.86	2491.43	381.547	0	880.96	284.74	3844.59	111.255	2860.7	436.005	996.291	8652.4	226.218	476.084	1572.07	518.01	333.83	0	5207.73	55.1531	810.123	0	3757.59	2752.6	1532	5318.5	3832.2	1751.69	3462.89	0	1382.51	2958.12	389.587	1968.29
11267	2041.91	19.8365	16.7931	90.2891	414.96	117.566	1390.17	1707.67	1855.01	5358.03	46.9331	744.471	0	47.9634	245.189	98.4697	0	691.111	62.7767	0	3141.58	378.696	424.427	571.698	1902.87	674.024	1168.35	131.798	772.057	52.8248	55.4038	988.747	972.097	1709.7	0	1990.21	4395.81	1012.95	5007.66	1328.22	1522.91	926.537	2828.58	0	11657.7	421.257	1633.8	1187.95	1261.56
11270	2041.94	24.9557	46.1628	36.386	53.4507	146.086	94.5109	12.9618	295.65	409.547	0	0	0	0	0	0	0	0	0	0	0	0	0	0	0	0	0	0	0	0	0	0	0	0	0	0	0	0	0	0	0	0	0	0	0	0	0	0	0
11295	2045.08	24.956	1674.9	171.161	1613.11	780.602	0	526.694	0	213.673	0	0	0	0	0	0	0	0	0	0	0	0	0	0	0	0	0	0	0	0	0	0	0	0	0	0	0	0	0	0	0	0	0	0	0	0	0	0	0
11317	2049.09	24.2377	0	0	0	0	0	250.812	0	378.108	0	0	0	0	0	0	0	0	0	0	0	0	0	0	0	0	0	0	0	0	0	0	0	0	0	0	0	0	0	0	0	0	0	0	0	0	0	0	0
11329	2049.93	32.3156	91.5802	0	47.5925	9.7901	18.8932	75.6563	34.5426	68.7198	0	0	0	0	0	0	0	0	0	0	0	0	0	0	0	0	0	0	0	0	0	0	0	0	0	0	0	0	0	0	0	0	0	0	0	0	0	0	0
11340	2050.96	31.8966	0	46.7624	130.157	48.2196	72.7089	0	68.9838	168.859	0	0	0	0	0	0	0	0	0	0	0	0	0	0	0	0	0	0	0	0	0	0	0	0	0	0	0	0	0	0	0	0	0	0	0	0	0	0	0
11341	2050.98	21.523	340.805	816.602	515.962	516.316	579.948	81.1235	735.908	1273.3	0	0	0	0	0	0	0	0	0	0	79.0133	16.8563	0	247.211	0	0	0	0	0	0	0	0	0	0	0	0	0	0	0	0	0	0	0	0	0	0	0	0	0
11342	2050.97	24.5703	0	0	0	0	0	227.044	0	24.227	0	0	0	0	0	0	0	0	0	0	0	0	0	0	0	0	0	0	0	0	0	0	0	0	0	0	0	0	0	0	0	0	0	0	0	0	0	0	0
11352	2052.92	25.2031	0	139.329	0	0	0	0	0	0	0	0	0	0	0	0	0	0	0	0	0	0	0	0	0	0	0	0	0	0	0	0	0	0	0	0	0	0	0	0	0	0	0	0	0	0	0	0	0
11363	2054.95	24.9522	0	10.1775	48.1568	7.2922	0	6.812	0	177.186	0	0	0	0	0	0	0	0	0	0	0	0	0	0	0	0	0	0	0	0	0	0	0	0	0	0	0	0	0	0	0	0	0	0	0	0	0	0	0
11371	2055.92	24.8279	104.39	91.5945	183.56	151.922	155.687	734.683	134.096	252.97	0	0	0	0	0	0	0	0	0	0	0	0	0	0	0	0	0	0	0	0	0	0	0	0	0	0	0	0	0	0	0	0	0	0	0	0	0	0	0
11372	2055.93	16.403	8.2337	0	0	43.8132	0	0	83.2763	0	36.1464	0	0	0	105.001	287.243	0	0	0	614.544	0	163.01	0	0	976.206	23.9092	0	59.0324	0	0	1503.36	128.635	178.945	1666.14	0	55.4822	108.549	139.991	35.4278	111.793	45.6896	102.972	0	107.853	0	141.951	0	0	292.915
11411	2063.07	24.3804	780.033	728.928	888.956	1503.04	1964.42	647.903	0	2135.84	0	0	0	0	0	0	0	0	0	0	0	0	0	0	0	0	0	0	0	0	0	0	0	0	0	0	0	0	0	0	0	0	0	0	0	0	0	0	0
11421	2063.99	19.8542	1141.72	1593.94	0	0	0	0	97.158	0	4308.57	6101.41	99.2156	1406.11	2821.68	1300.62	105.804	338.813	5646.8	5608.37	0	1057.03	0	1997.57	92.9151	396.928	319.859	322.24	72.6848	268.45	0	74.9227	0	1157.8	3792.12	147.479	0	540.45	467.375	862.792	2035.15	640.9	142.556	0	0	789.05	2035.16	0	3603.67
11433	2065.94	32.2982	83.2796	0	222.58	73.3128	130.921	204.911	131.153	350.221	0	0	0	0	0	0	0	0	0	0	0	0	0	0	0	0	0	0	0	0	0	0	0	0	0	0	0	0	0	0	0	0	0	0	0	0	0	0	0
11434	2065.96	25.0115	45.4916	36.0597	21.1143	66.4239	0	0	0	0	0	0	0	0	0	0	0	0	0	0	0	0	0	0	0	0	0	0	0	0	0	0	0	0	0	0	0	0	0	0	0	0	0	0	0	0	0	0	0
11441	2066.97	24.6158	0	5.4906	0	0	19.3615	0	0	0	21.3392	57.0342	61.4764	84.5912	7.9134	171.757	65.8549	0	72.3663	0	0	0	0	0	0	0	0	68.7952	0	117.862	489.008	0	0	924.066	0	0	0	0	0	0	256.965	12.232	0	0	0	0	0	0	0
11444	2068	24.8805	35.9078	0	0	163.738	117.504	129.193	0	0	0	0	0	0	0	34.7982	27.5682	0	0	0	0	0	0	0	0	0	0	0	0	48.1705	216.938	0	0	663.888	0	0	0	0	0	0	0	0	0	0	0	0	0	0	0
11450	2068.97	25.0502	0	51.57	371.385	470.074	512.711	785.092	302.655	716.284	0	0	0	0	0	0	0	0	0	0	0	0	0	0	0	0	0	0	0	0	0	0	0	0	0	0	0	0	0	0	0	0	0	0	0	0	0	0	0
11451	2068.98	21.7051	10313.4	8803.66	9193.2	9221.53	11619.7	3922.4	11736	8490.59	0	0	0	0	0	0	0	0	0	0	0	0	0	0	0	0	0	0	0	0	0	0	8.07	0	0	0	0	0	0	0	0	0	0	0	0	0	0	64.3151	0
11455	2069.94	25.7681	0	0	9.8355	0	10.7229	22.5454	21.3565	0	0	0	0	0	0	0	0	0	0	0	0	0	0	0	0	0	0	0	0	0	0	0	0	0	0	0	0	0	0	0	0	0	0	0	0	0	0	0	14.0836
11456	2069.95	23.6665	77.3069	23.7937	0	0	0	0	38.3893	95.2399	0	0	0	0	0	0	0	0	0	0	0	0	0	0	0	0	0	0	0	0	0	0	13.7636	0	0	0	0	0	0	0	0	0	0	0	0	0	0	0	0
11477	2073.94	32.499	0	0	726.834	590.931	552.998	360.198	461.663	737.378	0	0	175.562	19.1107	0	0	0	0	49.5282	0	0	0	0	175.492	0	0	0	0	0	0	68.3971	0	0	0	0	0	0	0	0	0	0	0	0	0	0	0	0	0	0
11485	2075	18.069	258.766	1271.37	0	0	0	0	0	0	1023.91	132.682	11800.2	3371.94	2651.16	15488	7071.54	187.205	21327.7	2421.74	0	951.012	0	19298	0	723.059	899.689	60.3139	32.9622	181.513	4428.59	87.39	0	4371.33	5413.25	0	0	1026.43	131.533	844.508	186.48	338.82	0	580.027	0	315.382	1413.74	69.8184	1158.71
11490	2076.03	24.8373	0	122.094	0	0	0	0	0	0	37.259	0	178.523	30.9832	18.8428	92.5782	0	0	595.584	342.055	0	0	0	750.143	0	0	621.027	11.9123	0	204.294	394.174	0	0	558.776	982.435	0	0	157.367	0	29.9174	0	29.941	0	64.2344	0	53.1383	43.573	0	0
11495	2076.88	31.871	66.304	22.6936	59.6122	72.0063	70.2795	28.9432	47.6948	158.344	0	0	0	0	0	0	0	0	0	0	0	0	0	0	0	0	0	0	0	0	0	0	0	0	0	0	0	0	0	0	0	0	0	0	0	0	0	0	0
11498	2077.06	25.1701	97.8871	132.064	93.6712	72.1876	10.96	244.36	33.5075	99.1349	0	0	0	0	0	0	0	0	142.886	15.5555	0	0	0	0	0	0	0	0	0	0	0	0	0	63.8333	0	0	0	0	0	0	0	0	0	0	0	0	0	0	0
11508	2078.97	21.6007	19.249	0	0	0	0	0	0	0	263.686	0	1561.62	990.841	132.068	501.728	889.967	0	4375.41	0	0	0	41.0998	5407.35	0	0	914.883	557.76	0	106.267	69.9222	0	0	243.925	495.99	0	0	170.81	0	0	0	44.4507	0	54.5735	0	11.13	76.4017	0	746.042
11536	2083.01	21.8319	45.0717	40.4123	0	0	68.6548	0	0	103.574	0	0	0	0	0	0	0	0	0	0	0	0	0	66.7001	0	0	0	0	0	0	0	0	0	0	0	0	0	0	0	0	0	14.0233	0	259.851	0	0	0	0	0
11537	2083.09	19.6011	1227.29	573.799	0	0	0	0	119.62	0	0	57.7596	0	0	127.322	0	0	393.129	73.654	299.167	0	254.068	0	0	0	0	0	0	0	0	70.2154	185.837	36.2501	0	0	342.722	0	0	0	0	0	0	0	0	0	1436.63	0	233.639	0
11543	2083.95	26.0256	26585.7	21210.3	32942.8	34971.3	42948.1	41561.4	45305.8	8261.83	0	0	0	0	0	0	0	0	0	0	0	0	0	0	0	0	0	0	0	0	0	0	0	34.1565	0	0	0	0	0	0	0	0	0	0	0	0	0	0	0
11557	2086	18.432	1800.25	33.6695	0	210.027	0	53.699	459.423	290.91	0	73.5905	0	0	0	0	0	496.207	0	0	0	950.429	0	0	927.018	59.3041	0	254.416	71.145	0	0	1050.25	152.668	0	558.856	1566.45	309.321	0	351.344	0	972.993	453.224	723.725	0	185.887	1036.34	0	522.801	63.4681
11563	2087.04	21.7729	380.506	673.994	4400.61	128.617	43.6155	4124.46	0	0	505.289	144.485	0	599.214	131.603	0	327.007	416.931	8615.06	1016.27	11748	2856.77	0	7558.47	4483.29	241.274	7676.2	80.1471	10527.9	4021.45	23310.2	63475.3	85404.7	455.946	897.979	1143.22	64464.9	838.489	1688.6	1075.3	434.722	677.29	736.065	1876.68	463.95	4490.81	1330.74	2564.66	506.112
11568	2087.99	21.6738	0	15.0223	0	0	0	45.9631	0	105.286	0	144.778	130.125	0	0	140.195	0	0	0	0	0	0	41.9849	353.834	0	0	0	124.436	0	0	0	0	0	88.5821	0	0	0	0	0	0	0	0	0	0	0	0	0	0	0
11579	2089.91	32.4955	0	0	685.873	597.514	680.735	327.1	505.397	717.748	0	0	0	0	0	0	0	0	0	0	0	0	0	0	0	0	0	0	0	0	0	0	0	0	0	0	0	0	0	0	0	0	0	0	0	0	0	0	0
11580	2089.95	20.0734	0	0	0	0	0	0	0	0	0	38.3875	0	32.5967	0	127.397	0	0	0	0	0	238.002	0	0	0	0	0	0	0	0	0	1655.67	64.461	0	0	45.458	0	0	40.904	0	495.195	0	0	0	0	301.368	116.703	623.549	0
11582	2090	24.8317	0	0	0	0	0	0	0	0	8.7015	0	54.3297	0	8.5279	0	0	0	353.25	239.785	0	0	0	237.578	0	0	161.637	0	0	34.2686	0	0	0	0	81.0308	0	0	46.2198	0	0	0	0	0	14.2718	0	0	0	0	0
11601	2092.97	31.9718	0	0	0	0	0	0	0	0	0	0	0	0	0	0	0	0	0	0	0	0	0	0	0	0	0	0	0	0	0	0	0	0	0	0	0	0	0	0	0	0	0	0	0	0	0	0	0
11603	2093.9	24.8114	0	0	0	20.7923	0	0	0	314.73	0	0	450.971	0	0	47.4462	0	0	0	0	0	0	0	0	0	0	0	0	5.1548	0	1150.53	0	0	276.593	17.1633	0	0	0	0	0	0	0	0	0	0	0	0	0	0
11615	2095.95	32.8931	7.2851	0	8.276	3.6275	5.2654	0	0	0	0	0	0	0	0	0	0	0	0	0	0	0	0	0	0	0	0	0	0	0	0	0	0	0	0	0	0	0	0	0	0	0	0	0	0	0	0	0	0
11617	2096.06	18.4765	123.746	15.389	0	0	0	0	0	0	0	93.9983	0	0	26.1472	0	0	0	0	0	0	0	0	678.001	0	0	0	0	143.828	0	0	356.892	0	0	0	0	0	0	0	0	0	0	0	0	0	0	0	0	30.1649
11631	2097.96	26.163	68.822	0	0	0	0	109.511	0	0	0	0	0	0	0	0	0	0	0	0	0	0	0	0	0	0	0	0	0	0	0	0	0	0	0	0	0	0	0	0	0	0	0	0	0	0	0	0	0
11640	2098.95	24.8705	0	0	0	0	0	0	0	0	0	0	0	0	0	0	0	0	0	0	0	0	0	0	0	0	0	0	0	0	0	0	0	0	0	0	0	0	0	0	0	0	0	0	0	0	0	0	0
11646	2100.03	21.6522	0	30.683	0	0	0	0	0	0	131.22	25.0036	42.7373	0	40.5887	102.407	0	0	699.236	0	0	14.4623	0	678.765	0	79.8238	0	100.735	0	0	0	0	0	0	0	0	23.4336	0	0	0	16.7011	186.95	68.0985	0	0	42.066	0	110.514	350.151
11660	2102.86	25.4405	0	0	0	0	0	0	12.1073	0	0	0	0	0	0	0	0	0	0	0	0	0	0	0	0	0	0	0	0	0	0	0	0	0	0	0	0	0	0	0	0	0	0	0	0	0	0	0	0
11679	2105.92	24.5663	0	0	0	0	0	0	36.7701	0	0	0	0	0	0	0	0	0	0	0	0	0	0	0	0	0	0	0	0	0	0	0	0	0	0	0	0	0	0	0	0	0	0	0	0	0	0	0	0
11689	2106.99	32.2287	109.038	11.9049	81.4912	5.142	76.6274	49.1711	51.6969	316.935	0	0	0	0	0	0	0	0	0	0	0	0	0	0	0	0	0	0	0	0	32.8708	0	0	18.5939	0	0	0	0	0	0	0	0	0	0	0	0	0	0	0
11693	2107.99	32.0428	10.1514	29.3019	0	53.0227	0	0	0	0	0	0	0	0	0	0	0	0	0	0	0	0	0	0	0	0	0	0	0	0	0	0	0	0	0	0	0	0	0	0	0	0	0	0	0	0	0	0	0
11712	2110.97	24.9131	19.8765	17.3047	53.3049	0	80.7908	60.309	12.8133	190.315	0	0	0	0	0	0	0	0	0	0	0	0	0	0	0	0	0	0	0	0	0	0	0	0	0	0	0	0	0	0	0	0	58.6516	0	0	0	0	0	0
11719	2111.93	24.6577	31.3005	0	0	218.628	204.675	63.0871	0	0	0	0	0	4.5122	0	0	18.6563	234.124	0	0	0	22.9534	0	0	72.213	0	0	99.1255	120.11	0	0	69.0513	199.832	88.3164	0	123.019	0	0	9.0237	0	379.432	307.088	91.7264	0	0	0	0	34.6127	0
11720	2111.94	26.5615	0	0	193.118	241.47	358.86	141.647	192.65	224.276	0	0	0	0	0	0	0	0	0	0	0	0	0	0	0	0	0	0	0	0	0	0	0	0	0	0	0	0	0	0	0	0	0	0	0	0	0	0	0
11721	2112	33.2544	48.7639	0	23.9554	0	0	0	5.5514	0	0	0	0	0	0	0	0	0	0	0	0	0	0	0	0	0	0	0	0	0	0	0	0	0	0	0	0	0	0	0	0	0	0	0	0	0	0	0	0
11729	2112.95	25.2899	81.1223	98.0503	227.614	0	0	399.209	149.703	288.94	0	0	0	0	0	0	0	0	0	0	0	0	0	78.5298	0	0	14.0101	9.4301	0	0	53.7312	0	0	41.7257	0	0	0	0	0	0	0	0	0	0	0	0	0	0	0
11736	2114.08	22.5244	0	0	154.963	154.685	0	57.7187	0	0	0	0	0	0	63.075	5.0266	0	0	0	0	0	112.796	0	0	0	0	985.321	0	0	125.329	0	251.917	136.094	118.306	0	0	128.512	0	214.411	107.862	156.039	5.201	0	93.5463	0	228.652	67.7767	89.3403	21.8743
11774	2121.09	21.3093	0	0	0	0	0	125.986	0	122.425	80.6856	0	144.421	0	0	96.3795	0	0	344.466	0	0	0	0	2540.58	0	0	603.62	0	0	68.836	246.015	0	0	722.522	0	0	0	218.403	0	214.949	0	0	0	0	0	0	237.185	33.317	479.107
11788	2122.99	32.2735	196.82	50.7988	130.474	130.245	184.231	116.783	88.3879	248.553	0	0	0	0	0	0	0	0	0	0	0	0	0	0	0	0	0	0	0	0	0	0	0	0	0	0	0	0	0	0	0	0	0	0	0	0	0	0	0
11814	2126.96	25.5225	59.3144	72.4301	268.244	603.115	549.478	1518.14	487.608	372.1	0	0	0	0	0	0	0	0	0	0	0	0	0	0	0	0	0	0	0	0	0	0	0	0	0	0	0	0	0	0	0	0	0	0	0	0	0	0	0
11817	2127.14	21.9015	0	10605.1	0	1310.5	639.488	0	619.155	0	8790.36	0	60653.8	13430.8	2590.91	19584.6	15211.4	899.696	54036.6	15928.5	238.225	788.018	776.588	111715	256.248	5936.8	26868.1	4750.86	738.67	13329	36503.5	334.827	0	59362	27274.6	436.962	159.271	14122.6	2521.89	17456.3	2155.25	2294.65	2225.92	3848.51	482.335	1032.8	9307.99	1220.38	31372
11822	2127.92	24.8633	31.207	0	11.0493	0	0	87.8064	35.714	0	0	0	0	0	0	0	0	0	0	0	0	0	0	0	0	0	0	27.3478	0	0	0	0	0	0	0	0	0	0	0	0	34.9632	0	0	0	0	0	0	0	0
11826	2128.11	22.4399	0	400.82	0	0	0	0	0	0	35.2064	0	0	0	88.7967	0	104.528	31.8228	1519.46	0	0	0	0	319.508	0	218.993	0	0	0	470.881	262.117	0	0	0	161.365	0	0	208.4	0	130.308	0	0	0	179.086	0	0	159.739	0	0
11842	2130.95	32.4254	0	0	128.928	75.8285	20.8348	0	73.2244	199.256	0	0	0	0	0	0	0	0	0	0	0	0	0	0	0	0	0	0	0	0	0	0	0	0	0	0	0	0	0	0	0	0	0	0	0	0	0	0	0
11855	2133.16	22.064	0	0	45.8116	0	149.34	0	324.703	194.718	0	0	0	0	0	0	0	0	0	0	0	0	0	0	0	0	0	0	0	0	0	0	0	0	0	0	0	0	0	0	0	0	0	0	0	0	0	0	0
11864	2135.08	24.8657	495.243	594.652	98.8005	324.385	0	83.0611	0	0	0	0	0	0	0	0	0	0	0	0	0	0	0	0	0	0	0	0	0	0	0	0	0	0	0	0	0	0	0	0	0	0	0	0	0	0	0	0	0
11878	2136.97	25.5586	11.0412	0	0	0	0	19.1847	0	0	0	0	0	0	0	0	6.4711	0	333.012	31.3381	0	0	0	0	0	0	0	0	0	0	0	0	0	0	0	0	0	0	0	0	0	0	0	0	0	0	0	0	0
11888	2137.91	25.5633	0	14.878	0	0	0	0	0	2425.12	3.616	0	0	0	0	0	0	0	633.965	106.217	0	0	0	0	0	0	0	0	0	0	0	0	0	0	0	0	0	0	0	0	0	0	0	0	0	0	0	0	0
11899	2139.08	20.444	0	0	114.152	354.716	0	323.554	267.064	48.0359	472.97	605.065	3258.76	1780.87	194.938	3019.9	1352.31	0	3226.33	189.118	70.8357	277.052	0	17461.1	1219.34	312.246	19593.8	984.661	402.108	1301.87	2364	191.828	0	10277.5	2810.13	1378.63	1359.6	2091.56	2530.69	1495.4	2228.29	1097.72	2272.24	0	0	195.229	1941.4	1366.54	2470.33
11908	2140.97	26.2748	1988.97	2204.81	2938.35	2099.15	335.084	2084.39	2134.06	881.165	0	0	0	0	0	0	0	0	0	0	0	0	0	0	0	0	0	0	0	0	121.551	0	0	431.654	0	0	0	0	0	0	0	0	0	0	0	21.4932	0	0	0
11911	2141.96	27.4401	0	0	0	125.398	206.139	0	0	0	0	0	0	0	0	0	0	0	0	0	0	0	0	0	0	0	0	0	0	0	0	0	0	0	0	0	0	0	0	0	0	0	0	0	0	0	0	0	0
11929	2144.04	17.2585	75.2693	208.101	159.319	453.229	142.095	0	63.9399	389.84	864.209	299.839	0	120.766	374.056	0	61.2402	192.471	0	32.0971	57.1858	63.962	71.5886	0	0	250.945	1698.53	215.719	367.912	300.626	23.3118	181.185	218.972	2156.33	245.09	14.3915	56.9949	448.368	385.604	293.887	516.853	271.27	324.304	84.082	0	302.615	127.563	428.252	420.749
11944	2145.04	17.2452	0	116.779	18.5013	0	0	0	0	0	144.198	0	222.29	265.921	77.6636	419.057	630.692	26.5799	837.77	0	0	0	0	291.22	0	123.076	411.868	0	42.5194	444.948	184.777	0	30.5179	195.018	0	0	0	223.947	32.8108	107.084	0	0	0	285.761	0	0	256.972	29.1347	30.3644
11949	2145.96	32.3698	3.0375	0	246.708	217.102	227.62	160.918	197.498	0	0	0	0	0	0	0	0	0	0	0	0	0	0	0	0	0	0	0	0	0	0	0	0	0	0	0	0	0	0	0	0	0	0	0	0	0	0	0	0
11964	2148.03	25.8074	106.326	72.5001	0	0	0	87.9649	0	0	233.511	161.99	0	0	68.7918	5.2263	0	12.8867	151.367	161.803	626.111	29.8913	89.1141	423.691	0	0	7.7649	696.829	0	134.583	0	458.072	79.0224	0	0	0	0	0	83.92	22.0257	0	33.5289	0	0	0	0	0	0	0
11970	2148.93	25.2387	612.249	749.021	513.229	30.8345	554.885	0	0	421.946	0	740.703	0	0	0	0	0	0	0	0	0	0	0	0	0	0	0	0	558.853	0	0	0	0	0	0	0	0	0	0	0	0	0	0	0	0	0	0	0	0
11984	2150.16	21.9076	561.866	841.671	3509.6	3819.07	4184	3556.89	3977.16	4377.84	0	0	115.669	24.913	0	0	0	0	0	0	0	0	0	0	0	0	0	0	0	0	0	0	0	136.212	0	0	0	0	0	0	0	0	0	0	0	0	0	0	0
11985	2150.17	20.1189	0	0	69.4537	0	0	64.8159	131.324	81.3711	0	0	0	0	0	0	0	0	0	0	0	0	0	0	0	0	0	0	0	0	0	0	0	0	0	0	0	0	0	0	0	0	0	0	0	0	0	0	0
12010	2154.98	26.3264	37.4913	33.9392	119.458	32.5786	102.107	173.773	46.8265	147.36	0	0	0	0	0	0	0	0	0	0	0	0	0	0	0	0	0	0	0	0	0	0	0	0	0	0	0	0	0	0	0	0	0	0	0	0	0	0	0
12012	2155.17	21.9863	162.742	1686.28	0	65.6819	0	0	0	0	1846.33	799.812	30403.1	0	632.01	5592.66	4886.9	202.669	27115.7	5944.5	0	292.409	104.449	43328	114.292	1512.03	6940.92	389.756	0	5520.98	13272.1	95.6231	0	29617.4	13981.6	17.5843	216.225	5541.43	850.182	6674.3	875.465	470.889	518.76	2412.01	463.146	401.195	3177.16	497.692	22715.1
12029	2159.07	18.7871	116.863	866.717	0	0	0	0	0	0	56.5182	0	0	95.3606	25.0772	1663.93	137.839	0	0	0	0	0	0	2885.49	0	0	1729.73	0	0	0	847.314	0	0	1757.62	0	0	0	301.554	0	1042.24	0	71.2359	0	140.181	0	0	0	0	1609.73
12037	2160.12	19.0746	0	0	0	0	0	0	0	0	128.478	0	0	32.0851	0	0	0	0	0	107.253	0	100.13	0	106.9	0	0	218.619	0	0	30.2694	0	0	0	219.978	0	0	0	125.13	0	62.2414	0	102.359	0	0	0	27.718	265.301	0	46.969
12050	2162.04	18.2147	0	690.044	0	0	0	0	0	0	567.188	26.7174	6548.37	2677.12	1292.91	8336.48	3661.39	192.727	15269.3	2363.48	0	797.045	0	16627.9	0	629.325	7669.75	0	0	59.3809	3082.62	0	0	4715.44	2043.85	0	0	1350.84	0	1503.75	195.619	390.238	0	599.962	0	62.8458	1227.06	84.4507	1082.25
12063	2164.02	32.4333	3119.73	1400.13	3402.43	3674.46	4586.15	3123.45	2424.72	5567.67	0	0	0	0	0	0	0	0	0	0	0	0	0	0	0	0	0	0	0	0	0	0	0	0	0	0	0	0	0	0	0	0	0	0	0	0	0	0	0
12069	2164.98	25.4711	218.331	54.5848	0	0	0	0	0	0	13.7743	0	0	40.6172	20.1848	262.559	90.1913	0	0	75.5363	0	0	0	0	0	0	0	0	0	0	0	0	0	0	0	0	0	0	0	0	0	0	0	0	0	0	0	0	0
12070	2165.02	21.7259	240.543	104.863	0	0	0	0	0	0	0	0	0	0	0	0	0	0	0	0	0	0	0	0	0	0	0	0	0	0	0	0	0	0	0	0	0	0	0	0	0	0	0	0	0	0	0	0	0
12075	2165.93	25.2095	0	10.17	0	32.6047	0	0	0	70.7886	0	0	0	0	0	0	0	4.5818	0	0	0	0	0	0	0	0	0	0	0	0	0	0	0	10.9338	0	0	0	0	0	0	0	0	0	0	0	0	0	0	0
12083	2167.11	21.055	0	0	0	0	0	0	0	0	234.152	128.664	451.72	24.2515	17.2531	124.976	0	0	825.108	285.692	0	243.944	0	3319.62	0	0	1627.36	77.924	0	147.233	670.547	0	0	2370.23	956.982	31.5777	0	1279.57	511.515	706.829	769.974	877.39	131.045	0	0	111.735	1079.71	601.486	1529.06
12091	2168.93	25.2696	103.199	73.6985	0	0	0	62.1284	0	8.3942	0	0	0	0	0	0	3.8609	0	0	0	0	0	0	0	0	0	0	0	0	0	0	0	0	0	0	0	0	0	0	0	0	0	0	0	0	0	0	0	0
12097	2169.95	25.5721	92.2035	9.1313	129.23	0	83.7869	561.021	80.7322	32.2963	0	0	0	32.8183	51.6495	162.176	0	0	137.065	0	0	0	0	0	0	0	0	0	0	0	0	0	0	179.015	0	0	0	0	0	0	0	0	0	0	0	0	0	0	0
12106	2171.91	34.916	8.3665	116.675	61.7295	125.644	19.8099	30.8379	2.6618	574.839	0	0	132.745	8.2116	0	76.5734	77.4792	0	662.661	118.475	18.4472	16.8379	11.5599	617.116	0	262.922	316.485	59.2802	0	1170.03	2896.43	2.6537	0	3029.22	0	0	12.481	168.546	0	265.733	5.0175	5.1702	4.7772	249.091	0	87.862	234.671	31.9737	0
12127	2175.02	22.4088	0	28.9734	0	0	117.763	0	0	71.5472	0	0	0	171.137	0	51.2666	0	202.883	119.127	129.551	155.407	0	157.294	0	0	57.3607	0	0	448.421	58.6643	271.313	295.222	0	0	0	21.563	42.9893	0	0	0	0	0	0	256.23	176.334	12.5474	0	0	0
12143	2177.02	18.7556	157.906	22.6725	0	0	0	0	0	0	0	0	0	0	0	0	0	0	0	0	0	79.5932	0	0	0	0	0	0	0	0	0	297.135	0	0	0	152.534	0	0	0	0	0	0	0	0	0	0	0	35.9757	0
12151	2177.97	26.3049	0	0	0	0	0	126.052	0	0	0	0	0	0	0	0	0	0	0	0	0	0	0	0	0	0	0	0	0	0	0	0	0	0	0	0	0	0	0	0	0	0	0	0	0	0	0	0	0
12154	2178.14	24.8653	319.338	390.749	426.535	347.296	459.72	390.606	371.334	595.55	0	0	0	0	0	0	0	0	0	0	0	0	0	0	0	0	0	0	0	0	0	0	0	0	0	0	0	0	0	0	0	0	0	0	0	0	0	0	0
12170	2180.02	32.5007	25038.2	4165.54	26012.3	25555.5	31219.4	21921.6	28649.4	30764.8	0	0	0	0	0	0	0	0	0	0	0	0	0	0	0	0	17.8665	0	0	0	0	0	0	0	0	0	0	0	0	0	0	0	0	0	0	0	0	0	0
12189	2183.97	25.7237	646.649	890.718	820.191	888.946	1024.02	1995.16	860.992	606.652	0	0	0	0	0	0	0	0	0	0	0	0	0	0	0	0	0	0	0	0	0	13.6318	24.8726	0	0	0	0	0	0	0	0	0	0	0	0	0	0	0	0
12198	2185.12	21.8216	0	1277.13	0	0	0	0	0	0	125.69	0	5304.52	0	0	887.947	0	0	2025.78	4145.23	0	0	0	6791.79	0	0	5603.85	0	0	3096.4	9129.77	0	0	16154.8	1435.02	0	0	1708.37	118.5	611.458	24.6721	141.498	0	978.065	0	0	903.11	261.719	2428.85
12200	2185.99	32.5613	10.0139	0	2.0785	0	0	9.5884	12.7592	3.1008	0	0	0	0	0	0	0	0	0	0	0	0	0	0	0	0	0	0	0	0	0	0	0	0	0	0	0	0	0	0	0	0	0	0	0	0	0	0	0
12209	2187.06	18.7013	178.287	12.1077	209.725	252.307	0	290.933	0	0	0	0	0	0	0	0	0	0	44.1289	0	0	27.709	0	0	364.609	27.5087	571.784	0	282.786	0	505.308	1805.09	795.817	0	0	473.255	967.975	0	0	0	0	23.8751	42.5886	0	0	270.914	0	390.709	0
12224	2191.01	20.3575	819.854	152.787	1686.41	254.872	372.683	398.943	132.363	176.053	1593.46	2580.16	0	938.49	0	0	60.5402	1706.95	734.357	349.819	210.305	3273.75	75.0722	1922.74	4841.7	1452.41	4918.88	262.387	1166.96	327.77	2486.65	11116.1	22052.3	0	1096.94	6131.78	3729.18	0	1932.18	319.939	5594.33	1078	0	261.325	343.419	2318.88	528.047	4551.89	400.652
12232	2191.98	21.0769	0	73.6922	173.051	53.5159	240.742	0	0	0	0	0	0	343.139	0	222.579	0	424.257	1104.3	0	0	54.9931	0	0	0	747.87	0	0	245.037	403.511	3784.72	1775.19	375.177	80.6207	0	186.282	217.7	200.723	158.24	74.2305	0	45.3403	0	549.649	0	284.563	231.696	427.82	0
12235	2192.16	24.9971	569.769	571.485	726.492	689.072	914.168	1006.91	722.316	1179.09	0	0	0	0	0	0	0	0	0	0	0	0	0	0	0	0	0	0	0	0	0	0	0	0	0	0	0	0	0	0	0	0	0	0	0	0	0	0	0
12237	2192.93	26.2126	21.76	15.2305	84.2447	27.6375	0	51.0772	7.3458	0	0	0	0	0	0	0	0	0	0	0	0	0	0	0	0	0	0	0	0	0	0	0	0	0	0	0	0	0	0	0	0	0	0	0	0	0	0	0	0
12245	2194.03	32.7133	143.582	33.2576	149.402	140.237	146.833	61.548	39.6954	124.95	0	0	0	0	0	0	0	0	0	0	0	3.1593	0	0	0	0	0	0	0	0	0	0	0	0	0	0	0	0	0	0	0	0	0	0	0	0	0	0	0
12261	2196.98	26.4805	104.205	366.027	101.832	31.9358	154.182	143.141	240.054	244.559	0	0	0	6.7899	0	0	0	0	0	0	0	0	0	0	0	0	0	32.3203	0	0	0	0	0	0	0	0	0	0	0	0	0	0	0	0	0	0	0	0	0
12270	2197.98	26.3688	0	0	9.3613	11.8593	0	21.0249	0	0	0	0	0	0	0	0	0	0	0	0	0	0	0	0	0	0	0	0	0	14.3717	0	0	0	48.6398	0	0	0	0	0	0	0	0	0	0	0	0	0	0	0
12289	2200.15	19.556	0	0	613.691	899.48	0	154.823	0	0	370.931	0	0	0	0	0	0	0	0	0	0	1182.81	0	0	353.193	47.5868	0	0	0	81.3801	0	242.854	0	0	0	387.876	964.849	55.8066	300.736	0	442.421	461.757	0	163.704	0	1382.92	82.1142	492.69	0
12306	2202.93	25.5571	294.189	987.215	309.706	0	0	0	404.363	37.2672	0	0	0	0	0	0	0	0	0	0	0	0	0	666.786	0	0	0	0	0	0	0	0	0	0	0	0	0	0	0	0	0	0	0	0	0	0	0	0	0
12313	2204	35.2198	0	0	10.6509	0	0	66.9792	24.5413	45.0586	0	0	0	0	0	0	0	0	0	0	0	0	0	0	0	0	0	0	0	0	0	0	0	0	0	0	0	0	0	0	0	0	0	0	0	0	0	0	0
12322	2205.01	20.4029	2169.41	418.485	0	0	1446.45	0	352.973	0	0	0	0	0	2624.72	474.825	0	3761.79	0	0	595.585	0	406.034	0	8535.47	0	0	929.859	0	0	0	0	0	0	0	180.893	0	0	0	0	0	1200.97	8386.99	0	794.963	3183.6	0	0	876.429
12333	2206.17	21.8093	21.484	104.501	29.2615	0	0	0	0	0	0	0	0	0	0	0	0	0	0	0	0	0	0	0	0	0	0	0	0	0	0	0	0	0	0	0	0	0	0	0	0	0	0	0	0	0	0	0	0
12347	2208.12	26.8183	0	199.593	0	0	0	0	0	0	514.335	44.8478	2307.25	1136.76	373.564	1560.84	2053.58	0	5663.8	1490.35	0	0	0	7137.91	0	34.1899	3958.96	33.7502	209.202	2358.66	10220.9	0	0	6658.91	715.638	0	0	698.157	23.1518	377.724	0	23.8819	0	788.288	0	6.0784	743.604	3.8874	1748.22
12366	2212.02	16.2488	8.7949	116.992	0	132.872	27.6989	0	0	0	0	0	0	31.603	8.382	161.793	0	0	68.4388	225.411	51.816	120.87	0	0	0	0	424.695	0	76.3995	317.356	3033.82	21.7619	60.0296	4868.11	0	0	0	128.279	47.6663	115.66	26.0801	67.5592	0	150.324	0	26.7742	0	0	60.4698
12381	2213.21	23.923	52.988	38.2112	0	0	0	0	0	0	0	0	0	0	0	0	0	0	0	0	0	0	0	0	0	0	0	0	0	0	0	0	0	0	0	0	0	0	0	0	0	0	0	0	0	0	0	0	0
12388	2214.17	22.1767	0	510.253	0	0	0	0	0	0	535	0	5503.66	1811.79	67.6324	864.312	306.655	0	6882.63	2252.46	0	0	0	16387.5	0	338.215	7190.07	137.337	0	853.274	9402.27	0	0	0	942.45	0	0	63.7415	127.348	98.5993	93.5314	329.909	0	0	0	0	1225.83	103.179	4992.55
12394	2215.11	22.3922	0	182.107	592.19	722.377	197.248	33.2932	45.8703	622.64	0	0	49.8114	11.0379	603.689	0	2530.21	79.9442	1242.21	222.883	491.829	480.653	991.894	0	0	0	54.5442	1131.46	848.719	5707.96	0	193.827	0	12638.3	56.8367	206.361	508.07	2081.07	778.656	0	228.5	174.027	0	2708.85	131.72	689.512	20.4024	60.1854	0
12395	2215.11	20.7219	0	0	327.57	327.49	264.257	105.095	216.819	270.468	0	29.526	0	0	0	0	0	163.153	0	573.569	918.284	17.9072	239.41	0	0	214.411	185.125	0	64.6515	0	0	339.381	190.898	143.69	0	194.863	339.24	357.899	398.328	74.1529	171.864	182.134	964.954	253.599	400.665	0	0	339.443	0
12419	2218.16	19.1159	525.136	2747.49	520.537	1647.6	0	0	514.178	56.7544	5044.59	294.451	203.275	1065.45	1771.03	10159.5	1670.5	0	1514.97	2819.86	0	2744.92	131.807	679.752	0	600.208	6025.49	75.3744	398.987	3825.87	575.326	0	0	8207.7	109.564	780.316	239.868	3497.57	1788.07	2124.04	757.279	1754.64	0	1215.41	0	1996.05	1949.86	666.302	0
12432	2220.04	33.1052	36.4172	4.3465	46.0675	0	49.4761	0	0	0	0	0	0	0	0	0	0	0	0	0	0	0	0	0	0	0	0	0	0	0	0	0	0	0	0	0	0	0	0	0	0	0	0	0	0	0	0	0	0
12458	2224.13	17.5743	24.0478	0	0	0	0	0	0	0	0	0	0	0	0	0	0	0	0	0	0	27.5444	0	0	0	0	0	0	0	0	0	0	113.12	0	0	0	0	0	19.8755	0	42.1776	0	0	0	0	0	65.9103	0	0
12471	2226.21	24.3029	3235.47	1262.37	0	0	0	0	0	0	0	0	0	0	0	0	0	0	0	0	0	0	0	0	0	0	0	0	0	0	0	0	0	0	0	0	0	0	0	0	0	0	0	0	0	0	0	0	0
12515	2232.97	32.6193	24.3938	0	0	0	0	15.0726	20.3799	0	0	0	0	0	0	0	0	0	0	0	0	0	0	0	0	0	0	0	0	0	0	0	0	0	0	0	0	0	0	0	0	0	0	0	0	0	0	0	0
12521	2233.92	32.5353	0	0	0	0	0	645.632	0	5716.44	0	0	0	0	0	0	0	0	0	0	0	0	0	0	0	0	0	0	0	0	0	0	0	0	0	0	0	0	0	0	0	0	0	0	0	0	0	0	0
12534	2236	33.0938	850.776	1059.69	579.726	1445.54	0	0	238.76	57.1406	133.329	0	0	427.74	3.7536	753.636	1316.86	0	3608.96	1818.63	0	188.207	0	8663.29	0	23.8504	801.598	0	136.856	97.6728	2055.86	182.644	306.777	2735.82	0	204.523	0	140.512	0	505.581	776.8	1419.02	81.769	47.4396	0	6.9336	606.656	6.5525	30.1391
12539	2236.99	33.8153	0	40.3303	0	0	588.801	71.7574	0	618.813	0	0	0	0	0	0	32.2832	0	63.2914	15.8768	0	0	0	0	0	0	0	0	0	0	19.6036	0	0	189.182	0	0	0	0	0	0	0	0	0	0	0	0	47.3702	0	0
12540	2237	27.1588	0	0	44.369	6.4102	69.3505	9.0638	19.525	20.713	0	0	0	0	0	0	0	0	0	0	0	0	0	0	0	0	0	0	0	0	0	0	0	0	0	0	0	0	0	0	0	0	0	0	0	0	0	0	0
12541	2237.12	18.7839	34.9602	0	0	0	0	0	0	0	0	0	0	0	0	0	47.0232	0	94.6349	0	0	0	0	0	0	0	0	0	0	0	0	0	0	0	0	0	0	0	0	0	0	0	0	0	0	0	0	0	0
12550	2238.97	26.059	22.9151	0	0	73.2488	0	84.3497	0	17.2431	0	0	0	0	0	0	0	0	0	0	0	0	0	0	0	0	0	0	0	0	0	0	0	0	0	0	0	0	0	0	0	0	0	0	0	0	0	0	0
12557	2239.98	26.2769	0	0	55.422	12.1813	100.556	268.099	0	164.622	0	0	0	0	0	0	0	0	0	0	0	0	0	0	0	0	0	0	0	0	0	0	0	0	0	0	0	0	0	0	0	0	0	0	0	0	0	0	0
12564	2240.92	25.9218	524.731	114.975	44.0564	7.8481	8.6888	114.867	0	0	0	0	0	0	0	0	0	0	0	0	0	0	0	0	0	0	0	0	0	0	0	0	0	0	0	0	0	0	0	0	0	0	0	0	0	0	0	0	0
12566	2241.16	22.5947	0	59.4144	0	0	0	0	0	0	0	0	0	0	115.966	357.538	0	0	0	799.126	0	0	0	0	0	0	1153.86	47.2179	0	311.312	0	0	0	1957.99	0	0	0	0	0	92.5296	0	0	0	0	0	0	59.3306	0	0
12596	2245.11	23.3727	0	671.401	0	0	0	0	0	0	172.56	0	14208.2	0	0	486.906	1254.56	0	12827	1182.31	0	0	0	10280.5	0	170.437	971.659	0	0	1506.19	0	0	0	8053.94	4621	0	0	657.681	0	3770.95	0	0	0	121.83	0	0	275.001	12.2597	6971.52
12610	2247.18	21.8954	739.391	0	0	0	53.5547	502.761	0	0	0	0	0	0	0	0	0	0	473.717	0	0	0	0	0	0	0	0	0	0	0	0	0	0	0	0	0	0	0	0	0	0	0	0	0	0	0	0	11.7632	0
12621	2249.16	25.284	0	0	60.2043	33.1874	25.2436	115.895	33.7568	62.1241	0	0	0	0	0	0	0	0	0	0	0	0	0	0	0	0	0	0	0	0	0	0	0	0	0	0	0	0	0	0	0	78.4971	0	0	0	0	0	0	0
12624	2249.18	22.1206	0	0	127.324	186.587	351.015	142.424	112.72	0	0	0	0	0	0	0	0	0	0	104.711	0	0	0	0	0	41.6445	0	0	0	0	0	201.219	0	0	0	0	191.735	0	0	0	0	0	0	0	0	0	0	0	0
12632	2250.12	21.62	0	213.532	0	83.7962	47.5281	0	28.7131	155.998	877.14	0	2528.26	485.726	164.847	1362.46	473.156	44.6983	4176.4	2295.91	0	106.751	0	15278.3	0	61.7613	8899.54	0	0	898.601	4952.65	0	0	6665.4	476.443	22.6282	0	2291.56	0	2078.72	236.63	523.364	0	59.557	0	155.439	1967.67	714.89	2580.14
12641	2251.04	33.0823	57.3298	0	21.1326	0	7.5763	0	0	18.6269	0	0	0	0	0	0	0	0	0	0	0	0	0	0	0	0	0	0	0	0	0	0	0	0	0	0	0	0	0	0	0	0	0	0	0	0	0	0	0
12668	2255.02	27.4516	0	0	649.183	939.27	1623.58	501.035	726.03	333.49	0	0	0	0	0	0	0	0	0	0	0	0	0	0	0	0	0	0	0	0	0	0	231.667	0	0	0	0	0	0	0	0	0	0	0	0	0	0	0	0
12687	2257.96	33.4791	0	0	0	0	138.901	0	6.2258	4.877	0	0	0	5.4868	0	0	5.1803	0	0	0	0	0	0	11.9163	0	0	12.8193	0	0	0	0	0	0	0	0	0	0	0	0	28.4383	0	3.9223	8.7274	0	0	0	41.0669	0	0
12711	2262	25.7628	19.0333	0	78.9442	45.2899	40.9394	0	15.7415	0	0	0	0	0	0	0	0	0	0	0	0	0	0	0	0	0	0	0	0	0	0	0	0	0	0	0	0	0	0	0	0	0	0	0	0	0	0	0	0
12721	2263.26	21.9388	1448.51	3006.77	2047.48	5151.27	2346.71	1875.43	624.376	2349.99	0	0	367.778	0	0	0	0	0	0	0	0	0	0	0	0	0	0	0	0	0	353.205	0	0	0	0	0	0	0	0	0	0	0	0	0	0	0	0	0	0
12729	2264.28	21.8314	232.903	64.0135	328.074	0	0	311.805	308.746	1067.45	0	0	0	0	0	0	0	0	0	0	0	0	0	0	0	0	0	0	0	0	0	0	0	0	0	0	0	0	0	0	0	0	0	0	0	0	0	0	0
12732	2265.05	25.6471	0	49.8025	0	731.973	0	28.3501	0	0	0	0	0	0	0	0	0	0	0	0	0	0	0	0	0	0	0	0	0	0	0	0	0	0	0	0	0	0	0	0	0	0	0	0	0	0	0	0	0
12733	2265.09	33.573	6.9767	0	6.3167	0	0	0	0	0	0	0	0	0	0	0	0	0	0	0	0	0	0	0	0	0	0	0	0	0	0	0	0	0	0	0	0	0	0	0	0	0	0	0	0	0	0	0	0
12737	2265.23	21.7925	1282.5	382.272	841.642	0	1289.27	650.255	790.774	175.027	0	0	0	0	0	0	0	0	0	0	0	0	0	0	0	0	0	19.8702	0	0	0	0	0	0	0	0	0	0	0	0	0	0	0	0	0	0	0	0	0
12747	2266.16	25.3784	936.524	685.744	1693.81	125.799	1804.64	830.199	1069.25	1623.55	0	0	0	0	0	0	0	0	0	0	0	0	0	0	0	0	0	0	0	0	0	0	0	0	0	0	0	0	0	0	0	0	0	0	0	0	0	0	0
12760	2267.16	20.775	0	0	534.184	1345.73	108.241	97.3535	473.464	231.08	3697.54	708.329	0	2468.88	1527.85	6079.13	3102.09	0	9036.59	5878.08	0	871.57	291.379	36957.1	844.309	442.047	21450.4	570.638	439.809	3098.91	5515.32	0	0	13132.4	2495.09	464.057	262.76	6838.55	2065.97	5318.68	2148.79	2203.07	84.607	1403.03	0	875.321	4279.32	2361.16	6361.83
12796	2273.21	19.2694	612.537	1040.41	0	145.965	77.0131	0	590.073	216.102	1011.65	0	0	0	82.9309	0	0	57.5528	0	427.514	0	783.131	0	0	268.05	289.743	525.302	0	0	353.505	0	298.851	0	272.999	0	653.259	607.933	523.073	1845.23	581.018	858.564	1201.91	0	382.183	0	400.163	856.184	286.09	411.123
12800	2273.97	33.0944	5.937	0	476.752	0	31.9482	0	602.413	307.031	209.856	0	0	473.96	18.0099	0	0	0	0	0	0	11.4438	0	0	0	0	0	0	0	0	530.942	149.661	11.2118	0	0	0	0	30.3434	0	0	0	0	28.722	0	0	0	0	0	0
12808	2274.98	33.1463	857.766	0	0	0	11.4738	0	0	14.1316	0	0	0	15.2693	0	0	0	0	66.2073	0	0	5.9361	0	0	0	0	0	0	0	0	29.5785	0	0	0	0	0	0	3.8923	0	0	0	0	0	0	0	0	0	0	0
12813	2276	32.7029	0	17.88	0	0	0	0	0	12.9921	0	0	0	0	0	0	0	0	0	0	0	0	0	0	0	0	0	0	0	0	0	0	0	0	0	0	0	0	0	0	0	0	0	0	0	0	0	0	0
12818	2276.92	32.5153	0	0	0	88.6428	92.8393	142.099	0	91.0921	0	0	0	0	0	0	0	0	0	0	0	0	0	0	0	0	0	0	0	0	0	0	0	0	0	0	0	0	0	0	0	0	0	0	0	0	0	0	0
12829	2277.97	26.2729	13.0372	38.0634	0	62.2129	51.0725	0	131.195	0	0	0	0	0	0	0	0	0	0	0	0	0	0	0	0	0	0	0	0	0	0	0	0	0	0	0	0	0	0	0	0	0	0	0	0	0	0	0	0
12832	2278.09	18.8778	284.409	270.652	547.545	588.326	860.503	368.905	0	93.4125	0	0	0	0	0	0	0	265.059	0	0	2856.89	764.065	66.07	0	635.038	0	454.564	0	331.755	18.9706	0	363.078	0	0	0	583.165	518.596	0	755.621	71.1939	278.505	644.799	450.485	0	1188.72	205.547	0	291.378	0
12836	2278.15	22.143	0	0	0	0	0	0	11.7999	0	103.785	0	524.155	86.3707	0	23.0568	63.3003	0	0	433.9	0	0	0	3514.57	0	0	1476.13	1076.82	0	499.681	335.086	0	0	3873.89	120.261	0	0	1619.82	0	0	17.436	0	0	0	0	0	0	324.817	1111.77
12840	2279	33.9064	27.4493	0	40.0775	3.7304	7.9615	298.007	13.7664	30.4673	0	0	0	0	0	0	0	0	0	0	0	0	0	0	0	0	0	0	0	0	0	0	0	0	0	0	0	0	0	0	0	0	0	0	0	0	0	0	0
12841	2279.01	26.2868	0	0	0	0	0	5.1234	0	0	0	0	0	0	0	0	0	0	0	0	0	0	0	0	0	0	0	0	0	0	0	0	0	0	0	0	0	0	0	0	0	0	0	0	0	0	0	0	0
12850	2280.04	26.723	0	0	90.9735	33.2109	80.7785	103.646	101.369	146.89	0	0	0	0	0	0	0	0	0	0	0	0	0	0	0	0	0	0	0	0	0	0	0	0	0	0	0	0	0	0	0	0	0	0	0	0	0	0	0
12853	2280.25	21.8916	1285.53	856.914	793.802	536.855	788.206	615.702	0	755.642	0	0	0	0	0	0	0	0	0	0	0	0	0	0	0	0	0	0	0	0	0	0	0	0	0	0	0	0	0	0	0	0	0	0	0	0	0	0	0
12863	2281.16	21.7908	199.479	18.0903	134.855	21.7567	0	0	212.109	0	0	0	0	0	0	0	0	0	0	0	0	0	0	0	0	0	0	0	0	0	0	0	0	0	0	0	0	0	0	0	0	0	0	0	0	0	0	0	0
12873	2283	26.0454	1167.72	150.461	864.302	685.328	745.807	1788.98	986.665	114.843	0	0	0	0	0	0	0	0	0	0	0	0	0	0	0	0	0	0	0	0	0	0	0	0	0	0	0	0	0	0	0	0	0	0	0	0	0	0	0
12889	2286.17	22.1135	163.14	0	0	22.4209	0	0	0	0	0	0	195.264	0	27.4809	0	0	0	403.685	245.004	0	102.07	0	321.93	69.1621	62.5867	706.428	11.8047	98.7167	101.73	111.951	644.446	385.897	1098.29	401.975	145.127	506.483	0	39.4869	11.7827	122.004	159.702	31.5478	17.6941	0	287.436	0	69.7886	411.851
12916	2290.19	22.4376	0	207.131	0	0	0	0	0	0	80.6453	0	3386.95	530.398	44.6145	650.715	648.309	0	2002.05	645.885	0	0	0	4119.26	0	149.561	576.693	154.556	0	445.695	5037.67	77.6282	0	1616.23	972.551	0	0	160.19	0	341.979	0	17.7618	0	0	0	0	67.7342	3.6321	0
12917	2290.2	25.3348	0	19.515	125.26	0	417.43	61.4992	0	0	0	0	0	0	0	0	0	0	0	0	0	0	0	0	0	0	0	0	0	0	0	0	0	0	0	0	0	0	0	0	0	0	0	0	0	0	0	0	0
12926	2291.22	25.487	287.609	312.638	424.636	337.434	0	686.953	299.19	608.406	0	0	0	0	0	0	0	0	0	0	0	0	0	0	0	0	0	0	0	0	0	0	0	0	0	0	0	0	0	0	0	0	0	0	0	0	0	0	0
12936	2293.06	33.349	51.3103	16.0266	72.5215	3.3569	12.3941	0	4.6371	114.655	0	0	0	0	0	0	0	0	0	0	0	0	0	0	0	0	0	0	0	0	0	0	0	0	0	0	0	0	0	0	0	0	0	0	0	0	0	0	0
12944	2294.24	21.8431	332.933	20.7558	751.285	658.791	749.43	510.602	519.52	785.241	0	0	0	0	0	0	0	0	0	0	0	0	0	0	0	0	0	0	0	0	0	0	0	0	56.6937	0	0	827.598	0	0	0	0	0	0	0	0	0	0	0
12949	2295.19	21.1121	0	0	85.3605	493.945	0	0	189.133	117.365	2032.74	226.9	2987.51	1946.83	541.762	2612.77	1528.46	0	6103.28	701.55	0	530.898	0	13833.6	0	91.1876	11089.5	309.867	0	1729.22	3531.99	0	0	8009.01	2431.29	144.08	0	6440.63	1489.24	3591.47	1675.64	1640.37	155.712	484.823	0	345.774	2615.93	1391.6	5139.37
12961	2296.97	33.1906	38.8975	0	108.01	0	0	0	0	0	0	0	0	0	0	0	0	0	0	0	0	0	0	0	0	0	0	0	0	0	0	0	0	0	0	0	0	0	0	0	0	26.1255	0	0	0	0	0	0	0
12962	2297.05	26.6595	4991.5	4069.89	9341.13	8176.86	10951.1	4663.94	11009.2	5824.71	0	0	0	0	0	0	0	0	0	0	0	0	0	0	0	0	0	0	0	0	0	0	0	0	0	0	0	0	0	0	0	0	0	0	0	0	0	0	0
12998	2304.15	21.0209	24.0005	253.596	183.493	0	150.211	0	379.626	0	0	0	795.46	49.3341	0	61.7285	0	0	529.736	0	0	0	0	2879.58	0	34.2995	0	0	0	175.651	201.41	0	0	451.094	0	0	0	115.331	0	0	0	0	0	0	0	0	33.0923	0	876.784
13005	2305.09	20.4875	681.946	15.7623	0	0	0	0	81.2753	0	451.113	194.299	0	190.411	455.322	0	0	119.629	0	0	0	424.852	0	378.743	1824.88	181.619	0	0	0	0	298.372	502.528	1815.03	0	0	1755.05	793.971	0	181.309	0	2760.69	1651.96	612.579	0	0	1754.98	112.203	1056.37	320.255
13006	2305.17	25.6452	0	262.456	2348.08	2148.91	2722.08	3411.23	0	1797.16	0	0	0	0	0	0	0	0	0	0	0	0	0	0	0	0	0	0	0	0	0	0	0	0	0	0	0	0	0	0	0	0	0	0	0	0	0	0	0
13013	2306.14	21.5484	58.0279	289.437	0	0	0	0	0	0	0	0	4912.03	0	0	0	0	0	1036.42	2597.04	0	86.9848	0	2933.17	0	0	3060.48	272.102	0	1854.12	6983.53	0	40.7537	13147.6	2878.39	0	0	507.502	0	149.54	0	0	0	1661.42	0	0	364.548	27.2681	952.687
13020	2307.18	22.2498	93.3048	94.1282	0	56.9463	0	0	0	183.462	130.899	0	371.675	412.322	0	525.072	973.098	48.5452	3058.57	0	0	5.0241	0	0	0	115.191	706.41	100.244	0	1196.25	3090.06	102.762	0	1713.13	127.775	59.2943	0	1405.9	53.8782	197.165	0	19.8385	0	0	0	0	0	0	205.948
13041	2311.04	26.7687	0	0	0	22.2894	0	0	43.8963	0	0	0	0	0	0	0	0	0	0	0	0	0	0	0	0	0	0	0	0	0	0	0	0	0	0	0	0	0	0	0	0	0	0	0	0	0	0	0	0
13043	2310.98	29.5128	29.7313	45.4946	0	0	0	0	0	0	0	0	0	24.2442	44.6355	0	0	40.2492	0	0	94.9018	0	0	0	0	0	0	0	49.0439	118.443	0	0	29.2608	76.6823	0	0	0	0	0	0	0	9.0138	0	0	0	0	0	78.9288	0
13045	2311.08	16.2764	61.4341	49.6782	28.0929	81.1089	65.6749	0	105.218	0	17.8455	42.7593	0	29.3446	24.5375	558.013	0	0	0	336.601	77.0163	4.0213	15.0275	0	0	7.5497	178.77	0	111.056	413.019	805.938	51.4739	34.2988	2115.67	0	0	0	94.7205	35.3803	195.768	20.5384	46.8235	0	162.019	0	0	0	0	87.3399
13065	2313.24	19.5695	0	0	179.517	62.9067	0	22.93	0	0	389.815	0	0	0	101.671	0	32.8374	0	0	133.57	0	619.052	0	0	0	29.9573	0	362.948	121.922	125.247	100.622	205.253	0	65.6849	5196.61	118.723	577.078	181.13	278.056	90.1719	178.857	231.012	0	218.588	0	1051.44	0	68.3944	0
13070	2314.22	19.2864	0	0	0	18.5861	0	0	0	0	209.601	0	0	0	36.3656	114.984	0	0	63.4932	0	0	201.188	0	267.05	0	0	378.751	0	0	0	0	0	0	0	0	0	0	145.367	0	163.502	0	0	0	0	0	143.682	53.2732	0	0
13082	2316.97	34.1006	0	0	48.7797	0	0	0	39.6338	111.833	0	0	0	0	0	0	0	0	0	0	0	0	0	0	0	0	0	0	0	0	0	0	0	0	0	0	0	0	0	0	0	0	0	0	0	0	0	0	0
13084	2317.18	22.078	0	0	0	0	0	0	0	0	0	0	0	0	0	172.474	0	0	0	14.9839	0	0	0	0	0	0	0	358.695	0	0	0	0	0	0	0	0	0	0	0	0	0	0	0	0	0	0	0	0	0
13085	2317.23	25.4904	0	0	0	0	0	30.2203	0	0	0	0	0	0	0	0	0	0	0	0	0	0	0	0	0	0	0	181.449	0	0	0	0	0	0	164.113	0	0	0	0	0	0	0	0	0	0	0	0	0	0
13090	2318.22	22.5295	0	198.961	0	0	0	0	0	0	0	0	3799.77	360.059	0	42.8173	329.732	0	1446.95	280.953	0	0	0	2389.56	0	73.5013	443.587	16.3992	0	60.9612	1343.11	0	0	2509.72	1861.63	0	0	0	0	266.131	0	0	0	0	0	0	133.453	0	1290.08
13101	2319.99	26.0315	0	0	443.464	0	420.043	318.618	480.386	16.5188	0	0	0	0	0	0	0	0	0	0	0	0	0	0	0	4.3703	0	0	0	0	0	0	0	0	0	0	0	0	0	0	0	0	0	0	0	0	0	0	0
13140	2325.17	22.78	0	0	0	0	0	0	88.0314	44.3354	0	0	0	0	0	0	0	0	0	9.5523	0	0	0	199.232	0	0	337.496	0	0	0	0	0	0	0	0	37.0231	0	114.413	53.0852	16.8172	136.158	20.5306	0	0	0	3.4811	0	14.4049	0
13159	2328.18	22.2571	9230.18	9862.05	6606	7601.74	3320.32	2568.67	1968.04	1887.95	6622.82	683.475	5609.69	7216.31	8524.9	5147.38	7501.19	6846.23	32718.9	12544.4	6017.1	13587.8	1906.72	27074.5	2504.54	1769.68	44353.9	12085.7	7568.09	20250.7	0	18374.6	12056.1	20418.3	5519.86	13619	7217.87	14513.4	7797.16	8390.43	10835.9	9374.32	4018.3	9646.79	3174.59	18872	5140.76	2999.11	3913.21
13165	2329.18	22.9351	0	94.4513	24.2346	0	0	0	159.817	0	0	175.161	2892.5	45.2331	918.385	713.438	923.344	582.155	0	1310.91	393.509	0	1897.75	0	0	38.0803	0	360.865	133.71	56.3779	1589.19	1651.15	0	5660.82	1390.11	0	71.7134	27.3162	143.361	472.243	0	0	0	0	0	122.333	14.0546	0	0
13175	2331.24	19.3364	0	0	109.974	157.997	0	0	0	0	1117.64	164.852	0	397.364	570.704	0	700.09	0	1090.48	0	0	683.872	0	0	548.928	96.2334	596.542	110.332	551.796	989.927	0	922.547	0	1952.9	0	182.279	291.781	352.156	213.378	237.258	165	197.109	0	265.876	0	1412.37	0	0	0
13194	2334.99	26.1477	0	279.051	267.93	0	0	0	267.564	0	0	0	0	0	0	0	0	0	0	0	0	0	0	0	0	0	0	0	0	0	0	0	0	0	0	0	0	0	0	0	0	0	0	0	0	0	0	0	0
13196	2335.16	22.6129	0	194.412	0	0	0	0	0	0	0	0	153.74	0	0	0	0	0	1052.52	245.345	0	0	0	2468.9	0	0	6630.39	0	0	3123.13	2260.84	0	0	3427.81	645.421	0	0	400.849	0	110.259	0	297.817	0	1013.49	0	358.401	0	0	0
13211	2337.27	21.9759	781.023	376.61	503.163	438.608	431.688	483.279	493.909	505.026	0	0	0	0	0	0	0	0	0	0	0	0	0	0	0	7.059	0	0	925.636	0	0	0	0	0	0	0	0	0	0	0	0	0	0	16.439	0	0	0	0	0
13225	2339.2	20.0252	0	0	147.52	171.228	261.283	0	106.962	50.0515	565.838	0	0	328.058	59.1433	430.704	359.602	1351.4	1975.44	554.813	714.13	56.8461	390.153	1916.57	506.793	751.683	933.216	370.3	0	417.295	0	0	0	0	143.643	286.182	111.252	484.637	676.675	1043.16	428.663	395.271	1566.5	210.428	4451.51	132.506	47.0962	250.276	328.58
13231	2340.02	26.271	10.5102	33.424	89.3599	86.4843	118.404	122.719	0	12.6896	0	0	0	0	0	0	0	0	0	0	0	0	0	0	0	0	0	0	0	0	0	0	0	0	0	0	0	0	0	0	0	0	0	0	0	0	0	0	0
13241	2341.18	22.5742	0	369.097	47.4003	175.089	0	0	0	0	0	0	0	0	3.8174	0	95.506	0	378.912	93.7185	32.2453	0	0	0	0	0	1164.15	0	171.935	749.49	191.653	0	0	1694.24	0	0	48.1305	43.777	77.037	0	0	0	0	489.348	0	186.389	147.628	0	0
13256	2343.17	22.2385	0	163.973	0	0	0	0	0	0	0	0	0	0	0	0	0	0	297.952	0	0	26.0359	0	514.035	0	0	472.12	209.601	167.531	41.666	0	81.0414	0	267.89	33.1155	165.004	163.95	305.664	52.7728	0	605.131	26.7855	0	0	0	83.2997	0	42.1647	132.391
13264	2344.16	17.5185	0	88.5042	139.371	104.884	21.0077	21.8112	0	0	123.157	0	0	0	0	0	0	0	0	0	0	32.6316	0	0	50.6419	0	239.75	0	377.833	25.703	0	0	50.1456	0	0	0	0	0	0	129.882	41.3062	16.3228	24.2339	78.2839	0	158.746	0	62.8305	0
13277	2346.3	22.121	0	0	69.5905	57.6374	6.9956	132.878	103.374	85.5417	0	0	0	0	0	0	0	0	0	0	0	0	0	0	0	0	0	0	0	0	0	0	0	0	0	0	0	0	0	0	0	0	0	0	0	0	0	0	0
13280	2347.14	21.7051	241.198	228.092	0	0	0	0	0	0	0	0	0	0	0	0	0	0	0	0	0	0	0	0	0	0	0	0	0	0	0	0	0	0	0	0	0	0	0	0	0	0	0	0	0	0	0	0	0
13302	2350.99	26.6838	0	22.1005	0	0	0	739.269	0	473.49	0	0	0	0	0	0	0	0	0	0	0	0	0	0	0	0	0	0	0	0	0	0	0	29.3113	0	0	0	0	0	0	0	0	0	0	0	0	0	0	0
13304	2351.2	22.6421	0	99.2249	0	8.349	141.883	0	0	0	0	0	26.1409	0	2.3101	0	0	0	164.26	0	61.7912	168.397	0	0	0	0	66.9819	0	134.937	265.305	119.993	17.895	0	0	0	0	0	39.6396	7.9932	0	0	0	0	41.4817	0	0	167.889	7.2227	30.8908
13323	2354.04	26.2585	403.12	19.2091	492.851	384.396	537.035	400.193	384.05	353.604	0	0	0	0	0	0	0	0	0	0	0	0	0	0	0	0	0	0	0	0	0	0	0	0	0	0	0	0	0	0	0	0	0	0	0	0	0	0	0
13331	2355.12	20.5768	2675.65	1650.82	0	221.689	0	189.701	214.318	358.506	1146.16	773.288	0	511.015	620.684	141.446	33.8196	565.372	416.502	778.821	291.627	1694.4	0	1731.43	1684.39	0	1197.62	481.467	547.974	149.209	0	1646.5	1543.48	449	619.831	774.015	256.402	388.348	1028.26	294.544	2087.47	1464.41	979.195	777.283	0	1429.18	159.168	572.903	1386.4
13348	2358.19	22.8927	0	489.54	0	0	66.6665	0	174.706	0	725.073	0	6579.72	434.814	150.687	1159.48	1558.69	0	9338.56	2829.83	0	0	147.707	7089.48	0	664.416	0	0	0	2327.31	6154.85	0	0	1805.45	981.662	53.8461	0	3634.97	88.4279	1898.22	0	37.5607	108.582	648.02	0	0	693.319	118.107	5991.09
13356	2359.18	22.6589	0	362.793	0	0	0	0	0	0	0	0	0	0	0	0	0	29.5047	0	15.222	0	0	0	0	0	0	0	0	0	0	0	737.56	431.705	3456.98	392.72	17.9804	0	666.972	15.0773	0	0	46.6554	98.8866	447.345	0	473.921	0	0	0
13363	2361.12	32.5667	58.6825	261.434	0	0	0	0	0	0	0	0	0	0	0	0	0	0	0	0	0	0	0	0	0	0	0	0	0	0	0	0	0	0	0	0	0	0	0	0	0	0	0	0	0	0	0	0	0
13373	2362.16	25.9692	852.709	657.515	0	0	0	20.2558	0	0	0	0	0	0	0	0	0	0	0	0	0	0	0	0	0	0	0	0	0	0	0	0	0	0	0	0	0	0	0	0	0	0	0	0	0	0	0	0	0
13401	2366.17	18.959	5612.45	423.171	1306.03	906.421	534.933	660.245	72.2976	101.444	0	1571.1	0	0	0	0	0	2479.89	0	0	772.552	2361.87	318.105	0	3194.24	0	42.4916	336.902	1449.55	0	0	8920.72	6619.97	0	0	6842.96	7076.94	0	527.095	0	2786.43	2223.48	1200.39	0	4113.84	2135.33	0	1101.19	25.0824
13402	2366.23	22.2743	0	71.4138	6.871	0	0	0	0	0	0	0	88.5957	0	0	0	0	0	0	0	0	0	549.477	0	0	0	0	0	0	0	0	0	0	28.5272	0	0	0	0	0	0	0	0	0	0	0	0	0	0	0
13408	2367.12	22.9168	9.5161	213.457	0	0	118.691	37.8531	0	39.1939	91.1273	0	0	0	0	0	0	95.1846	449.884	0	0	0	0	0	0	0	67.1215	0	0	302.272	0	18.9552	0	0	0	32.8152	0	0	148.543	25.7406	0	16.561	0	509.512	68.8085	0	241.601	28.1834	11.6894
13409	2367.15	26.3422	0	0	47.5501	0	0	0	63.0548	139.047	0	0	0	0	0	0	0	0	0	0	0	0	0	0	0	0	0	0	0	0	0	0	0	0	0	0	0	0	0	0	0	0	0	0	0	0	0	0	0
13417	2368.03	26.4425	36.8306	61.2859	387.871	292.353	398.804	0	139.396	321.02	0	0	0	0	0	0	0	0	0	0	0	0	0	0	0	0	0	0	0	0	0	0	0	0	0	0	0	0	0	0	0	0	0	0	0	0	0	0	0
13444	2374.22	20.4173	1691.51	498.108	820.027	248.148	83.5774	944.48	180.125	695.239	713.506	628.521	0	0	137.333	0	0	458.799	0	0	592.67	3722.66	0	0	3696.43	249.096	38.4184	527.501	1312.26	0	0	5414.72	2836.24	0	0	1789.73	3077.82	0	1129.04	465.542	1995.14	1696.79	2073.37	0	967.134	3446.32	208.515	1746.64	961.987
13463	2376.98	26.223	45.7489	0	20.9944	50.3788	27.1254	0	0	18.1548	0	0	0	0	0	0	0	0	0	0	0	0	0	0	0	0	0	0	0	0	0	0	0	0	0	0	0	0	0	0	0	0	0	0	0	0	0	0	0
13467	2377.15	19.2265	5579.03	455.235	2140.54	1144.27	788.447	693.56	384.009	371.878	0	250.478	0	0	0	0	0	2486.65	0	0	594.747	2297.85	112.586	0	5740.37	421.691	0	453.528	348.52	0	0	12036.3	7224.09	0	464.162	6649.16	5656.93	0	2542.28	208.514	3588.77	2327.72	4309.18	0	3482.6	3819.89	0	1190.12	242.587
13471	2377.27	22.2816	0	449.919	932	0	549.917	39.9723	1512.26	767.175	0	0	297.606	112.537	30.9566	0	25.1168	0	466.509	63.558	0	0	0	1438.89	0	89.9894	120.075	243.816	0	0	0	0	0	291.491	420.161	0	61.148	0	28.2328	264.088	0	0	0	0	0	32.307	138.646	0	739.703
13485	2378.24	22.1486	956.673	0	190.058	336.499	0	1313.23	0	334.495	0	0	0	137.723	0	182.852	0	0	979.122	0	0	0	0	0	0	0	63.6562	118.361	12.2198	103.693	1008.92	62.5556	0	0	31.9901	0	0	89.4532	26.3134	0	0	79.8961	0	161.143	0	5.3851	0	0	0
13493	2379.2	19.7563	0	0	570.13	68.4833	0	0	687.035	0	0	0	0	0	0	0	0	0	0	0	71.8958	17.9289	0	608.905	312.286	0	0	0	0	0	0	0	0	0	0	0	516.902	0	145.176	0	340.891	210.496	623.607	0	0	0	0	0	2036.94
13497	2379.24	21.9277	0	20.4503	0	0	0	0	0	0	0	0	0	0	0	983.027	0	0	0	329.935	0	8.3986	0	13033.5	0	150.824	275.377	0	0	0	0	0	0	0	0	0	0	0	104.54	127.83	145.694	162.711	0	0	0	11.3177	0	135.245	1041.82
13502	2380.22	20.4707	0	266.575	0	0	0	205.814	53.282	0	1976.52	421.582	1159.87	1602.82	368.349	469.518	1548.33	57.8824	2396.58	679.837	327.437	312.988	0	10359.1	535.166	219.915	6106.77	185.978	272.955	693.229	1708.61	0	0	3585.31	89.3983	619.758	530.639	3066.78	1838.78	1749.67	2118.52	1388.37	1438.75	702.605	0	299.608	1100.24	1191.89	919.281
13510	2381.2	20.5911	0	705.059	1748.42	1873.81	265.598	219.052	2111.25	43.1503	0	0	115.097	0	0	384.667	0	0	0	0	0	0	0	0	0	0	0	0	0	0	449.884	0	0	0	0	0	0	0	85.1056	0	0	0	0	0	0	0	0	0	0
13515	2382.14	20.4445	2048.93	0	564.63	398.151	2313.3	498.828	0	2692.97	0	0	0	0	0	0	0	0	0	0	0	0	0	0	0	0	0	0	0	0	0	0	0	0	0	0	0	0	0	32.1347	0	0	0	0	0	21.8832	0	0	0
13517	2383.07	27.3092	23.6529	0	42.5605	34.4494	59.4674	3.4595	39.7975	0	0	0	0	0	0	0	0	0	0	0	0	0	0	0	0	0	0	0	0	0	0	0	0	0	0	0	0	0	0	0	0	0	0	0	0	0	0	0	0
13556	2391.04	26.2961	0	0	199.371	59.4045	0	84.1193	0	15.3101	0	0	0	0	0	0	0	0	0	0	0	0	0	0	0	0	0	0	0	0	0	0	0	0	0	0	0	0	0	0	0	0	0	0	0	0	0	0	0
13583	2394.3	22.073	113995	55540.1	112930	134924	155684	107072	140851	132959	0	0	0	0	0	0	0	0	0	0	0	0	0	0	0	0	0	0	0	0	0	0	0	0	0	0	0	0	0	0	0	0	0	0	0	0	0	0	0
13592	2395.2	22.9329	0	0	0	18.1195	0	0	114.864	0	0	0	0	29.8254	0	0	365.995	0	0	0	0	0	0	147.588	0	95.5025	0	0	0	0	0	0	0	285.285	110.006	0	0	159.749	0	0	0	6.194	0	25.2509	0	0	0	0	0
13656	2405.26	22.6992	0	795.004	0	0	0	0	0	0	0	0	1002.91	15.9275	0	0	12.0245	0	1319.08	17.275	0	0	0	3415.73	0	41.041	1384.43	0	0	477.995	990.761	0	0	1892.83	994.633	0	0	299.151	0	82.9825	0	0	0	0	0	147.731	319.872	0	2136.44
13676	2408.26	21.0658	20.3312	231.336	0	109.855	0	0	0	0	1654.47	32.9586	3099.56	2310.69	542.793	1494.12	885.537	0	4064.26	1079.72	0	419.303	0	14536.5	0	0	9826.44	378.483	0	1038.25	2415.38	0	0	5467.22	1354.75	0	0	4558.06	997.759	2401.7	1389.7	83.8083	0	410.402	0	131.388	1895.3	754.414	2667.76
13687	2409.3	22.0802	0	0	0	244.511	0	0	100.819	0	0	0	48.0183	0	0	25.9716	0	0	0	0	0	0	0	100.225	0	0	0	0	0	0	0	0	0	0	0	0	0	0	0	0	0	0	0	35.3264	0	0	0	0	0
13691	2410.03	26.6081	49.659	0	0	0	12.1941	0	0	39.403	0	0	0	0	0	0	0	0	0	0	0	0	0	0	0	0	0	0	0	0	0	0	0	0	0	0	0	0	0	0	0	0	0	0	0	0	0	0	0
13695	2410.3	22.139	0	0	457.488	47.2947	301.641	1234.67	571.255	614.443	0	0	0	0	0	0	144.336	0	0	0	0	0	0	0	0	0	0	0	0	0	0	0	0	0	0	0	0	0	0	158.643	0	0	0	0	0	0	0	0	0
13700	2411	26.5586	0	0	0	21.7421	9.4789	112.463	0	195.295	0	0	0	0	0	0	0	0	0	0	0	0	0	0	0	0	0	0	0	0	0	0	0	0	0	0	0	0	0	0	0	0	0	0	0	0	0	0	0
13708	2412.23	21.1258	187.983	313.863	0	0	0	0	0	0	0	17.6043	0	0	0	0	0	0	0	0	0	32.7905	0	313.709	0	0	179.167	839.289	0	0	477.294	0	0	782.863	0	0	0	0	46.7053	92.3977	186.885	240.934	0	0	0	0	94.0588	0	700.099
13732	2415.2	22.787	0	28.7097	0	0	0	0	0	0	0	0	0	144.489	36.7782	243.999	200.438	0	292.023	94.7382	34.7448	0	0	0	0	0	202.51	0	11.0392	216.349	0	85.2817	0	458.52	0	71.4914	0	360.141	20.1067	0	0	32.8078	0	125.475	0	87.8254	26.097	0	51.752
13759	2419.23	22.4208	78.7318	2354.47	0	0	0	0	0	0	72.831	0	13797.9	720.951	23.1455	894.095	1120.33	305.26	7531.87	12614.4	1597.92	27.1557	57.9412	22057.1	0	305.651	20087.5	507.875	224.263	11261.7	33121.6	173.429	272.878	28093	10873.9	0	0	5819.46	240.586	2533.41	0	225.812	26.6712	3178.3	931.343	88.7992	3344.74	0	5418.47
13788	2425.07	26.6752	0	0	662.856	754.593	1198.2	494.509	634.572	635.246	0	0	0	0	0	0	0	0	0	0	0	0	0	0	0	0	0	12.2199	0	0	0	0	0	0	0	0	0	0	0	0	0	0	0	0	0	0	0	0	0
13797	2427.28	19.2652	0	0	0	0	0	0	0	0	42.3758	0	0	0	0	0	0	0	68.5475	0	0	201.396	0	0	0	0	0	16201.4	0	0	55.2581	0	0	0	1399.4	0	0	0	0	0	0	0	0	0	0	296.988	0	0	0
13825	2433.32	20.3468	0	16.7088	0	0	0	0	0	0	0	0	0	0	0	0	0	0	0	0	0	0	0	0	0	0	0	0	0	0	0	0	0	0	0	0	0	0	0	0	0	0	0	0	0	0	0	0	0
13861	2439.12	26.9866	203.418	12.9914	128.354	54.4157	46.3616	192.696	0	169.508	142.623	828.086	0	93.804	173.837	428.277	230.717	0	586.176	443.943	0	0	0	635.048	0	0	21.3241	300.83	608.564	37.48	0	2115.27	659.271	219.022	0	69.6111	86.3898	0	0	0	45.4753	60.0428	0	0	0	0	0	12.5823	0
13868	2440.16	27.6515	13.8655	0	12.4153	0	117.624	22.7296	13.4424	0	0	0	0	0	98.2267	208.684	209.355	0	0	0	1558.42	58.0231	334.601	0	0	0	0	0	487.406	0	0	98.8588	0	7.4587	0	0	0	0	22.9262	0	0	0	0	148.647	0	0	0	0	0
13899	2444.3	19.8674	4991.73	5251.57	6357.33	6402.62	475.075	1088.66	1882.33	1264.95	6316.33	1789.54	3304.11	3742.72	3055.06	4131.92	7293.87	1144.28	4956.18	6043.44	904.509	12395.5	1442.31	9865.64	6074.3	1423.12	980.635	2013.49	4527.23	5545.52	1148.03	4877.9	2799.27	8743.14	4661.04	5296.18	12062.9	4934.86	6342.64	2444.98	7064.27	6737.98	3215.97	5350.88	2281.17	15900.1	809.532	4890.09	2123.55
13909	2445.28	19.9383	0	56.8999	0	0	0	0	0	0	0	0	0	0	9.9327	0	105.618	39.7757	0	0	0	13.2142	0	0	0	0	0	0	222.342	0	0	420.43	0	0	0	0	0	0	0	0	61.0889	0	0	35.5736	0	122.873	0	0	0
13927	2449.27	27.6808	0	328.945	77.2025	444.617	0	0	154.605	0	213.615	0	347.862	1365.29	636.313	1695.06	1854.3	3.1972	8307.79	2573.61	0	146.742	0	4866.41	0	21.4596	3384.59	503.828	842.303	5077.39	8086.26	58.1669	152.518	4203.17	241.928	32.8878	0	2161.85	303.143	1097.5	495.104	344.262	50.2394	1045.81	0	186.485	1506.24	239.197	2515.21
13934	2450.34	22.2941	2368.05	2221.59	752.194	775.059	1302.52	1962.27	1022.41	2109.94	0	0	140.869	0	0	0	0	0	0	0	0	0	0	0	0	0	0	0	0	0	0	0	0	0	0	0	0	0	0	0	0	0	0	0	0	0	0	0	0
13935	2450.35	20.1363	6503.35	4710.51	259.341	0	0	456.939	1109.12	807.345	0	0	0	0	0	0	0	0	0	0	0	0	0	0	0	0	0	0	0	0	0	0	0	0	0	0	0	0	0	0	0	0	0	0	0	0	0	0	0
13940	2451.28	21.8787	31.4031	946.053	0	75.1088	460.466	0	36.9505	0	0	0	314.422	108.335	0	0	0	0	100.423	0	0	0	0	0	0	0	0	0	0	0	0	0	424.916	0	0	0	0	0	0	0	0	0	264.587	0	0	0	0	0	0
13949	2453.27	22.0299	0	644.819	302.558	0	420.429	0	0	0	0	0	0	0	0	0	0	0	0	0	0	0	0	0	0	0	0	0	0	0	0	0	0	0	0	0	0	0	0	0	0	0	0	0	0	0	0	0	0
13953	2454.26	22.7741	122.006	0	4608.37	0	0	0	0	59.9896	0	0	0	0	0	0	0	0	0	17.11	0	0	87.7355	0	0	0	0	0	0	0	0	0	0	0	0	129.109	0	0	24.4925	0	0	0	0	0	0	0	0	0	0
13962	2455.23	22.7708	611.141	2417.89	607.092	307.01	0	40.1491	0	15.3453	1065.67	0	1447.92	1714.56	1473.96	1783.89	1704.57	87.6842	9964.26	1321.49	87.2806	1026.34	0	7117.72	0	135.132	9195.12	1461.68	4041.13	7619.37	0	750.986	174.151	8651.05	1997.4	189.225	0	4717.3	1402.19	946.468	979.288	1675.02	57.0379	3771.28	0	1323.28	1339.81	150.221	1191.58
13995	2461.29	20.8932	0	0	0	80.2575	0	0	0	0	0	0	507.999	0	0	348.001	0	0	0	0	0	58.9764	0	4348.36	0	0	1563.64	0	0	313.211	0	0	0	0	0	0	0	483.401	136.263	457.694	126.497	142.242	0	47.8087	0	59.5644	280.677	66.0907	0
14001	2462.06	26.8918	0	0	36.0979	0	90.5412	0	0	14.3552	0	0	0	0	0	0	0	0	0	0	0	0	0	0	0	0	0	0	0	0	0	116.516	0	0	0	0	0	0	0	0	0	0	0	0	0	0	0	0	0
14016	2464.25	22.6461	156.608	0	0	0	0	0	0	0	0	0	0	61.8006	0	0	22.9708	0	50.617	75.5846	0	0	0	1539.22	0	0	0	0	0	43.3708	374.219	0	0	236.993	0	0	0	0	0	0	0	0	0	0	0	0	78.9332	0	273.34
14024	2465.31	22.327	0	164.444	0	0	0	41.4692	0	0	0	0	0	0	0	0	0	0	0	0	0	0	0	0	0	0	0	0	0	0	49.9486	0	0	0	0	0	0	0	0	0	0	0	0	0	0	0	0	0	0
14026	2466.06	26.7462	0	0	8.574	0	0	76.5852	52.7783	71.2605	0	0	0	0	0	0	0	0	0	0	0	0	0	0	0	0	0	0	0	0	0	0	0	13.2079	717.942	0	0	0	0	0	0	0	0	0	0	0	0	0	0
14031	2466.27	26.4238	65.6982	98.0968	30.8168	0	0	0	26.7898	0	0	0	0	0	0	0	0	0	0	0	0	0	0	0	0	0	0	0	0	0	0	0	0	0	0	0	0	0	0	0	0	0	0	0	0	0	0	0	0
14035	2467.08	27.017	6.5793	0	46.7247	22.515	13.9384	0	0	0	0	0	0	0	0	0	0	0	0	0	0	0	0	0	0	0	0	0	0	0	0	0	0	0	0	0	0	0	0	0	0	0	0	0	0	0	0	0	0
14037	2467.24	20.5309	973.018	1359.53	966.672	890.633	1315.54	215.467	824.502	542.381	3359.44	1949.02	933.795	1005.92	328.533	564.45	1825.95	3062.44	3562.11	4989.08	2497.28	928.315	1504.65	12569.4	3452.55	2265.64	3962.05	3169.88	1544.34	1165.9	1202.48	1613.23	1140.77	4689.67	1074.69	989.211	516.474	1642.29	3530.02	3287.03	1742.96	2026.53	7473.43	1170.15	5650.35	913.926	3400.75	1885.67	2319.51
14044	2469.04	35.3974	23.4871	0	38.928	0	4.4038	332.063	0	11.121	0	0	0	0	0	0	0	0	0	0	0	0	0	0	0	0	0	0	0	0	0	0	0	0	0	0	0	0	0	0	0	0	0	0	0	0	0	0	0
14076	2476.17	35.3835	244.067	204.247	1378.65	948.777	1427.77	4352.34	965.291	4427.62	0	0	0	0	0	0	0	0	0	0	0	0	0	0	0	0	0	0	0	0	0	0	0	0	0	0	0	0	0	0	0	0	0	0	0	0	0	0	0
14088	2478.05	27.0621	0	0	41.2379	39.1854	62.2439	0	48.3583	0	0	53.0336	0	0	0	15.3521	0	5.3366	0	0	7.8391	0	0	0	0	0	0	0	22.0876	0	0	13.2766	0	0	0	0	0	0	0	0	0	0	0	0	0	0	0	0	0
14091	2478.25	22.0389	322.912	152.613	0	0	0	0	0	0	0	0	0	45.7402	1058.73	63.0281	35.8508	0	67.1057	0	0	0	0	97.3726	0	0	0	0	0	0	0	0	59.4428	0	137.634	0	0	0	0	0	0	0	0	0	0	418.863	0	0	86.0209
14098	2479.3	20.8792	7391.37	45512.9	7471.84	18815.9	5361.37	1627.06	6830.92	4103.94	67893.5	14372.6	146050	71277.1	24710.6	95487.8	73605.2	3799.16	187331	146739	4810.05	22627.8	6551.24	606681	16289.8	22566.5	226309	14757	11291.8	95751.3	158431	7860.75	0	279248	65012.5	8560.75	5455.38	110040	31052.5	77550.1	31438	34824.8	17324.4	31566.5	5775.76	21127.9	75357.5	23474	91366.2
14106	2480.28	21.6471	287.611	156.809	0	0	0	0	0	0	2624.51	126.908	18447.3	16.5487	300.665	5694.55	0	0	9937.29	0	0	0	85.6069	0	0	0	0	0	117.04	56.2266	8242.19	0	0	11062.1	0	0	0	505.226	0	0	0	0	13.9125	711.255	0	0	76.3265	0	69.4651
14111	2481.28	22.2654	176.624	37.2519	0	0	0	0	0	0	0	0	464.413	0	0	0	0	0	215.112	0	0	0	0	182.166	0	0	325.38	0	0	0	0	0	0	136.084	0	0	0	0	0	0	0	0	0	0	0	0	0	0	0
14117	2482.1	27.0966	0	0	80.8598	102.197	153.249	69.4605	75.4537	192.45	0	0	0	0	0	0	0	0	0	0	0	0	0	0	0	0	0	0	0	0	0	0	0	0	0	0	0	0	0	0	0	0	0	0	0	0	0	0	0
14137	2486	26.8475	35.997	32.7631	0	0	0	0	0	21.0201	0	5.8967	227.824	17.1964	4.424	60.921	48.9068	0	35.1132	0	0	8.5283	26.7219	0	0	0	0	481.244	35.7662	28.7337	1396.12	0	7.9017	0	0	88.7688	5.9538	332.043	55.6327	0	71.9378	0	0	0	81.0509	0	53.46	27.0674	262.034
14154	2488.23	22.422	0	5.5841	147.495	5.8011	0	245.256	0	0	0	0	2660.52	0	4.3834	1383.79	310.327	945.114	0	99.9814	2466.9	0	914.701	0	108.804	0	0	8589.11	51.1709	0	1072.78	1744.79	273.328	72.9428	0	151.016	27.2236	0	0	0	0	0	699.534	0	638.364	0	0	39.8536	0
14168	2491.06	35.3536	0	0	25.2393	0	0	58.23	0	65.055	0	0	0	0	0	0	0	0	0	0	0	0	0	0	0	0	0	0	0	0	0	0	0	0	0	0	0	0	0	0	0	0	0	0	0	0	0	0	0
14176	2492.28	22.9787	0	515.415	0	10.5712	49.0032	0	0	0	384.769	0	147.605	874.185	0	11.4358	524.72	0	3024.35	366.757	0	0	0	3939.65	0	10.965	1484.88	0	101.724	61.1108	3137.59	0	0	1775.84	425.236	0	0	1274.38	6.088	293.007	8.4988	0	13.8182	93.4465	0	0	0	68.1573	1355.39
14185	2493.19	35.7322	519.605	232.446	0	0	0	0	0	0	0	0	0	0	0	0	0	0	0	0	0	0	0	0	0	0	0	0	0	0	0	0	0	0	0	0	0	0	0	0	0	0	0	0	0	0	0	0	0
14186	2493.23	22.471	0	820.351	0	392.178	0	0	0	71.0869	0	0	0	0	3.5373	0	0	0	0	25.2104	0	0	0	0	0	0	57.4552	31.124	0	0	0	0	0	0	0	0	51.049	61.745	0	0	0	0	0	0	0	0	15.2283	29.8839	0
14196	2494.34	22.5733	747.501	0	30.9754	0	0	13.0357	0	0	0	0	0	0	0	0	0	0	0	0	0	0	0	0	0	0	0	0	0	0	0	0	0	0	0	20.7427	0	0	0	0	0	0	0	0	0	0	0	109.018	0
14204	2495.34	22.4994	0	774.165	13.9744	0	0	24.0734	74.9758	33.0205	0	0	0	0	0	0	0	0	0	0	0	0	0	0	0	0	0	0	0	0	0	0	0	0	0	0	0	0	0	0	0	0	0	0	0	0	0	0	0
14216	2496.33	22.6236	0	0	0	14.6546	26.361	14.0605	0	29.2021	0	0	0	0	0	0	0	0	0	0	0	0	0	0	0	0	0	0	0	0	0	0	0	0	0	0	0	0	0	0	0	0	0	0	0	0	0	0	0
14221	2497.09	27.2323	84.9359	0	190.536	135.566	397.847	227.974	250.058	21.2594	0	0	0	0	0	0	0	0	0	0	0	0	0	0	0	0	0	0	0	0	0	0	0	0	0	0	0	0	0	0	0	0	0	0	0	0	0	0	0
14284	2506.31	20.7674	40.8609	0	0	0	1168.81	71.5529	0	0	0	0	0	0	0	0	0	3685.16	0	0	6563.78	0	301.228	0	0	162.688	0	0	0	35.2817	0	1210.89	2006.29	0	0	244.217	983.163	25.5414	0	0	0	0	300.025	0	3583.3	0	0	378.335	0
14292	2507.34	21.052	1015.66	27187.3	2477.36	6597.73	84.5489	654.507	2968.44	1325.79	28724.7	8621.04	76592.1	43500.2	10989.4	49040.6	31115.6	17.4955	123353	51367.9	0	11988.3	1714.59	191318	6914.89	6338.73	92148.8	10431.2	5901.29	40429.9	79635.9	3551.86	0	151948	51267.8	3063.25	1373.25	89047.8	18322.5	42767.6	17427.6	18119.2	4530.69	18603.5	0	8972.58	33920.6	11612.5	53563.6
14305	2508.32	22.1207	0	0	465.417	528.562	497.331	0	259.561	279.631	1194.61	0	8296.24	0	455.845	744.719	0	0	2696.45	0	0	27.5153	0	0	0	0	0	203.265	0	0	3649.51	0	0	1550.7	113.536	0	0	307.307	53.528	215.385	0	0	0	0	0	0	287.375	0	136.16
14342	2514.14	35.5172	1087.2	523.293	1461.09	1287.45	1401.57	0	1341.82	0	0	0	0	0	0	0	0	0	0	0	0	0	0	0	0	0	0	0	0	0	0	0	0	0	0	0	0	0	0	0	0	0	0	0	0	0	0	0	0
14385	2522.37	20.5062	77.2843	20.3378	0	0	0	0	0	0	0	0	0	0	0	0	0	0	0	0	0	0	0	0	0	0	0	0	0	0	0	0	0	0	0	0	0	0	0	0	0	0	0	0	0	0	0	0	0
14393	2523.33	22.4804	0	0	51.9819	44.3961	28.766	224.081	116.954	103.948	0	0	0	0	0	0	0	0	0	0	0	0	0	0	0	0	0	0	0	0	0	0	29.4789	0	0	0	0	0	0	0	0	0	0	0	0	0	0	0	0
14398	2524.33	22.4418	0	0	0	22.7065	414.214	0	10.3129	215.981	0	0	75.3018	0	0	0	0	0	0	0	0	4.3085	0	0	0	0	0	0	0	0	0	61.4104	0	0	0	0	0	0	0	0	0	0	0	0	0	0	0	0	0
14406	2525.36	22.0934	1344.44	2798.12	172.552	113.131	0	470.683	430.846	639.227	0	0	0	0	0	0	0	0	0	0	0	0	0	0	0	0	0	0	0	0	0	0	0	0	0	0	0	0	0	0	0	0	0	0	0	0	0	0	0
14426	2528.25	19.4186	0	0	239.166	208.992	0	0	0	0	0	0	0	0	0	0	0	0	122.157	0	379.183	0	0	0	0	0	1537.66	0	0	0	0	474.112	0	361.429	0	0	1518.55	0	272.757	0	0	0	0	0	182.529	0	481.771	340.346	0
14453	2532.32	22.5608	0	12304.4	512.776	1510.29	0	0	562.172	343.117	1152.96	0	61889.4	6663.45	281.136	6679.6	6339.43	0	44888.4	46353	0	104.994	54.1405	88694	0	948.556	81575.5	920.532	393.714	34336	120860	0	0	91923.7	29903.4	88.2956	0	24810.4	2129.16	9070.65	14.7384	1810.4	87.6727	14581.4	0	1953.52	14505.9	642.362	10118.2
14465	2533.3	23.4515	0	855.641	0	0	0	0	0	0	21.4277	0	6049.28	0	50.3117	756.003	679.691	0	4098	1573.54	0	0	0	1321.36	0	12.9898	699.778	19.7231	40.4299	252.821	18731.3	0	0	9113.54	284.634	0	0	1018.71	0	139.151	0	0	0	837.754	0	0	858.352	4.6052	558.299
14479	2536.11	27.1688	100.754	279.073	1737.07	2059.93	2136.52	1209.11	2013.03	2093.44	0	0	0	0	0	0	0	0	0	0	0	0	0	0	0	0	0	0	0	0	0	0	0	0	0	0	0	0	0	0	0	0	0	0	0	0	0	0	0
14507	2541.23	26.5476	2912.82	1831.27	0	0	0	0	0	0	0	0	0	0	0	0	0	0	0	0	0	0	0	0	0	0	0	0	0	0	0	0	0	0	0	0	0	0	0	0	0	0	0	0	0	0	0	0	0
14516	2542.26	23.0383	2282.63	4072.17	4269.06	4954.84	1169.16	1444.42	967.577	3634.38	4760.46	1246.69	2724.14	4529.22	4902.92	3766.46	1332.46	1453.44	20716.2	3618.19	1362.52	4353.06	1597.32	22122.8	4137.03	1133.81	14591.5	7064.9	4669.13	4507.05	4588.86	5155.22	5946.14	6029.99	6891.91	9424.76	2699.26	15421.1	3805.42	2189.31	6793.01	6663.55	3631.99	4763.39	802.604	8737.6	4396.23	2664.82	7308.73
14523	2543.24	23.8781	75.4866	632.709	106.179	205.99	136.782	0	76.3049	269.017	300.62	0	875.744	3.0331	23.9195	611.503	748.1	255.963	4641.5	151.222	180.134	283.251	221.971	0	0	183.171	87.4649	0	1712.3	985.795	2866.25	560.778	79.6569	2444.46	0	0	0	517.085	111.437	61.3823	0	0	0	1375.82	0	186.004	648.826	145.993	193.595
14540	2546.33	22.5511	191.37	3266.38	0	0	0	0	0	199.831	192	0	8919.13	1298.56	9.1866	1159.87	933.226	0	9167	6745.67	0	89.5361	0	19188.4	0	220.795	14335.5	1021.82	51.5182	4164.69	8944.62	0	0	20641.7	8711.93	0	0	4035.63	709.498	2044.52	58.9798	387.636	9.0968	2604.16	0	166.123	1614.77	118.097	5816.73
14544	2547.3	23.2907	0	188.267	0	0	0	0	0	0	0	0	3326.26	6.4705	2.5084	18.473	260.065	0	1303.62	219.614	0	0	0	107.458	0	0	0	0	0	820.681	1374.57	0	0	4661.52	57.2323	0	0	128.703	0	0	0	0	0	348.976	0	0	94.4033	0	586.616
14580	2554.1	35.7886	0	0	242.576	208.646	304.384	693.181	97.2657	0	0	0	0	0	0	0	0	0	0	0	0	0	0	0	0	0	0	0	0	0	0	0	0	0	0	0	0	0	0	0	0	0	0	0	0	0	0	0	0
14581	2554.13	27.457	6903.1	5314.02	20859.4	20995.8	36626.6	10043.1	27305.4	7991.78	0	0	0	0	0	0	0	0	0	0	0	0	0	0	0	0	0	0	0	0	0	0	0	0	0	0	0	0	0	0	0	0	0	0	0	0	0	0	0
14592	2556.29	21.931	416.894	0	0	105.603	0	0	0	0	0	0	227.167	0	0	0	0	0	0	0	0	0	0	0	183.615	0	0	0	0	0	224.783	0	0	0	0	0	0	31.0322	0	0	0	0	0	0	0	14.3765	0	0	0
14596	2557.32	19.4189	0	0	224.919	340.192	78.3996	75.0067	0	0	0	0	0	0	0	0	0	0	0	70.7847	382.27	0	0	0	0	0	143.67	0	258.202	0	0	0	0	0	0	0	1052.48	0	0	0	0	0	0	0	0	0	0	0	0
14597	2557.34	22.6556	251.646	0	153.843	0	156.931	220.213	142.977	86.7593	0	0	0	0	0	0	0	0	0	0	0	0	0	0	0	0	0	0	0	0	0	0	0	0	0	0	0	20.5563	0	0	0	0	0	0	0	0	0	0	0
14646	2568.14	27.4513	142.764	82.4787	738.021	838.289	1506.01	487.193	733.687	375.716	0	0	0	0	0	0	0	0	0	0	0	0	0	0	0	0	0	0	0	0	0	0	0	0	0	0	0	0	0	0	0	0	0	0	0	0	0	0	0
14648	2568.28	23.3775	0	0	14.4723	0	0	0	0	47.1479	0	11.6803	0	110.414	34.0113	0	133.67	0	1098.13	0	0	0	0	91.2247	0	17.453	19.3825	0	0	0	0	0	0	748.003	0	0	0	67.8781	0	53.6055	0	13.7575	0	64.0527	0	75.8998	0	13.5621	0
14693	2576.11	28.0932	10.091	0	14.9738	9.9786	0	169.296	0	179.047	0	0	0	0	0	0	0	0	0	0	0	0	0	0	0	0	0	0	0	0	0	0	0	0	0	0	0	0	0	0	0	0	0	0	0	0	0	0	0
14724	2580.28	23.1994	0	0	0	15.21	0	0	0	0	0	0	0	0	0	0	7.6458	8.349	766.01	23.7388	0	0	0	0	0	0	0	0	0	39.1465	0	0	0	0	82.5172	0	0	0	0	0	0	0	0	24.5761	0	0	0	0	0
14730	2581.36	18.7741	290.749	0	0	0	0	125.189	58.9994	0	765.511	0	0	0	216.538	214.37	0	25.0497	0	133.144	0	454.672	72.4407	0	368.597	0	91.5455	225.545	292.044	32.1208	0	477.406	0	0	0	406.575	244.652	0	0	0	0	1701.37	312.283	0	0	406.955	0	219.604	0
14787	2593.27	21.2754	388.708	857.936	0	0	0	0	0	0	0	0	2808.93	161.944	0	0	0	244.883	87.2096	446.241	1154.98	0	116.858	0	0	0	92.6848	0	76.5406	1395.9	0	418.992	0	6914.91	0	48.4489	111.828	82.0657	0	0	0	0	373.151	0	368.252	0	0	0	0
14794	2594.33	22.7746	770.852	946.496	64.2147	496.679	0	180.581	646.343	577.251	0	0	0	0	0	0	2027.78	0	753.285	0	0	0	0	45.3162	0	0	239.64	0	0	0	0	0	0	691.034	119.241	0	0	0	0	0	0	0	0	0	0	0	0	0	0
14824	2598.1	27.7797	7.993	6.3721	0	0	0	0	10.4299	81.2864	0	0	0	0	0	0	0	0	0	0	6.7339	0	0	0	0	0	0	0	0	0	0	0	0	0	0	0	0	0	0	0	0	0	0	0	0	0	0	0	0
14831	2599.08	27.3393	35.908	28.6894	0	0	0	33.1719	0	6.5913	0	83.4469	2679.63	135.268	25.0952	1001.1	303.968	0	334.981	30.489	4.402	96.6182	342.827	140.068	56.5155	24.6445	417.051	1422.65	317.968	226.059	2687.6	7.4169	1984.6	0	3640.21	54.7518	252.894	978.974	1158	0	158.038	163.131	62.4511	0	526.707	3.1774	593.342	1018.7	826.958
14839	2600.25	22.9837	0	306.632	12.1385	68.2556	0	25.8151	0	0	70.0007	0	213.058	483.461	37.4954	1109.51	224.462	0	431.998	219.557	0	12.8834	0	303.834	0	0	0	0	6.4066	0	561.448	74.305	0	436.167	0	0	0	0	0	71.1301	46.7459	41.1119	0	0	0	14.8269	70.5583	0	462.072
14875	2606.1	27.2453	0	33.9147	11.1687	43.6472	60.7009	0	0	0	0	0	0	0	0	0	0	0	0	0	0	0	0	0	0	0	0	0	0	0	0	0	0	0	0	0	0	0	0	0	0	0	0	0	0	0	0	0	0
14883	2607.27	22.7201	9.7092	1056.87	0	0	0	0	0	0	0	0	0	0	0	0	0	0	0	730.888	0	0	0	0	0	0	58.0614	0	0	0	0	0	45.4516	462.972	0	0	0	72.6327	0	0	0	0	0	60.786	0	0	48.0104	7.3459	0
14884	2607.29	20.9257	6374	11748.3	13642.1	21132.4	6795.97	5638.17	4786.6	7470.06	29172.9	25073.1	52156.7	48367.8	0	33513.6	82219.9	17462.2	79193.5	49827.7	6148.25	27594.9	2362.53	100062	22818	18797.6	73547.6	1929.77	16006.2	36414.3	67475.8	26901.9	26201.5	184002	31301.1	18496.6	14051.6	82589.4	45217.1	41815.7	23572.9	28100.1	15915.1	35594.2	7512.47	10237.7	39312	26120.1	27371.4
14885	2607.29	19.3195	0	4610.31	0	0	5178.31	0	3558.71	0	0	0	0	0	10840.7	36640.6	0	0	0	0	2371.93	0	2211.28	0	0	0	0	2310.61	0	0	0	0	0	0	0	0	0	0	0	0	0	0	6595.25	0	9222.13	7243.7	0	0	0
14909	2611.15	27.7666	723.094	416.187	1726.3	2022.45	3580.95	1391.59	2535.52	1274.6	0	0	0	0	0	0	0	0	0	0	0	0	0	96.7401	0	0	0	0	0	0	20.4449	0	0	26.1458	0	0	0	0	0	11.8269	0	7.3212	0	10.8157	0	0	0	0	0
14922	2613.09	27.8903	35.3516	29.6653	24.4365	608.008	51.9154	238.309	123.882	0	0	0	0	0	0	0	0	0	0	0	0	0	0	0	0	0	0	0	0	0	0	0	0	0	0	0	0	0	0	0	0	0	0	0	0	0	0	0	0
14946	2616.31	22.6096	217.444	0	0	0	0	0	0	39.2366	0	0	39.9251	11.8532	0	314.828	76.0989	0	3125.46	39.381	0	0	0	0	0	0	8.9754	0	0	30.3576	4036.57	0	0	454.447	48.3891	0	0	0	0	0	0	0	0	0	0	0	0	0	71.3994
14996	2623.27	18.7121	0	0	0	0	245.175	605.149	100.414	329.982	0	0	0	0	0	0	0	0	0	0	777.243	0	0	0	0	0	0	0	0	0	0	155.867	0	0	0	263.461	747.833	0	0	0	0	0	227.546	0	993.058	0	0	0	0
14997	2623.29	20.9835	66.3517	2669.03	791.569	1185.24	268.016	328.333	463.997	479.699	1761.61	773.794	0	4052.51	0	4489.58	16871	1354.4	4552.74	17062	348.037	1684.82	245.909	20048	2638.09	896.074	13734.7	448.543	847.932	3682.91	13866.2	2067.55	1995.36	45323.7	3812.67	731.46	570.598	7129.21	4305.87	2600.59	1907.73	1029.35	1002.28	4073.49	331.351	770.012	4918.28	1488.11	2762.37
15008	2625.15	27.8092	0	3.457	147.6	118.327	256.866	213.791	177.089	149.654	0	0	0	0	0	0	0	0	0	0	0	0	0	0	0	0	0	0	0	0	0	0	0	0	0	0	0	0	0	0	0	0	0	0	0	0	0	0	0
15038	2630.06	28.0847	78.0191	0	0	84.2578	152.537	17.8496	125.916	0	0	0	0	0	0	0	0	0	0	0	0	0	0	0	0	0	0	0	0	0	0	0	0	0	0	0	0	0	0	0	0	0	0	0	0	0	0	0	0
15047	2631.27	22.4612	0	149.918	0	0	0	0	138.371	0	0	0	0	0	44.735	78.0783	189.77	0	0	0	0	0	57.4216	0	0	0	0	0	0	72.9768	0	0	0	628.167	0	0	0	22.6431	23.0669	0	0	21.1048	0	21.866	0	0	17.7992	0	0
15049	2632.13	27.983	0	0	113.578	0	0	10.4291	0	0	0	0	0	0	0	0	0	0	0	0	0	0	0	0	0	0	0	0	0	0	0	0	0	0	0	0	0	0	0	0	0	0	0	0	0	0	0	0	0
15060	2633.29	23.2826	0	36.7752	0	0	0	0	0	0	11.7846	0	98.4652	8.2373	82.9893	623.047	534.148	0	0	312.913	0	6.2584	0	380.385	0	0	161.324	0	0	0	0	0	0	110.627	28.6251	0	0	0	0	0	12.2377	0	0	0	0	0	0	0	0
15065	2634.05	35.6876	0	22.343	86.5882	89.502	91.1258	566.329	0	79.8786	0	0	0	0	0	0	0	0	0	0	0	0	0	0	0	0	0	0	0	0	0	0	0	0	0	0	0	0	0	0	0	0	0	0	0	0	0	0	0
15076	2635.3	18.1485	35.2196	325.388	0	893.549	0	208.07	0	0	242.876	267.062	0	0	0	0	0	0	0	545.919	0	748.671	0	0	0	83.6236	55.8917	0	0	187.136	0	0	0	317.885	107.078	280.344	0	588.425	364.511	667.937	148.931	297.871	0	294.617	0	1295.03	119.335	276.873	0
15091	2637.29	25.4546	158.379	0	0	0	0	0	0	0	0	0	0	143.782	3.6579	0	0	0	0	0	0	0	0	0	0	0	0	66.9026	0	0	0	0	10.5468	0	0	0	0	0	0	0	34.1427	38.4004	0	0	0	0	0	0	0
15100	2639.16	27.8913	0	6.2382	74.446	0	92.389	59.4328	60.038	49.2463	0	0	0	0	0	0	0	0	0	0	0	0	0	0	0	0	0	0	0	0	0	0	0	0	0	0	0	0	0	0	0	0	0	0	0	0	0	0	0
15111	2640.28	21.6354	0	183.038	0	0	0	0	0	0	15.3914	0	427.412	0	0	176.282	64.1685	0	1070.58	83.9085	0	0	164.035	1198.15	0	51.29	931.083	0	0	311.274	689.222	0	0	0	0	0	0	660.972	0	228.746	129.558	0	0	79.1832	0	0	168.213	0	1297.97
15133	2642.29	17.3502	0	0	152.328	118.041	88.3118	117.224	28.901	0	0	0	0	0	4.5943	0	0	0	0	0	0	0	0	95.63	0	147.611	83.105	0	34.3756	43.4048	0	67.6806	0	0	0	81.8987	58.5027	164.416	85.1075	77.2263	33.3017	20.8982	34.0208	22.0431	0	0	0	215.743	0
15137	2642.37	21.2977	195.668	1051.54	0	0	0	0	0	0	3460.64	70.7418	5941.63	0	270.023	1392.56	4984.86	0	0	0	0	303.45	0	5990.28	0	0	1061.52	0	276.495	790.075	1468.71	0	0	3303.27	339.401	0	0	0	0	317.567	0	613.469	0	0	0	99.7796	586.79	223.56	0
15165	2646.26	22.5084	0	0	0	0	0	0	0	0	0	0	62.4501	269.177	7.4746	0	0	0	0	199.605	0	10.9552	0	1592.82	0	0	1819.62	0	0	0	0	0	0	0	0	0	83.2005	14.7636	147.788	0	0	0	0	0	0	0	0	33.7416	0
15173	2647.4	22.156	0	0	0	0	0	0	0	0	38.1916	0	326.882	0	130.397	176.682	0	0	848.615	41.9896	0	0	0	60.4624	0	0	0	0	0	914.911	619.157	0	0	303.313	0	0	0	67.7802	78.1096	115.825	304.995	163.471	52.2709	120.471	0	24.7807	659.13	345.261	463.109
15190	2651.08	36.094	62.2282	33.5106	0	0	0	0	0	0	0	0	0	0	0	0	0	0	0	0	0	0	0	0	0	0	0	0	0	0	0	0	0	0	0	0	0	0	0	0	0	0	0	0	0	0	0	0	0
15222	2656.03	35.7174	0	0	0	216.101	156.657	0	220.8	659.753	0	0	0	0	0	0	0	0	0	0	0	0	0	0	0	0	0	0	0	0	0	0	0	0	0	0	0	0	0	0	0	0	0	0	0	0	0	0	0
15225	2656.36	21.6345	80.5609	712.899	0	0	0	0	0	0	189.927	0	0	0	0	0	0	0	0	0	0	0	0	0	0	0	0	0	0	0	0	0	0	0	0	0	0	0	0	0	0	0	0	0	0	0	0	0	0
15253	2660.3	16.3974	224.455	61.1853	229.371	417.147	280.731	43.6471	280.793	30.0837	704.862	0	0	331.914	250.521	666.009	0	21.0307	0	1189.97	35.6749	33.2423	0	0	60.5107	73.839	0	265.976	19.1815	599.733	2241.88	136.241	264.836	1651.31	0	43.551	245.283	445.956	170.947	721.092	152.717	41.6346	0	90.1674	0	297.964	0	0	186.868
15262	2661.32	23.4509	0	76.7161	0	0	0	0	0	0	0	0	169.227	31.9821	34.445	314.201	269.321	0	158.409	229.705	0	0	0	509.306	0	0	181.946	16.8149	0	105.096	139.32	0	0	701.084	269.028	0	0	0	0	16.0356	19.9147	0	0	0	0	0	0	0	302.195
15304	2667.14	27.934	46.9598	97.2471	0	0	0	335.82	334.589	158.693	0	0	0	0	0	0	0	0	0	0	0	0	0	0	0	0	0	0	0	0	0	0	0	0	0	0	0	0	0	0	0	0	0	0	0	0	0	0	0
15313	2668.14	28.355	14.119	0	0	0	0	11.899	0	54.445	0	0	0	0	0	0	0	0	0	0	3.6351	0	0	0	0	0	0	0	0	0	0	0	0	0	0	0	0	0	0	0	0	0	0	0	0	0	0	0	0
15331	2670.4	21.3692	586.15	1831.23	0	0	0	0	0	0	2151.67	0	776.578	5823.15	1870.08	2514.71	918.204	0	0	318.562	0	393.685	0	21134.9	0	27.8107	2599.78	4476.18	737.494	2031.3	1949.42	2106.58	0	11524.6	3114.74	0	0	2209.26	1006.47	1101.31	552.141	902.119	0	176.204	0	277.523	996.777	292.892	8017.39
15345	2672.02	35.8268	94.5583	97.3889	429.322	360.143	356.085	232.717	284.547	487.544	0	0	0	0	0	0	0	0	0	0	0	0	0	0	0	0	0	0	0	0	0	0	0	0	0	0	0	0	0	0	0	0	0	0	0	0	0	0	0
15424	2679.42	21.3801	9218	2766.96	2777.38	129.116	0	4226.96	305.277	3282.34	1192.15	3765.36	3507.44	1123.07	470.99	5070.57	2750.92	0	24691.2	2371.81	0	336.031	1144.14	4245.1	7382.14	0	1982.37	0	1331.5	1407.29	15107.5	26229.5	0	8247.71	1666.82	3924.2	22856.1	2200.53	931.769	909.339	704	439.408	0	915.89	2403.78	126.114	2004.45	133.758	2049.41
15436	2680.25	21.5557	755.397	31.3964	0	0	3261.61	0	0	0	0	0	0	0	0	0	0	26418.2	0	0	86001.6	0	16510	0	44.8358	0	0	2549.39	2594.55	0	0	0	68927.7	0	0	96.2748	0	0	0	0	0	0	17621.2	0	45028.6	74.6189	0	0	0
15449	2682.16	27.9958	0	0	79.9786	51.9108	148.337	108.234	0	83.9851	0	0	0	0	0	0	0	0	0	0	0	0	0	0	0	0	0	26.4939	0	0	0	0	0	0	0	0	0	16.9245	106.647	0	0	0	0	0	0	0	0	0	0
15497	2688.08	27.7453	0	0	134.519	79.9097	207.421	0	0	48.8592	0	0	0	0	0	0	0	0	0	0	0	0	0	0	0	0	0	0	0	0	0	0	0	0	0	0	0	0	0	0	0	0	0	0	0	0	0	0	0
15551	2695.3	23.6194	95.5991	83.2976	128.385	90.1976	0	143.856	0	0	0	0	0	0	19.7839	0	0	0	0	45.3505	154.428	0	0	0	0	0	0	0	86.7724	0	0	195.14	0	0	0	0	0	0	0	0	0	0	0	24.4741	0	0	0	9.8884	0
15562	2696.24	23.5802	0	0	0	0	82.561	0	92.1334	289.765	0	0	0	0	18.0688	21.533	0	25.9228	514.168	0	0	0	230.271	0	0	0	0	0	69.6108	0	0	120.915	0	223.984	0	0	0	0	0	0	0	0	0	87.7682	0	0	22.8096	0	0
15563	2696.32	21.5545	0	763.69	0	0	0	0	0	0	0	23.3745	1758.54	85.8852	79.4241	1489.48	3192.97	0	2806.09	1137.69	0	0	0	641.549	0	401.03	0	0	0	0	2055.28	0	0	436.7	0	0	0	0	0	677.95	0	0	0	0	0	0	102.696	70.5827	732.2
15567	2697.12	27.9044	50.5723	0	0	0	0	0	17.0812	0	0	0	0	0	0	0	0	0	0	0	0	0	0	0	0	0	0	0	0	0	0	0	0	0	0	0	0	0	0	0	0	0	0	0	0	0	0	0	0
15613	2705.11	27.9188	0	0	127.245	87.6807	151.111	0	293.594	0	0	0	0	0	0	0	0	0	0	0	0	0	0	0	0	0	0	0	0	0	0	0	0	0	0	0	0	0	0	0	0	0	0	0	0	0	0	0	0
15624	2706.26	21.2029	77.3679	84.9019	0	0	0	0	0	0	0	422.738	50.7564	87.4857	0	212.188	0	0	0	0	0	0	0	0	0	0	0	0	0	0	0	0	0	0	0	289.072	97.0034	0	0	0	632.071	161.416	0	0	0	0	0	0	165.885
15657	2710.25	23.6589	0	24.2109	168.543	105.969	288.132	167.986	31.9623	611.982	0	0	0	0	0	0	10.909	0	0	0	0	0	0	0	0	0	0	0	0	0	0	0	0	0	0	0	0	0	0	0	0	0	0	0	0	0	0	0	0
15710	2718.33	21.5123	3125.16	0	0	0	0	210.643	50.8635	138.422	72.2848	0	0	0	0	0	0	0	0	0	136.296	103.293	0	0	0	0	0	0	480.884	0	0	0	0	0	0	0	0	0	0	0	0	190.257	0	0	825.126	315.673	0	280.294	0
15722	2720.43	19.0473	0	45.076	0	0	0	0	47.4294	0	0	0	0	0	0	1854.51	0	0	4665.71	0	0	0	0	4291.56	0	0	256.437	0	0	0	1685.6	0	0	0	0	0	0	0	0	0	0	0	0	0	0	0	0	0	0
15767	2727.37	19.7919	53.1847	298.335	0	0	0	0	0	0	0	0	0	0	0	0	0	0	0	0	0	0	0	0	0	0	0	0	0	0	0	249.009	0	0	0	318.621	0	0	0	0	61.0026	123.002	0	0	0	0	0	0	0
15768	2727.42	21.2581	555.056	6494.38	620.229	1812.24	0	225.521	1426.36	0	1384.73	349.061	0	5660.11	41.8176	8064.61	8322.17	0	63628.9	11247.8	644.802	324.62	358.826	34911.2	1849.1	79.1125	0	0	50.1704	623.949	50983.2	0	578.031	2404.16	17925.4	0	59.5704	1758.68	467.24	0	7036	5504.17	2572.61	1654.7	0	0	0	31.6757	1056.33
15777	2728.38	21.4949	0	300.923	0	0	0	0	0	0	0	0	0	85.1733	1300.75	1365.91	0	32.3707	821.481	798.309	0	682.766	41.213	0	0	0	11555.3	0	785.208	5746.55	2498.64	55.6991	0	0	177.977	267.094	0	0	1529.2	2310.61	0	0	0	205.732	0	0	995.508	0	0
15778	2728.4	19.9539	627.136	220.45	0	0	0	10.6293	0	0	0	64.4419	0	0	0	0	0	0	0	0	0	0	0	0	0	0	0	0	0	0	0	0	0	0	0	0	0	0	0	0	0	0	0	0	0	0	0	0	246.913
15785	2729.39	21.4415	264.384	1828	0	0	0	0	0	0	737.587	552.878	2824.87	0	21.707	396.119	0	30.3714	96.0422	17.6486	0	131.488	0	6436.48	0	378.619	0	47.1073	0	239.21	217.919	0	0	5967.98	150.791	0	0	960.538	336.296	0	0	243.014	0	0	0	375.318	1123.55	971.071	3174.26
15870	2743.24	26.4123	7.075	0	0	0	0	0	0	0	0	0	0	0	18.6005	0	0	45.5363	0	0	61.4621	0	0	0	0	0	0	8.6529	66.1157	45.5837	0	77.7972	148.098	68.3543	0	198.68	20.6399	0	0	0	0	21.7127	43.5324	0	0	0	0	29.5526	0
15906	2749.33	19.7089	11465.9	0	3830.53	301.152	4248	1043.12	461.705	2571.07	367.688	5318.48	0	0	44.4105	0	0	33638.2	1619.8	300.274	41183.6	785.216	12818.1	0	189.801	2600.18	0	1800.4	14731.6	4855.93	0	29414.2	14049.6	0	0	34.042	11768.2	0	0	0	2184.5	2938.7	14087.3	0	43737.8	2847.23	0	943.388	0
15912	2749.97	27.5164	0	0	26.7939	0	0	0	0	0	0	0	0	0	0	0	0	0	0	0	0	0	0	0	0	0	0	0	0	0	0	0	0	0	0	0	0	0	0	0	0	0	0	0	0	0	0	0	0
15915	2750.33	23.2391	104.56	205.842	0	0	0	0	0	0	0	0	43.5342	0	0	0	0	0	0	0	0	0	40.0074	0	0	0	0	528.09	66.5466	0	0	180.632	0	0	0	20.0799	0	0	0	0	0	0	0	0	48.0773	43.3666	0	0	0
15927	2752.28	23.035	366.988	77.324	50.8018	173.67	1016.36	168.413	159.293	632.324	0	16.4782	0	0	22.181	0	0	1879.6	0	0	6062.12	0	11469	0	0	36.7531	0	76.7745	1341.74	0	0	275.55	0	101.041	0	179.733	0	0	0	0	0	0	0	87.2472	4945.2	0	0	0	0
15939	2753.37	21.4333	0	28.5724	0	0	0	0	0	0	0	29.1911	473.688	1629.52	0	1147.65	4668.63	751.528	629.359	955.148	0	194.035	0	0	0	1492.91	0	47.6374	0	0	259.344	352.77	0	0	0	0	0	0	0	149.846	0	0	0	0	0	16.8403	0	0	0
15948	2754.34	21.1053	474.612	278.895	0	2747.47	597.056	1280.58	302.883	389.004	839.882	6590.33	306.133	1840.77	0	204.953	3380.19	0	0	2173.65	661.628	3280.98	352.839	2388.6	5831.85	449.683	4120.11	359.514	2824.95	4056.42	757.732	8202.72	4796.24	10937.1	0	2877.36	3292.75	2344.27	4703.82	1322.99	1571.46	2683.04	1469.61	0	0	1151.65	1300.36	6454.55	0
15950	2754.44	19.0093	103.632	59.6502	0	23.8226	0	0	0	0	1268.34	273.794	0	0	499.096	0	0	0	0	0	0	0	0	4577.37	0	0	794.294	233.896	0	0	0	0	0	0	0	0	0	1584.7	1006.5	1873.71	861.831	667.371	0	0	0	209.814	0	0	0
15970	2757.44	21.5315	276.661	4855.5	36.526	0	0	0	98.8757	30.0338	2947.04	1002.88	3889.24	4689.61	549.978	1663.06	3030.88	0	6348	6717.38	0	768.092	0	17330.9	118.957	356.79	11802.2	1994.37	579.346	3652.62	5151.16	713.62	267.535	14304.2	2861.67	291.52	62.1348	11097.8	2181.44	2248.27	2133.53	2282.74	369.363	488.468	0	856.588	2915.34	1484.43	12247.8
16001	2763.3	20.4245	0	0	0	0	312.037	991.703	253.712	167.685	129.926	0	0	0	30.1242	0	0	0	0	57.5154	54.0827	0	887.331	0	1541.67	1143.35	0	1672.36	1721.7	154.921	0	1587.49	0	108.449	0	2589.73	3865.23	274.084	682.414	608.052	269.529	942.825	7223.61	0	4559.2	84.1823	268.021	2453.03	0
16012	2765.27	25.6016	0	0	0	0	0	0	0	0	0	0	0	234.821	0	0	11.7002	0	0	0	0	0	0	0	0	0	0	0	0	0	0	250.645	271.474	0	0	0	0	0	0	0	55.6805	66.1822	0	0	0	0	0	2.7391	0
16021	2766.33	23.5426	33.079	82.2893	0	0	0	0	0	27.2836	0	0	181.087	0	0	0	32.2746	0	0	0	0	0	0	0	0	0	0	0	9.5504	0	0	0	0	0	0	0	0	0	0	0	0	0	0	0	0	0	0	0	0
16032	2767.25	23.7778	36.4185	14.5659	368.604	451.116	455.31	271.953	463.509	844.402	0	0	0	0	0	0	0	0	0	0	0	0	0	0	0	0	0	0	0	0	22.6356	247.599	731.877	0	0	175.056	0	0	0	0	0	0	0	0	0	0	0	0	0
16035	2767.36	19.4255	66542.2	42473.9	93999.6	103207	64289.9	36473.8	25254	22038.6	68818.6	94338.8	23446	49709.1	38921.1	133375	140059	146081	126598	126937	208627	89861.4	81294.2	249550	176393	79924.4	264493	20286.1	115499	75236.1	70921.7	167876	185193	204974	25204.9	75638.9	344138	106473	117880	121514	54745.8	58396.7	96728	86946.1	169618	76857.2	131088	63284.2	20809.5
16047	2768.46	18.8204	0	227.711	0	0	0	0	0	0	194.394	18.3212	9255.74	0	23.18	13317.4	1728.86	0	8928.06	66.4823	0	0	0	2610.34	0	53.7092	1871.72	0	0	106.493	10601.6	0	0	6213.19	36.7773	0	0	0	0	0	0	0	0	183.071	0	0	214.645	0	387.161
16061	2770.37	21.1693	0	120.556	0	0	0	309.022	0	0	486.364	0	0	330.757	0	217.265	0	40.7045	0	232.544	0	0	0	0	421.139	0	671.175	0	290.168	0	0	0	0	2614.76	258.516	183.374	0	265.935	1307.11	0	329.172	293.963	246.029	808.968	0	114.514	372.52	537.945	0
16144	2783.35	19.4851	3250.35	2109.24	429.992	3154.49	2350.59	2259.86	1739.08	50.406	281.869	1053.2	298.02	272.351	1349.08	10830.8	3501.19	2060.08	0	21865.4	7041.48	4667.99	0	22108.4	9375.39	3075.56	18261.8	311.176	0	4171.31	1961.97	3633.15	6158.79	0	3306.94	578.807	16059.1	579.707	8470.97	0	0	204.042	787.483	5686.74	15103.6	882.463	6811.61	2826.78	0
16186	2789.43	21.2645	0	937.333	0	0	0	0	0	0	0	0	869.851	0	388.869	1955.9	0	0	2912.88	0	0	0	0	0	0	0	1941.11	0	0	0	75.9329	0	0	3489.85	656.077	0	0	1882.83	140.961	232.206	0	231.455	0	0	0	0	157.743	17.6041	1967.71
16226	2794.53	20.4935	0	0	0	0	0	0	0	0	934.314	0	0	0	0	0	0	0	1230	0	0	0	0	0	0	0	0	0	0	0	0	0	0	0	0	0	0	0	0	0	0	0	0	0	0	342.728	0	0	0
16234	2795.5	20.5352	57.3258	0	0	0	0	0	0	0	1284.45	0	0	316.85	22.9	0	0	0	83.9925	0	0	0	0	0	140.784	0	0	52.7041	0	72.7019	85.5572	0	0	0	158.475	0	0	0	138.333	233.347	19.4221	51.2394	0	0	0	0	0	0	0
16247	2797.34	16.2554	0	0	0	260.811	0	28.3214	296.275	0	0	0	0	89.3352	12.07	667.925	0	58.9772	0	1203.79	0	49.457	0	0	0	3.9734	217.84	0	0	0	3519.85	23.8595	0	2748.13	0	0	24.6988	0	55.0126	115.65	33.9251	96.1299	0	0	0	32.5849	0	0	138.349
16266	2799.45	21.5733	2932.62	3808.91	864.831	126.373	25.0306	310.714	416.467	329.228	3954.09	9388.65	10629.2	3560.92	3521.58	14883.7	5217.04	1849.2	24802.2	8753.16	11608.5	1406.26	1020.06	27588.3	176.626	124.326	5009.96	2984.15	3321.27	1818.15	4010.86	7981.89	1935.13	9017.48	4167.61	468.965	1166.61	6091.76	4452.13	1143.47	874.124	1466.46	1572.44	4644.65	286.693	619.162	1825.8	698.381	5027.68
16312	2807.35	23.2351	1097.4	681.754	0	0	0	0	0	0	0	0	0	0	0	0	0	0	910.242	0	0	0	0	0	0	0	0	0	0	0	0	0	0	32.9418	0	0	0	0	0	0	0	0	0	0	0	0	0	0	0
16331	2809.42	22.0352	0	0	0	0	0	0	0	0	0	0	310.216	95.5993	0	0	0	0	700.197	0	0	0	0	2745.13	0	0	798.301	0	40.5306	529.766	0	233.351	122.776	220.005	0	0	0	133.916	65.0172	52.4892	202.054	193.137	0	0	0	12.3106	394.75	265.802	125.471
16367	2812.82	16.0631	0	0	0	258.76	8.1545	0	0	0	0	0	0	0	0	230.832	40.3532	0	0	0	0	0	0	0	0	0	0	0	0	0	973.201	0	0	407.042	0	0	0	0	0	0	83.2753	288.277	0	0	0	0	0	0	0
16379	2814.42	18.6036	0	0	0	0	0	0	0	0	0	0	9137.86	0	168.322	0	0	0	0	35.249	0	0	260.972	439.529	0	0	385.099	0	0	0	737.671	0	0	680.598	0	0	0	0	194.531	0	0	29.4453	286.944	0	0	0	0	0	43.2998
16396	2816.42	21.5315	320.637	1681.39	27.3443	198.63	0	0	0	202.2	2176.02	662.219	1931.06	2705.03	997.742	2751.07	1718.87	54.2515	0	2828.5	0	728.665	0	13513.8	145.134	436.397	5769.8	0	312	2303.27	4495.84	386.627	0	6784.01	1307.86	206.735	0	5090.37	1083.55	1545.88	1117	1346.82	313.172	616.051	0	525.197	2040.36	778.433	4760.15
16425	2821.32	19.8256	0	0	38.5836	0	0	9937.96	305.252	0	0	0	0	0	0	98.7576	134.176	0	0	0	0	0	1858.4	0	5808.71	0	0	0	2747.12	0	0	0	0	1045.47	0	884.712	0	3418.73	0	8908.18	0	0	0	0	0	7805.74	75.3765	48.6474	0
16479	2829.48	21.7384	0	812.932	0	0	0	0	0	0	0	1500.1	879.005	32.5409	0	340.192	0	0	825.19	0	0	0	0	60.3815	0	0	0	600.318	0	162.002	281.004	0	0	591.466	0	0	0	640.112	0	224.521	75.1392	437.218	0	0	0	160.843	77.7074	0	1827.68
16495	2832.28	27.434	82.9146	7.9998	0	0	0	0	0	0	0	0	0	0	0	0	0	0	0	0	0	0	0	0	0	0	0	0	0	0	0	0	0	0	0	0	0	0	0	0	0	0	0	0	0	0	0	0	0
16536	2839.41	20.2426	276.022	203.471	299.768	727.262	0	64.7041	254.425	0	134.357	394.587	0	0	121.536	99.9369	0	833.756	0	0	2625.88	0	953.554	0	0	537.98	1843.63	1181.95	1588.04	1216.92	0	389.618	0	1833.78	0	0	0	0	689.764	0	0	0	93.955	992.186	1676.16	0	507.208	353.591	0
16541	2840.28	23.886	0	0	70.1268	0	0	0	41.3789	87.2124	0	0	0	0	0	0	0	0	39.4357	0	0	0	0	0	0	0	0	0	0	0	0	0	0	0	0	0	0	0	0	0	0	0	0	0	0	0	0	0	69.581
16555	2842.39	19.9997	2092.39	344.78	0	0	0	0	0	0	598.694	0	0	0	131.528	2259.1	0	69.1708	0	0	0	149.657	0	0	0	0	0	0	0	0	1176.08	0	0	0	0	0	0	0	0	0	283.428	83.8664	0	0	0	70.7335	0	0	0
16565	2844.47	21.6658	0	5538.42	332.345	1387.78	0	68.3492	0	0	7471.73	2437.36	4816.36	13254.6	0	6426.05	6957.1	320.491	10794.7	6235.89	0	2890.95	82.3656	42163.8	1076.52	0	22747.1	3133.18	2155.15	6283.75	11158.9	0	0	0	5961.85	574.609	170.773	11092.9	6720.08	4890.74	8024.31	7721.09	1006.63	1515.89	0	1383.09	7717.24	2829.45	15178.9
16576	2848.47	17.9291	0	2435.97	0	0	0	0	202.262	0	1132.89	547.981	21625.8	768.137	311.009	14258.2	3350.28	0	23956.1	0	0	295.395	0	2700.1	0	69.3476	2295.92	23.3399	191.467	540.247	42944.7	49.7848	0	11182.3	5412.77	0	0	2089.09	506.702	1100.55	0	26.2498	0	3012.39	0	0	1643.91	0	634.077
16603	2853.3	24.0353	0	0	0	0	0	0	0	306.759	0	0	0	0	0	0	0	0	0	0	0	0	0	0	0	0	0	0	0	0	0	0	0	0	0	0	0	0	0	0	0	0	0	0	0	0	0	0	0
16605	2853.38	18.0003	0	157.259	0	0	0	0	0	0	792.515	0	0	1530.71	0	0	1655.96	0	1897.78	2080.23	0	186.95	0	2848.38	0	350.264	997.202	0	0	713.144	379.878	0	0	12481	1139.08	0	0	1506.33	0	1296.25	0	0	0	1117.83	0	0	3055.7	0	457.332
16614	2854.3	23.9636	55.528	0	468.001	630.231	600.177	232.623	340.226	0	0	0	0	0	0	0	0	0	0	0	0	0	0	0	0	0	0	0	0	0	0	0	0	0	0	0	0	0	0	0	0	0	0	0	0	0	0	0	0
16668	2862.32	24.0419	0	88.8843	16.3423	0	18.2213	0	0	22.2092	0	0	521.736	0	0	0	51.571	0	0	0	0	0	0	0	0	0	0	0	0	0	244.894	24.4681	0	0	0	0	0	173.897	85.6064	18.0793	0	0	79.9492	0	74.3837	0	125.113	0	0
16670	2862.51	21.4043	0	4907.06	323.865	856.945	0	0	43.5658	61.7449	1738.69	149.667	8757.13	1272.48	432.718	3954.22	0	41.4523	7158.36	16729.5	0	642.465	0	14056.3	3499.1	54.6224	12495.2	0	230.613	20287.5	49754.7	0	0	59758.5	8944.05	0	0	5254.76	1056.43	1583.34	0	966.496	0	3537	0	1198.39	5417.24	274.612	3821.28
16766	2876.38	20.4003	0	0	491.217	0	386.717	257.823	263.493	0	0	79.4157	0	0	0	0	0	137.147	0	0	3096.27	0	411.645	0	4737.3	427.009	0	2137.48	547.284	151.249	0	2262.26	363.92	0	0	2629.35	3466.68	232.798	1885.16	453.254	2103.81	1137.96	7036.2	0	5396.22	158.836	0	1948.89	1339.29
16792	2881.44	21.4504	0	645.73	0	0	0	0	0	0	0	0	0	0	360.523	0	0	0	0	0	0	0	0	0	0	0	0	0	0	0	0	0	0	785.448	0	0	38.0292	144.067	0	0	0	0	0	0	0	0	0	0	0
16806	2883.49	19.9246	175.178	11784.4	499.507	225.367	0	0	1352.81	800.221	7908.41	2172.11	11535.3	4635.42	2036.57	13737.1	10087.6	0	40330.3	9992.78	738.552	2118.33	682.163	2129.17	84.1676	1327.37	2449.94	0	1531.4	3989.83	52953.2	2275.19	0	46090.7	11260.1	0	34.3286	5068.23	2596.79	8215.04	0	1028.01	444.832	3425.97	456.964	1549.55	14162.2	961.076	10606.7
16816	2884.41	21.0557	323.177	679.174	0	1109.56	0	0	974.088	0	785.545	0	457.927	0	0	450.586	0	0	3098.36	0	0	0	0	0	0	0	0	0	0	0	2847.67	0	0	2137.57	0	0	0	0	0	0	0	0	0	110.95	0	0	0	0	0
16834	2888.42	17.6442	0	0	0	25.4239	0	0	20.7157	0	132.503	0	0	450.005	495.67	29.8212	654.643	0	0	0	0	75.0175	0	0	0	0	1431	0	0	0	0	0	0	1143.4	0	0	0	87.9185	130.712	98.177	77.065	0	0	58.2638	0	46.8381	134.42	0	0
16850	2890.43	20.2689	7030.98	24039.6	4543.41	17719.2	15665.7	861.688	16522.7	1375.28	136947	10586.3	94410.7	44050.8	38791.5	86678.9	182163	11891.3	476268	156935	185.23	20418.8	10379.4	488039	17307.1	91053	167682	9419.38	8743.11	102473	228629	8698.7	34.476	218202	27052	11420.1	2086.61	67995.8	61231.1	160581	39369.2	32595.8	29222.2	31944.5	10877.3	16786.4	80168	22894.1	256418
16866	2892.42	23.7998	0	151.83	0	0	0	0	0	14.3506	7.2534	0	1626.85	0	137.341	773.536	712.11	0	3443.16	0	0	0	0	282.466	0	0	588.811	50.142	0	0	1191.56	18.9594	0	1455.97	0	0	0	145.959	0	0	0	39.9018	0	226.916	0	139.788	71.6821	7.0359	0
16883	2894.53	21.7845	282.756	5873.71	709.483	1366.46	1297.81	252.709	1849.06	1853.66	7324.77	1507.96	30706.2	5765.36	1939.32	10463.6	12721.7	1013.37	25060.6	22659.1	881.165	813.939	2069.44	35104	647.493	3503.27	31482	3411.79	3051.29	8833.13	12840.3	186.958	0	42180.2	7288.8	901.946	1020.91	8061.09	2818.35	7029.08	1701.54	1964.37	3223.58	5695.46	3426.32	799.472	15050.7	4189.04	26692.5
16956	2908.33	24.4324	0	777.104	5.3898	0	0	0	0	0	785.068	0	36490	789.019	180.455	3714.82	2808.97	0	32304.9	3003.03	0	111.25	0	23927	0	187.388	9697.05	351.378	52.2142	6603.86	58104	34.4979	0	43147.8	3553.25	0	22.7197	3451.61	200.608	1463.81	4.588	218.509	0	1925.76	0	108.833	1758.38	5.7621	2418.56
17006	2916.48	19.5448	82.1309	734.015	0	0	0	0	0	0	0	0	15908.5	0	0	0	0	0	10048	1622.85	0	0	0	0	0	0	0	0	0	47.4705	4528.36	0	0	1498.14	2092.73	0	0	0	0	0	0	0	0	0	0	0	763.021	0	712.712
17029	2919.44	21.5263	0	498.309	0	0	0	0	0	0	0	232.495	1112.65	230.98	0	624.777	0	0	0	0	0	253.681	0	2923.1	0	0	1266.29	0	0	752.84	437.26	0	0	2106.56	0	0	0	829.274	195.311	107.493	0	63.7542	0	28.7835	584.391	32.86	64.6132	0	97.8224
17063	2925.42	22.7862	216.749	0	0	0	0	0	0	0	0	0	0	49.2262	34.7835	0	0	0	779.425	0	0	0	0	0	0	0	0	96.4483	0	0	0	1915.51	8574.81	0	0	1137.64	0	0	0	0	55.2633	170.603	0	0	0	30.804	0	9.0978	17.4434
17066	2925.45	16.0774	424.766	507.79	96.5879	85.626	253.938	45.0125	0	0	1280.22	60.5141	0	1221.18	1180.89	4800.03	0	20.4256	48.4591	778.635	0	40.6471	0	0	0	0	614.112	0	1392.51	851.576	8146.21	114.029	35.1863	0	0	0	0	840.025	458.081	1159.38	1140.81	980.892	187.28	232.446	0	0	789.678	0	3043.52
17092	2931.39	23.5814	114.881	29.3198	0	0	0	0	0	0	0	0	510.52	11.197	13.4213	120.198	56.435	0	648.37	0	0	0	0	23.1784	25.4637	0	0	1061.59	0	0	169.878	614.114	905.95	0	0	0	0	0	0	0	0	0	0	0	0	0	0	0	0
17168	2943.49	21.5368	0	25.1898	0	0	0	0	0	0	146.55	0	0	715.851	72.4082	120.216	390.089	0	898.849	0	0	100.636	0	501.627	0	0	752.555	0	0	185.89	61.9429	170.762	0	0	0	12.95	0	502.608	201.532	193.905	301.707	277.197	0	57.514	0	44.4617	216.301	0	1012.72
17174	2944.45	19.8589	0	9.7012	0	0	0	92.3884	0	0	0	0	4682.43	0	0	0	0	0	3036.18	982.331	0	0	0	10750.3	0	0	0	0	0	269.282	449.804	0	0	4626.22	0	0	0	125.095	0	21031.8	0	0	0	312.441	0	0	0	0	345.058
17209	2952.49	17.0855	328.206	5.4969	0	0	0	0	0	0	307.141	0	0	719.612	50.9833	0	0	0	0	0	0	109.249	0	0	0	0	0	0	0	0	0	55.3054	458.503	0	0	0	0	0	12.666	0	115.37	0	0	0	0	0	0	0	0
17214	2953.49	21.9601	90.6247	295.831	0	0	0	0	0	160.314	0	477.358	0	0	0	649.177	132.851	0	316.594	0	0	0	763.439	0	0	0	0	0	0	0	0	0	0	76.4643	0	0	0	0	0	0	0	0	0	0	0	0	0	0	0
17223	2955.54	20.428	609.628	2618.47	303.47	2670.31	0	0	467.389	388.612	7497.07	1072.98	0	5773.16	4417.73	11125.3	5278.02	629.866	0	5296.26	277.435	3158.17	0	12933.8	1549.92	2565.53	3084.96	1355.47	396.182	0	4826.85	205.01	0	16190.7	0	411.687	203.491	1742.02	2458.63	3274.83	0	1339.86	2471.01	2958.98	0	1207.2	0	3535.03	4140.14
17239	2957.48	21.6874	820.211	1028.47	75.4946	492.678	0	211.657	0	0	0	334.269	3341.75	2592.78	0	800.433	1575.37	0	0	965.803	0	426.625	0	18583.2	0	0	11723.1	166.244	292.64	1358.92	1588.58	395.987	0	5466.14	545.42	623.154	0	1892.74	829.711	1559.49	570.038	1463.04	238.624	530.102	0	453.408	1355.8	0	1132.54
17337	2974.7	18.1996	0	0	0	0	0	0	0	0	0	2000.93	696.303	66.8511	0	395.507	0	964.245	0	0	0	68.9699	0	406.376	584.08	0	697.224	4283.38	0	162.28	2228.13	0	0	1595.56	25535.5	447.722	406.801	207.604	0	0	495.664	149.542	117.598	0	5100.05	0	0	236.398	455.788
17383	2983.57	19.2141	0	200.016	0	0	0	0	0	0	930.559	0	55077	1544.98	463.696	25349.9	4446.19	0	0	1033.31	0	0	0	21977.1	0	0	5896.11	0	0	1000.18	16807.9	0	0	14737	1102.75	0	0	914.818	0	214.791	0	0	0	0	0	0	792.702	0	1330.25
17407	2987.48	24.1366	0	0	0	0	0	0	0	0	0	0	0	33.2118	4.8688	70.568	7.811	0	428.562	0	398.971	0	16.7361	0	0	0	0	0	0	204.626	257.995	0	0	993.866	0	0	0	8.1235	0	25.712	0	0	0	0	0	0	21.8668	0	49.6239
17408	2987.5	21.8694	106.812	1195.27	0	0	0	0	0	0	154.991	31.4687	6961.33	1389.88	1627.77	5514.49	123.55	0	2793.02	0	0	74.0318	0	7492.75	0	0	0	0	241.895	4428.24	4277.73	0	0	4365.52	0	145.873	0	1246.01	0	0	682.443	184.166	0	129.077	0	256.948	2481.27	1242.34	1027.32
17422	2989.45	20.0841	0	7.7222	520.65	0	671.456	420.201	0	0	0	0	0	0	0	0	0	365.826	0	0	2954.84	0	161.595	0	438.129	858.787	0	0	832.617	0	0	889.374	0	0	0	997.238	2527.87	1211.92	429.941	0	154.016	0	3389.34	0	3651.51	148.885	0	1245.99	0
17424	2989.48	16.9877	34.0535	0	51.2251	7.2913	15.1865	0	0	0	0	0	164.195	0	0	0	0	0	0	0	0	0	0	0	0	12.5239	0	0	20.0549	0	0	0	0	0	0	0	0	0	0	0	0	0	0	0	0	0	0	0	0
17450	2994.42	16.3981	0	27.4166	0	0	0	0	0	101.788	237.038	0	0	23.8866	167.557	0	0	0	0	161.711	0	0	0	0	0	0	107.154	0	0	150.868	2541.33	0	0	342.773	0	27.783	0	68.8426	19.3032	295.416	152.134	49.148	0	0	0	0	0	0	0
17473	2998.41	21.8802	0	1082.4	0	0	0	0	350.87	1223.06	0	0	0	0	0	0	0	0	0	0	0	0	0	0	0	0	0	0	0	0	0	0	0	0	0	0	0	0	0	0	0	0	0	0	0	0	0	0	0
17484	3000.49	21.969	0	50.1653	0	15.8484	0	43.5989	0	0	62.8862	33.5358	0	0	0	0	0	842.335	0	0	2327.8	245.102	0	0	0	158.831	0	402.282	2934.55	0	0	2279.25	0	0	0	0	858.605	0	183.395	28.1265	0	0	81.126	0	116.593	159.098	111.292	263.94	0
17552	3011.54	18.8369	0	171.193	0	0	0	0	0	0	0	937.576	2083.53	199.801	445.823	0	787.443	0	776.337	437.059	0	0	0	5409.19	0	0	155.509	525.403	0	0	308.971	41.1916	0	556.795	415.008	0	0	0	0	0	0	0	0	0	0	0	0	0	568.96
17576	3019.34	29.925	0	380.717	0	98.6366	0	0	4.5687	114.674	208.112	63.2472	14562	386.554	102.307	2933.31	1645.72	0	8868.93	1724.12	0	0	0	0	0	48.7898	2180.96	49.822	5.6137	2083.36	15792.6	0	0	15286.6	386.35	0	0	1301.38	0	757.517	0	115.832	0	645.705	0	21.8857	403.373	0	1292.54
17614	3025.41	37.6878	0	0	139.971	0	0	0	12.5348	253.553	0	0	0	0	0	0	0	0	0	0	0	0	0	0	0	0	0	0	0	0	0	0	0	0	0	0	0	0	0	0	0	0	0	0	0	0	0	0	0
17639	3030.47	22.0661	639.743	862.855	0	0	0	26.4144	0	0	0	161.895	485.161	58.9889	70.0284	120.42	0	246.707	0	0	0	27.6123	0	506.548	0	16.0958	0	138.065	468.196	364.345	604.443	1324.23	0	963.302	0	1170.82	1794.44	508.147	158.683	116.945	0	0	153.208	90.7945	2500.71	273.394	466.739	37.7524	0
17656	3034.34	31.8536	0	0	69.11	0	0	0	0	85.6603	93.3754	57.6057	0	51.9304	1.6901	19.8215	0	0	321.018	0	323.602	0	0	222.503	0	0	0	53.2837	216.708	206.171	0	40.6916	92.1218	535.893	0	26.8622	0	0	0	0	0	0	16.2907	24.7972	0	4.9897	29.2612	401.264	77.0021
17678	3038.55	16.0673	20.531	0	0	0	0	0	0	0	0	0	0	180.257	280.722	665.394	358.497	0	0	152.555	0	3.3914	0	0	0	0	0	0	39.4764	215.041	3305.37	212.725	0	0	0	0	0	78.2261	33.9056	204.425	0	60.3948	0	175.115	0	0	52.3977	0	0
17691	3040.36	24.507	0	5.4998	185.266	205.159	314.679	13.206	109.34	476.624	0	0	0	0	0	0	0	0	0	0	0	0	0	0	0	0	0	0	0	0	0	0	0	0	0	0	0	0	0	0	0	0	0	0	0	0	0	0	0
17714	3045.54	20.0236	2871.89	2157.19	0	0	0	0	0	0	0	0	0	0	0	0	0	0	0	0	0	0	0	0	0	0	0	0	0	0	0	0	0	0	0	0	0	0	0	0	0	0	0	0	0	0	0	0	0
17733	3048.42	23.8569	0	0	0	0	0	0	0	0	0	0	0	120.964	145.455	0	293.787	0	0	8.822	0	0	0	0	0	0	0	258.932	0	0	0	0	0	0	0	0	0	0	0	0	43.7397	36.9043	0	0	0	0	0	0	177.538
17756	3054.3	29.581	44.8332	50.6968	112.084	113.115	131.193	157.572	68.1405	222.118	0	0	0	0	0	0	0	0	0	0	0	0	0	0	0	0	0	0	0	0	0	0	0	0	0	0	0	0	0	0	0	0	0	0	0	0	0	0	0
17769	3056.56	20.1368	0	5438.59	1814.78	3933.36	0	0	292.629	0	5925.03	194.07	25003.8	5365.28	1038.26	9000.04	5638.11	0	41476.8	151.195	0	2431.98	0	62462	0	405.071	98962.5	0	406.333	52559.3	43555.6	210.901	0	0	23865.5	0	0	34142.3	5603.61	9190.38	2174.3	4331.19	0	42057.7	0	2876.57	16339.6	2898.66	14281.4
17802	3063.39	38.2653	5.1303	0	90.6505	0	0	0	4.8008	10.2784	0	0	0	0	0	0	0	0	0	0	0	0	0	0	0	0	0	0	0	0	0	0	0	0	0	0	0	0	0	0	0	0	0	0	0	0	0	0	0
17804	3063.55	18.2858	0	2617.42	0	712.898	0	0	499.093	0	5142.25	493.053	62392.2	11194.3	2416.64	34089.4	24439.5	0	40396.1	7010.1	0	1279.74	0	43419.3	0	615.142	34591.1	99.3096	0	3905.45	45031.1	0	0	76763.1	0	29.7815	0	8763.91	928.741	7866.33	540.611	672.937	0	5924.69	0	0	7240.1	394.033	4840.13
17835	3071.54	22.0352	0	0	16.0059	37.6354	107.056	0	80.6087	6010.34	0	1720.36	0	0	0	0	0	0	0	0	3170.33	0	5657.46	0	0	55.7064	0	0	370.011	0	0	0	0	0	0	55.5486	0	0	0	0	0	0	0	0	0	0	0	0	0
17848	3075.54	17.5241	0	248.437	0	0	0	0	0	0	984.238	0	0	8484.41	1758.19	0	115.654	0	9427.44	536.98	0	0	0	128.309	0	116.211	394.418	0	0	0	536.998	0	0	756.014	0	0	0	0	0	0	980.666	0	0	0	0	0	0	0	0
17881	3080.58	20.1412	64.5983	0	1948.07	266.097	0	0	1720.4	1741.78	6034.1	341.688	61903.9	0	0	12411.6	15003.1	0	73690.4	53986.2	1118.28	3612.9	0	94102.7	1000.34	0	75124.7	0	638.778	42857.8	59863.2	70.3858	0	98130.1	19797.9	0	0	39648.1	4629.41	16118.5	3372.25	6318.51	72.8989	55936.6	0	3587.59	35341.5	4503.17	17230.4
17889	3081.56	20.6161	304.234	765.159	0	0	0	55.1146	33.0948	1364.98	904.091	0	3461.1	168.464	759.089	6481.46	65.4275	0	0	215.193	478.162	659.134	0	9029.63	0	128.895	0	344.236	745.717	71.9748	3400.5	606.873	0	746.992	8398.93	0	0	387.419	1036.11	0	0	75.8815	0	0	3186.08	0	382.447	0	4109.4
17989	3100.06	22.1576	0	0	826.384	742.764	0	0	351.536	0	0	0	0	0	0	0	0	0	0	0	0	0	0	0	0	0	0	0	0	0	0	0	0	0	0	0	0	0	0	0	0	0	0	0	0	0	0	0	0
17992	3100.51	24.4665	0	0	91.2664	304.313	0	0	71.4489	1338.32	413.429	0	0	306.489	89.6397	969.71	379.878	0	4099.25	0	431.673	81.837	139.561	860.883	0	73.2053	1790.3	0	99.6593	2013.05	0	142.003	35.0916	3824.4	0	30.6821	0	747.416	344.077	369.425	171.609	225.341	32.0993	614.703	1377.19	91.7855	1705.91	0	38.3507
17993	3100.56	22.1373	622.736	3446.63	0	0	0	0	0	0	1981.07	234.444	20664.4	6164.68	4196.71	6697.37	3552.98	526.262	27570.5	6364.21	272.04	680.545	0	39723.1	1972.96	1208.62	14777.2	2436.83	622.653	23738.3	18879.6	1405.29	665.658	17911.7	2434.07	2422.39	1945.84	6663.69	1578.54	3224.83	4818.39	2781.13	1132.95	2087.48	0	2380.81	9241.55	2890.09	8309.29
17995	3100.61	20.2505	255.226	0	0	131.551	0	52.6869	0	0	182.662	0	507.111	0	82.5416	0	0	0	0	0	0	0	0	127.203	860.749	0	0	0	130.527	0	0	84.1443	1250.63	0	0	460.181	0	0	0	0	0	0	0	0	0	601.926	263.859	18.7099	0
18004	3101.57	20.0792	0	242.684	0	0	0	0	0	0	0	0	0	0	0	0	0	0	0	0	0	113.7	0	0	0	0	191.618	0	102.516	0	0	0	4057.4	0	0	0	30.6438	0	0	0	309.23	0	0	0	0	0	0	0	0
18015	3103.47	17.6912	685.308	0	7456.64	8076.67	461.801	544.432	625.806	481.789	7996.8	2256.83	11437.7	14133.1	0	0	26230.8	496.019	11889.7	0	0	12259.7	175.765	18444.4	1402.08	9894.51	24851.5	0	985.1	1610.8	6226.88	2595.03	2548.73	82167.9	147.282	990.535	738.588	10674.6	7851.33	4411.55	5508.63	1428.2	0	0	0	1028.02	21937.3	6946.66	7114.44
18041	3107.57	19.4707	0	108.597	0	0	0	8.5621	0	757.756	0	0	0	260.958	158.289	1252.43	1060.58	0	0	0	0	0	0	995.078	0	0	5271.9	0	0	329.73	0	0	0	1019.11	0	0	128.038	89.1821	144.198	375.436	0	18.4084	327.215	0	0	0	179.363	0	0
18049	3108.39	27.5098	0	0	79.7974	0	125.797	0	0	0	0	0	50.3187	0	0	0	0	89.7152	0	0	411.76	0	0	0	0	0	0	0	0	9.6352	0	56.3796	67.4676	67.2414	0	0	0	0	0	0	0	0	0	0	0	0	0	0	0
18065	3110.61	23.8038	123.612	111.481	193.796	62.8292	118.212	130.485	123.873	186.793	0	0	0	0	0	0	0	0	0	0	0	0	0	0	0	0	0	241.95	0	0	0	0	0	0	0	0	0	0	0	0	0	0	0	0	0	0	0	0	0
18071	3111.42	22.1804	0	0	394.849	998.105	1323.79	770.22	430.592	0	0	0	0	0	0	0	0	0	0	0	0	0	0	0	0	0	0	0	0	0	0	0	0	0	0	0	0	0	0	0	0	0	0	0	0	0	0	0	0
18080	3113.44	30.745	977.194	0	2590.85	1853.01	2647.7	305.1	0	2200.56	0	0	0	0	0	0	0	0	0	0	0	0	0	0	0	0	0	0	0	0	0	0	0	0	0	0	0	0	0	0	0	0	0	0	0	0	0	0	0
18092	3117.62	20.1296	0	0	1798.82	0	0	1538.32	779.455	0	0	0	0	1957.95	796.856	2761.33	2707.58	888.699	0	0	1178.26	0	0	4424.6	0	0	235.178	1957.83	4168.24	0	0	7969.1	0	7183.84	0	0	3547.75	827.077	2394.93	0	1483.48	3629.76	2530.62	0	620.155	3896.95	6237.03	1329.88	0
18111	3120.28	29.3263	0	0	7.1524	11.6505	0	13.1747	0	32.6541	0	0	0	0	0	0	0	0	0	0	0	0	0	0	0	0	0	0	0	0	0	0	0	0	0	0	0	0	0	0	0	0	0	0	0	0	0	0	0
18117	3121.39	24.525	0	0	252.573	244.114	237.851	0	0	355.461	0	0	0	0	0	0	0	0	0	0	0	0	0	0	0	0	0	0	0	0	0	0	0	0	0	0	0	0	0	0	0	0	0	0	0	0	0	0	0
18141	3124.59	16.0478	14.1946	105.638	0	38.3567	0	0	446.068	0	0	0	0	0	0	18.9159	0	0	0	301.856	0	5.194	0	0	0	0	0	0	20.1963	0	0	33.5321	0	0	0	0	0	0	0	0	0	0	0	0	0	0	84.0975	0	0
18163	3129.39	24.6947	0	0	537.313	748.315	983.585	257.778	516.122	1170.39	0	0	0	0	0	0	0	0	0	0	0	0	0	0	0	0	0	0	7.1535	0	0	0	0	0	0	0	0	0	0	0	0	0	0	0	0	0	0	0	0
18167	3130.49	17.8514	775.665	5478.51	0	0	1597.24	0	1553.36	0	0	0	0	16.9048	8817.83	14118.5	0	0	0	0	0	0	95.0806	0	0	0	0	530.182	0	0	323.365	0	0	0	0	0	0	564.489	0	0	0	0	1065.62	0	295.892	2571.04	0	0	0
18193	3135.66	22.0653	3994.76	7294.81	8454.03	12856.5	8708.82	11071.4	10013.6	10912.7	39563.3	22408.9	21314.9	48835.8	14608.6	24384.9	40067	3053.71	85705	46024.9	7515.17	11644.4	9328.06	78720.9	16269.9	12920.2	75651.3	27396.4	32172.3	42344.6	29933.1	21257.4	11210.8	64337	10866.1	12313.9	27791.9	37342.1	23012	30412.4	29153.3	22071.1	15140.2	25323.1	10527.8	13997	35420.4	12491.8	42558.7
18207	3139.39	24.7566	1554.82	41.9547	5591.39	7999.62	0	3495.82	6659.23	10101.6	0	0	0	0	0	13.5754	0	0	0	0	0	0	0	0	0	0	0	0	0	0	0	0	0	0	0	0	0	0	0	0	0	0	0	0	0	0	0	0	0
18209	3139.63	19.1014	218.897	458.543	0	0	379.195	0	135.744	63.2933	1186.61	196.612	3246.09	183.007	0	1633.8	679.845	222.334	3289.82	790.562	0	632.492	203.592	16231.9	0	235.833	6234.77	724.521	0	534.136	874.42	0	0	3820.93	0	0	0	834.598	0	1495.87	495.344	96.3222	0	2514.52	0	114.154	2805.37	0	2668.94
18219	3141.48	17.6605	0	148.966	0	0	0	0	0	0	0	0	98.6056	0	0	0	0	0	0	0	0	0	0	0	317.478	0	0	0	0	0	0	0	0	0	0	0	0	0	0	0	0	0	0	0	0	0	0	0	0
18238	3145.57	21.8881	104.425	411.268	0	100.274	0	0	0	0	452.665	0	376.744	103.304	76.4827	704.319	76.243	0	500.948	235.862	0	0	0	2476.98	0	164.861	0	1313.72	123.211	428.725	583.508	0	0	0	0	64.7995	0	379.651	0	230.903	277.36	179.857	0	0	0	187.334	432.596	0	288.632
18273	3152.43	24.716	0	0	183.06	81.3806	197.885	132.319	229.755	0	0	0	0	0	0	0	0	0	0	0	0	0	0	0	0	0	0	0	0	0	0	0	0	0	0	0	0	0	0	0	0	0	0	0	0	0	0	0	48.8901
18276	3152.6	20.7155	855.498	0	0	0	0	0	0	883.458	0	0	0	0	0	0	0	0	251.863	0	0	0	784.472	0	0	0	0	1527.47	0	0	0	0	0	0	2284.11	0	0	0	0	0	0	0	0	0	163.941	0	0	0	0
18279	3153.41	24.701	37.6942	125.096	0	84.0326	0	0	0	0	0	0	0	0	0	0	0	0	0	0	0	0	0	0	0	0	0	0	0	0	0	0	0	0	0	0	0	0	0	0	0	0	0	0	0	0	0	0	0
18338	3164.5	22.5417	0	372.115	0	0	0	0	0	0	0	0	28446	611.531	0	3116.02	2150.51	0	11617.7	2210.14	0	0	0	10346.2	0	0	6246.55	0	0	463.56	25120.5	0	0	15935.5	608.504	0	0	0	0	0	0	0	0	387.836	0	0	0	0	236.156
18339	3164.5	25.2087	0	550.695	28.7874	0	0	0	0	105.621	66.3413	12.6288	1249.74	55.9711	25.6857	186.714	247.251	0	2312.51	1168.43	13.0829	19.5783	0	884.72	144.105	171.247	2045.64	617.974	286.029	1310.26	14640.9	1592.37	262.663	7778.72	17207	11.8018	113.897	417.79	21.3261	368.67	8.098	91.8335	658.053	854.134	40.3123	82.5192	465.982	0	1170.47
18342	3165.5	23.9686	0	27.6122	0	0	0	0	0	0	0	0	414.549	36.6304	2.751	179.785	0	0	770.175	0	0	0	0	0	0	0	0	0	0	153.063	176.217	0	0	296.787	0	0	0	0	0	0	0	0	0	0	0	0	32.9739	21.2623	218.718
18355	3167.59	16.1312	224.274	342.482	0	446.052	0	112.321	528.846	0	867.319	0	0	13.6997	166.141	2493.73	35.1512	21.5292	0	1650.66	29.1329	128.078	115.742	0	24.185	0	0	0	246.226	448.982	1074.19	80.0414	0	5800	0	0	74.328	229.675	0	1065.47	313.494	242.226	93.8037	177.06	0	43.3034	785.62	42.7064	1883.83
18364	3168.59	20.1848	52.8423	781.786	0	0	0	0	0	0	0	0	518.436	0	0	781.827	0	0	0	0	0	0	0	0	0	0	0	0	0	0	0	0	0	762.865	0	0	0	0	0	0	0	0	0	0	0	0	0	0	577.565
18373	3170.47	31.004	25.0407	0	70.4895	0	0	3.0177	0	67.4933	0	0	0	0	0	0	0	0	0	0	0	0	0	0	0	0	0	0	0	0	0	0	0	0	0	0	0	0	0	0	0	0	0	0	0	0	0	0	0
18385	3172.43	30.74	19.7165	0	0	118.914	0	0	0	0	0	0	0	0	0	0	0	0	0	0	0	0	0	0	0	0	0	0	0	0	0	0	0	0	0	0	0	0	0	0	0	0	0	0	0	0	0	0	0
18415	3177.37	25.2648	0	12.0192	0	34.5365	0	91.2438	0	0	0	0	0	0	0	0	0	0	0	0	0	0	0	0	0	0	0	0	0	0	0	0	0	0	0	0	0	0	0	0	0	0	0	0	0	0	0	0	0
18417	3177.62	18.4765	71.6602	231.357	0	0	262.097	0	379.396	0	0	0	1850.65	538.312	244.745	2713.16	2608.16	0	2580.41	940.26	0	309.552	247.441	0	0	0	0	0	0	465.267	1994.56	24.4358	0	0	0	0	0	727.351	0	278.988	0	0	0	2158.47	0	0	1456.47	45.066	175.981
18485	3191.38	24.7467	0	0	118.481	152.154	79.7037	0	28.9936	0	0	0	0	0	0	0	0	0	0	0	0	0	0	0	0	0	0	0	0	0	0	0	0	0	0	0	0	0	0	0	0	0	0	0	0	0	0	0	0
18524	3196.41	24.9654	0	63.0538	492.423	435.407	693.691	601.612	234.257	633.034	0	0	0	0	0	0	0	0	0	0	0	0	0	0	0	0	0	0	0	0	0	0	0	0	0	0	0	0	0	0	0	0	0	0	0	0	0	0	0
18525	3196.52	22.1575	0	0	0	821.799	811.441	0	0	749.929	0	0	0	0	0	0	0	0	0	0	0	0	0	0	0	0	0	373.39	0	0	0	0	0	591.489	0	0	0	0	0	0	0	0	0	0	0	0	0	0	0
18579	3205.59	24.9114	0	0	0	0	0	0	0	0	0	102.911	39.6748	0	323.41	0	0	0	0	0	0	35.4339	0	0	0	27.2352	0	132.162	87.614	0	0	135.935	0	586.231	0	21.3858	0	0	0	327.5	38.6558	54.2159	0	0	0	107.057	0	0	50.0823
18580	3205.61	19.3392	0	0	0	88.6876	237.053	0	0	0	543.161	213.222	0	0	118.152	1963.11	0	0	0	0	122.59	0	0	0	0	202.731	0	0	0	0	0	0	0	0	0	0	4083.38	0	0	0	6712.03	0	0	0	0	0	0	0	449.397
18585	3206.62	19.3281	6461.57	0	0	17204.9	582.716	902.149	2347.51	1596.27	1778.9	1094.68	317.292	82.2855	36.6768	0	279.772	1137.5	790.125	208.856	2870.29	1594.84	3619.25	0	3354.03	1578.75	6834.6	0	2318.24	0	641.761	914.348	522.421	2151.55	3375.27	3142.31	0	3073.1	9523.9	4059.19	0	0	11506.3	0	2953.92	5221.48	201.816	0	0
18591	3207.63	19.816	1574.28	33195.5	1277.4	0	0	855.432	13029.4	18229.3	16494.4	5089.78	0	29108.8	0	0	81740.8	5226.21	139681	88571.8	6113.4	18327.3	0	64353.5	2328.11	34279.4	44074.3	1888.77	5507.56	75720.4	0	5233.92	1452.97	173202	34248.6	1093.03	2133.24	40215.7	16606.6	45179.2	1509.18	3698.11	4902.54	78880.6	4417.82	2258.06	84102.4	7350.02	19.0793
18596	3208.61	20.2635	0	0	0	0	0	0	165.834	115.156	1193.07	190.983	2796.59	0	251.85	694.119	0	0	0	0	0	45.2217	673.398	224.55	0	0	0	0	0	624.772	0	167.621	0	120.034	1333.91	46.2765	0	0	0	65.6211	0	0	99.8476	0	518.644	0	525.227	0	0
18622	3214.4	24.7312	0	0	712.166	754.937	819.348	472.901	0	639.289	0	0	0	0	0	0	0	0	0	0	0	0	0	0	0	0	0	0	0	0	0	0	0	0	0	0	0	0	0	0	0	0	0	0	0	0	0	0	18.3006
18623	3214.46	22.2954	9350.43	10010.9	20084.6	38624.4	49966.7	30812.1	30598.3	35236	0	0	0	11.996	0	0	0	0	0	0	0	0	0	0	0	0	0	0	0	0	0	0	0	0	0	0	0	0	0	0	0	0	0	0	0	0	0	0	0
18651	3219.32	29.741	107.912	97.4796	258.937	282.941	330.78	264.99	146.39	370.562	0	0	0	0	0	0	0	0	0	0	0	0	0	0	0	0	0	0	0	0	0	0	0	0	0	0	0	0	0	0	0	0	0	0	0	0	0	0	0
18682	3223.61	24.3808	0	0	0	0	0	0	0	0	0	0	0	767.989	19.6538	0	92.8663	0	0	0	0	21.3098	0	0	0	0	0	4267.11	0	0	0	173.49	83.2051	0	0	0	0	0	0	0	0	19.1494	0	0	0	84.5392	0	0	0
18691	3225.65	19.5856	0	9706.04	693.974	4335.27	0	0	1331.58	101.294	13401.2	4653.99	139667	56366.5	11770	84067	69128.1	0	122807	48786.7	0	4087.98	0	267031	0	3559.1	124475	1827.74	366.786	14161.5	80303.8	0	0	170033	73822.6	130.714	214.879	26188.1	5846.62	27379.7	3983.98	3931.51	0	10719	0	3077.74	0	1281.54	59038.9
18713	3228.5	22.337	40.6302	0	257.948	376.67	16.6929	777.29	89.2856	1306.24	0	0	0	0	0	66.6151	0	0	0	0	0	0	0	0	0	0	0	0	0	0	293.716	0	0	0	0	0	0	0	0	0	0	0	0	0	0	50.6836	0	0	0
18736	3232.34	29.9784	0	0	2.2456	0	0	4.5833	6.6167	0	0	0	0	0	0	0	0	0	0	0	0	0	0	0	0	0	0	0	0	0	0	0	0	0	0	0	0	0	0	0	0	0	0	0	0	0	0	0	0
18749	3233.71	19.558	716.981	0	0	0	0	0	737.912	0	0	0	0	0	0	0	0	0	354.458	0	275.678	0	0	0	0	859.634	0	0	0	0	0	199.836	0	570.742	0	0	0	0	0	0	0	0	1877.91	0	0	0	0	0	0
18758	3234.64	19.3528	0	426.94	1263.06	4470.15	0	141.963	0	1265.33	0	0	0	0	0	0	0	0	78.3749	0	0	1994.98	420.764	1670.03	3325.37	0	622.677	185.571	0	50.1593	0	1205.34	0	641.387	13125.4	92.6981	3339.9	657.313	3418.3	1069.63	1822.84	0	0	0	1716.77	665.709	105.26	2035.35	0
18765	3235.55	22.3339	1040.36	621.857	0	0	0	60.9724	0	0	0	0	0	0	0	0	0	0	0	0	0	0	0	0	0	0	0	0	0	0	0	0	0	0	0	0	0	0	0	292.612	0	0	0	0	0	0	0	0	0
18767	3235.64	19.9278	680.093	11175.7	1065.11	65.7899	2609.66	0	3972.86	4312.31	15871.8	1765.65	79144.6	6874.11	5463.57	23652.7	50284.7	128.063	109517	20085.4	0	5033.21	330.211	17672.1	0	4592.63	9940.22	0	2024.17	26717.6	51468.9	940.219	0	128611	90.1218	233.686	0	12250	6007.03	12301.1	267.644	664.307	0	39901.7	0	1721.57	36478.8	2252.75	11001.2
18776	3236.64	20.2875	0	0	0	0	0	0	928.14	24.674	239.758	192.872	197.835	317.451	125.325	208.49	1810.1	0	35.71	563.837	0	409.492	0	0	0	484.85	0	0	218.872	292.461	0	0	0	581.734	2881.19	0	0	2015.83	378.659	1216.74	0	0	0	0	0	0	2282.2	0	0
18799	3238.62	16.2742	433.588	126.138	0	304.554	364.297	0	1337.63	0	50.1316	0	0	65.1097	4.7761	616.18	0	95.578	0	0	72.8938	29.7378	313.952	0	0	0	0	0	317.092	721.1	911.375	139.46	10.0178	2212.36	0	12.7304	22.3468	8.9015	10.1701	0	17.0951	5.9636	0	51.3909	0	46.8798	273.334	4.6719	167.772
18814	3240.65	20.9808	0	135.729	0	0	0	0	0	0	334.761	0	2666.75	1877.75	223.32	106.554	0	0	0	0	0	0	0	42178.6	0	0	7871.94	0	0	597.216	1817.09	0	0	727.306	0	0	0	2206.5	0	2463.36	0	517.873	0	0	0	59.953	1012.14	0	6077.31
18835	3244.44	25.4611	0	88.2412	0	0	0	0	0	0	0	0	3263.62	0	0	884.414	0	0	3104.18	606.836	0	0	0	0	0	25.1951	0	168.53	0	2046.61	13495.4	0	0	4189.87	0	0	0	54.2603	0	0	0	0	0	162.497	0	14.2007	63.3638	7.6358	0
18895	3254.45	27.7823	0	0	7.5609	0	0	0	0	0	0	0	0	27.6509	2.4813	0	0	0	0	0	0	0	0	0	0	0	0	9.1383	0	138.432	29.7926	0	25.7131	63.3604	0	0	15.3597	0	0	0	108.105	22.5772	152.023	4.7611	0	0	198.425	0	78.5191
18990	3266.65	21.3395	0	0	1995.63	1468.52	3207.79	0	2637.44	3245.69	17.79	3266.87	0	1578.05	894.273	2360.44	2714.84	3457.53	5349.29	4569.77	10974.4	237.314	10219	0	0	2373	1595.86	1997.01	1825.19	0	1950.72	3639.54	2839.24	10987.3	10811.4	0	40.8778	2274.76	0	0	0	160.901	0	4506.91	6481.89	45.4033	0	464.229	491.889
19022	3271.48	22.4883	401.939	446.305	1588.87	1675.43	8506.39	4323.9	725.858	4707.31	0	0	0	0	0	0	0	0	0	0	0	9.9899	0	1501.03	0	0	0	0	0	19.3814	0	0	0	0	0	0	0	0	0	0	0	0	0	0	0	0	0	0	0
19050	3276.39	24.7264	0	0	0	25.0439	0	0	0	36.0769	0	0	0	0	0	0	0	0	0	0	0	0	0	0	0	0	0	0	0	0	0	0	0	0	0	0	0	0	0	0	0	0	0	0	0	0	0	0	0
19058	3277.69	20.567	1722.06	1540.96	0	0	0	0	0	0	0	0	0	0	0	0	0	0	0	0	0	0	0	0	0	0	0	0	0	0	0	0	0	0	0	0	0	0	0	0	0	0	0	0	0	0	0	0	0
19066	3278.55	24.1961	23.3107	592.344	17.3004	0	0	0	0	163.446	540.104	0	5485.36	2752.96	848.043	4647.92	3406.4	5.1431	20403.4	682.024	0	267.153	54.8497	3974.52	72.8555	132.292	2230.73	192.118	232.708	5564.35	7689.45	224.078	6.7034	11487.3	72.4295	20.7598	0	1256.31	498.169	548.293	129.028	168.499	45.4759	1900.27	0	188.468	1904.48	0	617.657
19081	3280.67	16.1158	0	60.6295	0	0	0	0	25.9771	0	9.6022	0	0	64.8523	18.6255	356.026	38.372	0	0	82.9744	0	13.7115	0	0	0	0	0	0	57.7663	58.1829	396.595	7.0258	0	1445.96	0	0	0	0	0	81.6402	22.3636	37.8245	0	11.2255	0	0	0	0	185.717
19108	3285.52	22.5024	0	0	125.518	138.79	0	138.789	79.4698	205.683	0	0	0	0	0	0	0	0	0	0	0	0	0	0	0	0	0	0	0	0	0	0	0	0	0	0	0	0	0	0	0	0	0	0	0	0	0	0	0
19132	3289.51	22.1269	658.493	577.379	0	0	620.02	0	0	0	0	0	0	0	0	0	0	0	0	0	0	0	0	0	0	0	0	0	0	0	0	0	147.409	0	0	0	0	0	0	0	0	0	0	0	0	0	0	0	0
19146	3292.48	22.445	57.9173	0	61.2296	0	2267.04	0	0	0	0	0	0	0	0	0	0	0	0	0	0	0	0	0	0	0	0	0	0	0	0	0	0	0	0	0	0	0	0	0	0	0	0	0	0	0	0	0	0
19152	3293.46	25.1275	344.599	68.3502	11.6829	0	0	0	0	0	0	0	0	66.6477	0	12.7517	0	0	0	0	0	0	0	0	0	0	0	0	0	0	0	0	0	0	0	0	0	0	0	0	0	0	0	0	0	0	0	0	0
19162	3294.37	24.9487	0	0	1877.05	2541.6	45.8195	948.889	1983.25	2399.12	0	0	0	0	0	0	0	0	0	0	0	0	0	0	0	0	0	0	0	0	0	0	0	0	0	0	0	0	0	0	0	0	0	0	0	0	0	0	0
19195	3298.69	22.6562	102.882	680.182	0	10.9277	480.642	675.403	385.699	535.218	1266.56	76.4951	1619.08	3460.15	829.169	1079.22	2062.67	141.81	3908.8	2855.1	204.631	0	212.211	2834.57	309.005	492.203	4239.91	0	2114.25	1591.77	997.009	1544.08	0	4020.52	512.271	1008.86	202.721	1616.39	592.93	1527.69	1006.56	1060.23	429.128	1660.5	0	2388.86	2330.86	476.669	1396.58
19241	3305.68	18.699	11587.4	48734.1	13342.5	57643.5	17067.9	2930.18	38292.5	12125.4	94499.6	39292.3	247658	126717	34545.4	306776	171022	17745	194843	134146	0	52158.3	7184.9	468129	18348.6	46859.9	267996	31614.5	17175.1	56548.8	106320	0	1476.09	419845	156225	15541.5	9763.64	129150	57955.8	128191	49261.2	41200.9	24607.5	109508	10325.4	12914.3	143302	20400.2	168082
19266	3310.47	22.3397	0	835.474	0	171.101	97.9675	0	0	0	0	0	0	0	0	0	0	0	0	0	0	0	0	0	0	0	0	0	0	0	0	0	0	0	0	0	0	0	0	182.179	0	0	0	0	0	0	0	0	0
19283	3315.41	24.8923	0	0	0	0	0	38.9776	22.7489	0	0	0	0	0	0	0	0	0	0	0	0	0	0	0	0	0	0	0	0	0	0	0	0	0	0	0	0	0	0	0	0	0	0	0	0	0	0	0	0
19292	3316.5	22.4322	0	0	69.8847	38.9165	110.541	130.79	56.1485	0	0	0	0	0	0	0	0	0	0	0	0	0	0	0	0	0	0	0	0	0	0	0	0	0	0	0	0	0	0	0	0	0	0	0	0	0	0	0	0
19320	3321.7	20.5417	0	624.768	0	0	0	0	0	0	516.443	0	0	533.189	119.233	5241.96	4026.67	0	14861.6	0	0	0	0	930.143	0	0	0	0	0	0	870.036	0	0	338.482	0	0	0	0	0	90.0787	0	26.226	0	0	0	0	0	0	1127.77
19337	3325.68	30.3044	0	0	0	0	0	0	0	0	0	42.4865	0	209.81	0	0	0	8.3416	0	16.538	0	14.5383	0	840.557	0	0	516.317	635.693	0	105.462	6223.16	64.8649	411.375	881.623	1725.52	0	12.5024	0	0	0	636.899	191.027	0	0	0	0	0	33.2521	15.8707
19345	3327.51	22.5453	81.6181	147.209	765.465	0	1053.37	762.704	579.424	883.133	0	0	311.524	0	0	0	0	0	0	0	0	0	0	0	0	0	0	0	0	0	366.443	0	0	0	0	0	0	0	0	0	0	0	0	0	0	0	0	0	0
19363	3330.57	22.9797	0	0	0	0	0	0	109.402	0	0	0	28.8893	30.9001	0	0	16.2864	0	0	0	0	0	0	0	0	0	0	0	0	0	0	0	22.9453	29.323	0	0	0	154.15	0	0	0	0	0	0	0	0	20.1875	0	0
19377	3332.39	24.8816	26.1138	33.1493	0	0	0	12.1441	58.3294	0	0	0	0	0	0	0	0	0	0	0	0	0	0	0	0	0	0	0	0	0	0	0	0	0	0	0	0	0	0	0	0	0	0	0	0	0	0	0	0
19422	3340.73	23.2075	0	13.7786	678.932	9.0566	1189.05	0	0	0	0	0	0	59.1552	166.426	108.593	581.32	1192.76	1154.39	197.025	3955.68	0	1284.36	0	0	0	0	589.714	1398.18	314.405	182.439	1240.37	3220.04	940.23	0	0	522.169	323.107	0	0	0	0	909.122	69.8515	704.925	58.5977	30.6769	334.149	0
19475	3350.54	24.5512	0	0	0	0	0	0	0	0	0	0	0	0	0	0	0	0	0	0	0	0	0	0	0	0	0	0	0	77.0442	0	0	0	249.158	0	0	0	0	0	0	0	0	0	0	0	0	0	0	0
19477	3351.42	25.0495	0	0	18.2234	19.1812	9.3559	179.863	0	36.6678	0	0	0	0	0	0	0	0	0	0	0	0	0	0	0	0	0	0	0	0	0	0	0	0	0	0	0	0	0	0	0	0	0	0	0	0	0	0	0
19567	3366.49	22.5507	59.2803	13.7754	0	0	0	29.6098	12.0825	0	0	0	0	0	0	0	0	0	0	0	0	0	0	0	0	0	0	0	0	0	0	0	0	0	0	0	0	0	0	0	0	0	0	0	0	0	0	0	0
19610	3373.37	29.9278	0	15.1974	44.5089	0	25.9864	59.5805	0	0	0	0	0	0	0	0	0	0	0	0	0	0	0	0	0	0	0	0	0	0	0	0	0	0	0	0	0	0	0	0	0	0	0	0	0	0	0	0	0
19634	3375.67	16.1262	1151.38	2110.06	0	4572.66	551.553	323.062	0	502.916	705.032	119.389	0	1518.28	347.022	3703.44	0	49.6941	0	11397.4	270.252	863.432	337.755	0	160.009	0	131.087	0	498.486	749.165	5097.85	608.315	159.834	6112.63	0	25.9477	41.364	483.948	156.037	1930.14	846.464	2997.34	1454.47	237.217	452.572	29.8933	4803.03	0	2585.3
19716	3391.66	24.4766	0	2901.77	345.361	2757.66	83.2808	15.8822	229.198	726.52	6040.52	0	20891	0	564.954	9158.7	1959.16	34.533	78639.5	5778.21	484.773	2059.49	250.663	25866.3	1417.05	1471.43	16681.9	2601.56	845.479	31009	22299.4	2094.66	544.35	50113.2	4148.23	0	380.341	10933.3	5270.09	6352.31	2357.45	2487.58	266.49	5477.1	0	1878.05	11541.7	646.158	5102.54
19744	3394.67	16.3921	0	0	0	51.783	27.9332	0	0	0	56.9345	0	0	61.7832	0	62.1774	202.875	0	0	0	0	0	0	0	0	0	0	0	20.8605	47.4107	530.165	38.4598	0	2259.74	0	0	0	0	0	0	22.196	38.9224	0	0	0	0	81.4644	0	450.613
19746	3394.74	19.8834	905.774	1191.12	530.48	168.282	469.353	55.0221	888.849	4869.85	525.911	11541.4	12984.2	2530.58	1592.91	4646.96	4186.69	0	10415.8	4247.94	4978.56	494.41	0	9588.33	0	0	2135.58	0	390.875	987.291	0	0	0	7516.82	7192.04	0	0	382.53	4577.96	1043.69	135.191	546.457	2112.23	5909.53	0	126.446	3767.74	278.37	7531.63
19773	3400.51	28.0633	0	18.8767	0	15.7446	0	14.0666	0	0	9.7527	16.2849	0	28.6312	4.7762	54.16	11.5946	0	0	0	46.4992	0	0	0	0	0	0	43.78	66.6597	0	0	42.9849	0	94.7622	0	14.4153	0	0	0	0	0	0	35.6536	107.074	0	0	0	182.317	12.4133
19780	3401.73	20.8737	0	4554.16	159.674	853.851	0	0	983.92	94.3849	6772.93	1019.52	5866.1	6851.51	1298.93	15703.5	9080.12	0	25029.3	10886.7	0	598.098	41.8042	0	313.458	384.722	3021.12	1045.13	202.931	0	10464	160.154	0	13801.9	24255.8	0	0	4213.79	1213.51	1368.01	3283.03	2697.91	509.993	866.606	0	286.011	0	1689.6	6647.54
19783	3402.7	22.8453	0	292.139	10.8481	15.6791	0	0	39.196	0	193.99	0	0	413.144	63.0007	860.658	790.506	0	1080.36	346.241	0	0	0	0	0	0	0	0	0	0	0	49.4605	0	1407.2	876.554	0	0	189.945	0	0	215.181	0	0	0	0	29.4256	0	6.5708	427.018
19894	3423.6	22.4223	0	83.7399	0	0	0	0	0	0	0	0	65.5112	0	0	0	0	0	0	0	0	0	0	0	0	0	0	0	0	0	0	0	0	42.1419	0	0	0	0	0	0	0	0	0	0	0	0	0	10.6581	0
19910	3428.81	21.1405	0	0	570.267	0	1105.46	0	1018.28	0	0	265.326	0	0	0	0	0	636.684	0	0	2535.61	0	1106.01	0	0	198.987	0	0	0	0	0	0	0	0	0	0	0	0	1335.25	0	583.056	722.548	258.405	0	3748.52	0	0	208.221	675.046
20007	3447.83	22.9625	325.344	303.835	1046.06	811.769	4958.47	1302.98	1591.07	3144.04	232.803	129.383	0	0	374.119	197.083	822.435	2038.48	0	967.433	6314.58	0	5042.22	0	142.426	1364.93	0	704.396	8500.09	1731.64	56.0029	7557.81	0	3853.18	0	2381.27	401.169	0	749.36	331.988	0	44.7343	1035.04	30.4768	9353.17	518.867	876.616	410.152	0
20056	3457.73	20.2301	0	601.996	0	0	0	0	0	0	65.1645	0	2777.26	0	0	683.282	908.786	0	2428.71	1143.97	0	30.3519	0	192.446	0	0	467.105	0	0	1093.85	2175.64	0	0	3950.26	804.249	0	0	253.139	78.3135	194.213	0	0	0	670.737	276.569	0	434.339	0	39.2188
20069	3459.77	23.4705	282.227	0	86.5435	0	2145.95	304.608	0	59.0039	0	0	0	0	0	0	0	1879.58	0	0	7054.66	0	3146.88	0	0	9.8417	0	0	1738.95	0	0	5077.26	2255.66	0	0	0	21.0405	0	0	0	0	0	237.508	0	1750.78	0	0	0	0
20093	3464.68	22.7393	0	8.6262	0	0	0	0	27.2125	26.1064	0	0	0	0	0	0	19.6716	45.6748	0	572.178	0	0	0	0	0	0	0	0	0	0	0	0	0	0	0	218.55	0	91.8916	0	0	35.7859	45.2994	0	0	0	0	448.133	0	0
20098	3465.67	22.7973	0	195.956	0	131.623	0	0	0	0	0	0	1995.95	672.838	107.148	351.166	0	0	11635.1	237.255	0	0	0	2150.48	0	0	1086.98	40.337	0	1985.82	4051.22	0	0	971.859	2220.22	0	0	1675.38	52.6869	139.571	47.7596	0	245.586	0	0	696.276	191.686	80.4034	182.712
20120	3468.79	19.6805	0	4248.45	0	0	0	0	204.794	4986.62	2121.9	0	22523.3	0	2550.78	5072	10725.6	0	32318.7	14271.1	0	325.132	0	45472.6	0	569.916	13581.1	70.6677	388.709	4284.61	9481.43	250.564	0	40209.4	5023.64	0	0	8063.09	9247.33	2084.88	0	507.54	0	2143.59	330.588	181.774	6462.54	202.668	11431.9
20187	3485.78	20.3566	0	1682.51	0	124.35	0	0	144.932	0	357.227	0	4173.73	495.702	104.665	1266.33	2523.38	0	4865.76	1515.21	0	0	0	0	0	141.579	0	0	0	1089.24	2938.6	0	0	10550.6	387.225	0	0	526.529	494.171	449.345	0	0	0	1958.47	0	71.3643	1288.54	28.9743	177.708
20204	3488.75	16.2652	97.5276	151.607	0	225.365	0	15.4176	621.135	0	23.4644	0	0	147.738	9.5031	317.562	0	0	0	1164.63	0	100.23	0	0	0	0	0	0	156.481	157.196	904.452	69.6072	0	936.988	64.8221	0	0	0	0	83.5252	11.8119	183.784	70.2902	29.5217	0	0	139.022	0	221.177
20341	3518.6	24.2071	0	0	0	0	0	0	0	0	28.0057	0	104.312	0	0	0	0	0	707.188	32.2782	0	0	0	944.104	0	0	491.38	0	0	179.38	238.609	0	0	1017.01	0	0	0	256.111	112.398	122.455	56.97	94.9797	0	110.028	0	0	181.467	0	188.133
20377	3527.66	16.4567	0	13.6465	0	56.3258	0	45.4821	72.3767	0	415.345	0	0	432.042	218.954	196.963	144.729	48.4573	0	0	0	0	0	0	0	75.6635	208.786	0	0	361.369	1025.06	0	72.488	1069.62	0	18.8934	0	155.352	0	301.846	181.786	92.1965	0	0	0	0	58.0784	0	891.836
20409	3531.75	16.0274	0	1139	0	2555.88	95.4329	54.4625	1312.2	0	671.034	0	0	1064.55	385.675	2880.55	181.533	0	0	3871.96	0	1194.11	41.8717	0	207.296	0	27.7414	0	351.595	738.868	6048.62	274.12	192.242	22099.3	0	43.8732	0	1023.49	1007.49	3961.4	1648.94	2293.56	381.78	485.547	0	172.343	2073.88	44.1211	7246.41
20437	3537.83	20.0826	0	0	0	0	0	0	0	74.7776	346.741	0	301.195	0	0	491.534	0	0	0	43.2526	1613.17	0	475.682	877.779	0	0	2771	0	0	179.308	0	0	0	1601.87	0	98.5327	1309.05	590.834	449.68	486.783	414.835	250.176	1086.83	0	453.703	0	376.783	285.282	1438.55
20518	3553.78	23.4527	0	63.1251	0	109.936	0	0	0	0	117.511	125.463	110.438	377.876	321.13	258.506	302.392	31.4343	0	79.0488	0	0	0	0	0	7.5291	399.807	506.29	623.458	446.421	761.563	39.9658	0	3369.91	0	0	0	87.1585	22.8913	93.0291	10.1687	79.3213	0	93.1553	0	99.2238	0	148.941	0
20537	3555.82	19.8427	108.114	3925.14	452.15	2930.91	0	108.277	2659.88	1658.63	4731.32	1267.99	42505.4	8027.14	2952.53	11784.7	15798.8	0	50543.1	14206.8	0	2638.99	0	70798.6	473.617	3380.32	28691.3	956.315	460.906	12739.8	19143.6	462.431	0	55251.6	15435	308.853	155.016	10706.9	4238.88	9190.8	2996.2	3177.76	531.305	6295.05	0	2773.72	10662.8	2669.47	18986.9
20553	3559.75	17.4952	0	0	166.103	0	0	0	0	0	250.536	0	246.868	1108.66	0	0	1706.74	0	308.959	283.784	0	0	0	0	0	0	429.432	0	26.1343	77.5646	0	0	0	1495.87	0	0	0	0	0	198.355	0	6.5783	0	164.853	0	0	651.18	0	787.333
20596	3571.79	20.0883	448.919	0	1101.27	0	0	0	0	0	0	275.812	0	0	0	695.693	0	0	0	0	0	0	0	0	0	0	0	0	2468.15	0	0	1517.76	0	0	391.213	38.8938	0	0	0	1796.45	0	45.4364	932.646	0	0	643.996	0	0	166.156
20601	3572.77	20.3886	0	229.355	0	0	0	0	0	0	2109.5	0	13584.7	2083.41	2064.94	5971.44	6042.06	0	14944.5	7166.07	0	0	0	1050.19	0	1518.53	0	0	0	3722.19	603.049	0	0	2061.53	0	0	0	765.219	2829.37	0	0	185.448	0	6735.61	0	0	3928.73	1399.46	1112.75
20606	3573.79	20.8101	0	109.793	0	0	0	0	174.038	0	651.639	0	0	0	219.511	682.422	0	0	366.196	0	0	82.5799	0	0	0	0	0	0	0	0	123.236	0	0	0	0	0	0	0	0	0	0	0	0	233.365	0	0	676.978	0	0
20662	3587.91	19.1335	0	0	0	0	0	0	0	0	1276.05	0	0	0	0	1785.76	0	0	0	0	0	0	0	0	0	0	0	0	0	6968.78	0	0	0	0	0	0	0	0	0	0	0	0	0	0	0	1848.08	0	0	0
20690	3594.84	20.2737	1212.05	3434.72	1389.2	357.169	3218.33	643.516	6358.9	8988.61	0	2817.08	10895.5	0	0	0	7127.47	13743.9	0	9885.23	7056.45	0	12785.3	0	181.122	1868.98	0	4582.48	1276.17	531.088	807.539	1986.76	448.36	8722.65	0	1458.01	119.95	0	1591.59	47.6324	1364.65	1277.75	12186.7	0	15729.6	365.63	4415.95	2950.44	0
20715	3601.82	16.2084	10.8889	0	0	0	0	0	141.247	0	0	0	0	0	0	0	107.734	0	0	161.571	0	0	0	0	0	0	0	0	0	0	179.897	8.7894	0	0	0	0	0	0	0	0	0	11.8971	0	0	0	0	0	0	0
20736	3604.83	19.9845	0	105.391	0	0	123.06	0	200.466	0	27.3403	0	182.195	0	0	100.228	435.024	0	290.441	0	0	0	0	0	0	487.153	0	0	0	0	0	97.6477	0	1940.13	98.4853	0	0	0	0	0	0	0	0	320.631	0	0	478.303	0	0
20757	3608.79	18.7246	69.7843	0	0	28.237	0	525.986	401.706	104.95	0	0	185.893	0	0	0	0	627.695	0	0	2375.22	0	441.362	0	0	0	0	0	1285.27	0	180.252	686.133	0	251.354	153.203	0	0	0	0	0	0	0	0	0	0	0	0	43.4175	0
20770	3611.73	22.963	50.0525	0	307.219	0	0	44.4286	98.518	172.188	292.676	0	0	964.094	162.588	2333.64	627.261	0	29631.3	1121.63	0	21.3047	0	13819.6	171.398	15.7263	4292.57	337.815	158.507	12881.6	6036.35	270.546	23.4795	4042.57	10682.3	1336.4	0	8526.14	271.237	600.783	1267.81	577.299	55.9477	360.921	0	177.28	5319.43	578.26	0
20779	3612.68	17.6008	637.325	581.691	4806.57	1642.05	7035.74	10139.6	2638.9	3344.66	0	5374.39	0	0	0	0	0	6334.93	0	0	2973.49	0	0	0	4189.49	1621.44	0	238.959	420.401	208.333	0	278.23	6054.4	124.232	72.8653	1404.82	673.298	0	1704.52	0	971.037	0	1929.18	0	23159	686.025	2730.78	3189.84	598.463
20794	3614.79	19.7929	25.0369	1097.96	0	331.03	0	0	0	0	0	0	7651.37	0	0	1690.09	2142.37	0	3747.26	2924.57	0	109.99	0	11663	0	127.406	2952.64	1798.43	809.298	1975.06	0	0	0	9682.55	4247.8	0	0	0	1021.67	613.498	608.439	621.151	0	0	0	0	3046.5	0	3030.33
20803	3615.81	20.7328	0	59.635	0	0	0	0	192.339	0	1190.89	37.5764	667.388	1206.55	281.584	0	0	795.705	0	64.1052	1982.68	0	1142.1	0	0	62.6027	0	0	80.176	622.4	0	0	0	3650.01	468.578	0	0	0	0	0	558.106	0	1890.67	0	1292.78	0	644.976	0	0
20830	3624.85	19.5692	0	0	3968.18	0	0	705.359	299.74	0	0	0	0	0	73.1166	0	0	0	0	0	12400.1	0	463.568	0	2240.87	107.106	0	0	171.728	0	0	829.847	799.063	1004.01	0	1592.07	4572.47	172.001	234.307	0	118.486	60.9909	1187.5	0	2941.27	0	606.311	1086.06	48.4065
20900	3640.74	16.5778	87.9204	34.7223	0	47.1093	393.885	80.5281	59.5506	0	405.961	0	0	552.675	190.493	202.448	0	0	0	469.948	0	0	0	0	92.3818	70.6939	348.263	389.075	0	787.287	838.218	173.316	75.8157	1848.55	0	72.003	0	274.297	59.2071	240.434	241.322	134.052	23.8075	0	0	0	269.145	24.334	927.672
20902	3640.83	23.5825	0	56.6119	0	0	0	6.3274	0	0	343.048	388.056	0	0	873.195	709.504	725.286	0	0	0	0	0	0	0	0	11.1034	168.131	683.454	1069.79	13.0342	0	107.105	0	3588.36	0	0	0	0	18.9969	0	89.8205	0	0	117.216	0	80.0897	0	264.745	180.478
20911	3642.82	20.004	0	578.604	138.1	304.596	0	0	1669.04	75.6881	643.531	322.802	2621.35	0	300.944	1901.46	1716.57	0	0	1023.09	0	335.761	387.858	0	0	0	1672.01	109.295	469.354	1423.42	1575.88	0	0	8160.56	861.699	209.836	0	696.497	467.268	988.499	276.66	227.777	455.084	732.685	314.952	280.148	0	577.34	1915.71
20921	3644.86	16.039	0	49.4691	0	60.058	0	0	0	0	0	0	0	25.5098	3.7984	122.759	0	0	0	185.525	0	176.606	0	0	0	0	0	0	0	20.9086	1458.29	0	0	4607.81	0	0	0	0	0	43.1069	27.9699	129.944	14.0024	33.7242	0	8.0759	192.317	0	595.467
20969	3655.93	19.4092	0	505.249	0	0	0	0	0	0	0	0	3708.4	1449.17	0	0	0	0	0	0	0	0	0	15138.4	0	0	12612.3	0	0	69.9974	0	0	0	1600.55	0	0	0	361.715	0	1386.53	0	174.564	135.504	0	0	168.287	0	0	1500.16
20983	3657.84	21.6905	0	0	3061.55	0	959.222	584.704	1423.68	0	6109.22	1160.36	9627.7	5023.06	3277.34	420.69	10871.6	2841.04	7798.94	14494.5	1773.16	2527.82	2486.85	7454.06	2159.88	5034.18	25737.9	2727.38	3390.95	12443.4	19215.3	4317.3	633.254	43874.1	7295.73	0	945	9263.16	5202.22	0	3629.75	5836.3	4085.55	8887.1	568.213	3391.43	8186.02	7580.93	16833.4
20990	3658.91	23.4326	0	37.0058	149.284	103.789	0	171.782	0	372.353	0	0	0	15.6349	24.4671	0	0	228.158	0	19.0855	1700.07	24.2843	229.439	0	0	175.281	0	0	1459.42	0	0	0	952.318	36.7067	0	28.6004	77.3679	0	69.0249	0	0	0	113.122	0	1754.09	78.62	0	107.189	10.8852
21035	3670.93	20.732	0	0	0	0	1672.65	0	766.909	1059.97	229.423	216.129	0	0	128.228	45.9937	182.535	905.403	0	565.199	2161.71	147.466	591.912	465.747	252.671	90.658	825.303	99.2435	399.42	140.16	0	1143.42	0	1368.5	0	0	549.852	275.21	0	233.177	317.028	455.012	2261.33	240.008	0	187.369	682.415	0	787.353
21058	3674.8	20.1657	0	54.8407	0	0	0	0	0	0	0	0	19020.4	0	8.8996	6431.2	676.191	0	4659.31	259.653	0	0	0	13750.4	0	0	2833.25	0	0	72.0793	26994.1	0	0	40404.3	6546.75	0	0	0	44.4585	0	0	0	0	308.228	0	0	81.3443	0	1566.44
21101	3688.91	19.012	0	0	0	0	0	0	0	0	624.367	0	0	194.715	0	0	524.119	0	0	0	0	30.4363	0	0	0	0	0	0	0	25.9725	65.5784	0	0	213.869	0	0	0	0	269.454	0	59.9539	0	0	0	0	0	0	0	0
21137	3698.88	20.3858	38.1632	1354.91	193.263	0	0	0	330.439	0	3565.44	986.694	0	4373.95	1095.22	11120.7	7534.56	0	16636.2	1346.63	0	605.052	0	8666.97	0	1053.1	809.555	1051.05	395.365	145.421	0	0	0	3995.49	0	0	0	1380.16	264.644	4996.78	773.944	668.677	0	821.817	0	914.255	1388.88	786.981	7062.97
21190	3711.79	18.5731	286.507	1161.41	0	892.424	0	0	104.538	0	3731.46	0	11879.6	58.6927	0	34.9766	0	514.173	15697.6	3673.03	0	677.049	131.095	20096	636.078	2064.04	18052.9	195.363	126.003	0	94.4007	250.418	71.88	0	0	615.8	0	5045.76	1305.19	7347.19	621.439	0	789.58	968.866	0	204.663	1645.13	0	9887.67
21204	3714.72	23.8033	0	18.1639	0	0	0	0	0	11.8001	32.2052	0	0	0	0	0	0	0	0	0	0	0	76.7369	0	0	0	0	0	19.7146	26.1433	0	0	62.399	175.347	0	0	0	0	0	0	0	0	11.006	0	0	9.6093	9.9526	0	0
21220	3718.87	20.1277	0	992.642	683.897	897.77	41.0931	0	811.275	243.531	1375.5	0	0	563.674	356.289	1184.42	0	0	3919.03	6616.16	0	369.152	0	8791.65	0	0	4945.63	0	18.7281	3865.99	0	0	0	15730.8	0	0	0	2090.53	0	4634.1	432.958	617.449	394.267	324.372	0	323.293	1915.87	791.887	3717.36
21315	3742.92	19.4297	332.686	3082.27	504.561	5886.19	0	0	0	0	13232.7	4785.36	12319.5	29140.7	4999.45	31313.9	14707.9	913.738	14793.5	6999.5	0	2765.09	0	43193.8	634.883	1834.89	48816.5	1915.65	906.631	9210.48	3083.16	738.836	150.643	38336.9	9159.74	202.083	586.238	10373.9	4585.22	4398.41	5338.69	4675.26	120.627	6167.26	0	2037.34	11746.6	1203.76	16176.6
21327	3743.88	20.1113	338.375	1523.7	0	0	0	70.8867	380.604	1102.1	8244.88	3741.39	208.976	132.562	1522.56	2821.32	1272.85	0	5297.94	0	0	1749.02	0	0	1573.52	0	4626.51	0	0	0	0	500.432	0	6711.2	4038.53	282.466	0	3079.9	5516.54	3324.97	6439.28	4714.08	723.214	846.555	0	1393.1	1947.9	0	12505.5
21330	3744.92	21.8011	754.113	6105.36	2413.93	0	0	951.824	2616.83	1860.6	15300.6	3979.38	22859.6	22852.9	9460.49	16852.7	20661.9	1962.43	11414.3	12785.5	0	3406.8	1904.76	6605.8	0	5546.64	28411.3	6400.78	7417.79	12488.4	28531.7	3695.65	760.124	49140.1	6839.55	2332.86	5038.37	10392.6	6192.98	5726.86	6763.82	8184.64	4962.78	7420.77	0	4117.1	8489.34	8618.73	11673.8
21371	3755.91	18.5598	1096.02	3538.1	0	5384.61	1788.49	273.767	5310.74	3074.41	1073.2	0	0	51.0791	39.9475	127.157	40.8437	0	734.806	10876.2	0	3657.97	410.63	3488.68	1440.66	4558.71	8475.07	2233.31	197.788	6679.73	120.996	0	0	53971.3	10853.7	0	0	9378.28	5196.64	6848.77	2220.6	0	2880.6	12113.5	203.507	0	11614.2	1797.74	9468.64
21383	3757.84	23.1596	0	309.309	0	556.252	0	23.585	0	24.8447	195.882	0	0	871.216	153.514	1499.39	764.892	0	0	0	0	139.568	0	1256.83	0	17.1926	0	441.925	0	0	1077.57	84.0312	0	3626.67	0	209.964	0	852.258	158.842	366.085	0	0	150.044	530.345	0	46.1661	0	309.287	1291.49
21384	3757.91	20.5295	174.886	0	311.507	0	738.233	194.55	490.903	7767.59	0	353.969	0	0	0	0	0	0	0	0	7349.21	24.8737	7782.58	0	0	173.93	0	0	0	0	0	0	1169.65	0	577.374	0	249.564	0	0	0	0	0	197.235	0	36336.6	55.2035	0	275.861	0
21455	3775.88	17.9941	0	0	0	0	0	0	0	0	18.9888	0	0	0	0	0	0	0	0	0	0	0	0	0	0	0	0	0	0	0	0	0	0	0	0	0	0	0	0	0	0	0	0	0	0	0	0	0	0
21513	3787.91	19.9432	0	0	130.547	215.521	61.7015	507.273	121.984	1118.19	141.014	0	0	0	0	0	86.5335	134.163	675.766	451.787	3271.49	0	251.148	0	0	0	0	299.505	353.595	188.165	0	161.146	0	0	0	1369.87	480.196	161.066	387.075	0	94.4286	749.462	695.708	0	1644.9	0	234.191	1245.54	0
21528	3791.67	21.2179	0	188.336	14880	12778.8	23737.7	0	9928.24	19078.5	0	0	0	0	0	0	0	0	0	0	0	0	0	0	0	0	0	0	0	0	0	0	0	8542.33	0	0	0	0	0	0	0	0	0	122.918	0	0	0	0	0
21558	3798.97	17.2842	0	0	0	0	0	21.5356	639.598	0	0	0	0	0	0	0	0	0	0	0	0	0	0	0	120.061	0	0	0	2374.44	0	0	0	0	0	0	346.296	0	0	105.187	88.1453	91.0058	62.3751	0	0	0	0	0	93.3543	0
21594	3805.76	23.8491	0	386.879	27.1966	0	0	0	0	769.312	301.236	56.4612	9105.4	142.019	21.0084	0	618.763	29.9126	4610.01	452.343	0	98.1715	0	0	56.6117	136.628	2370.99	124.235	410.838	1939.39	5004.88	365.911	0	12270.9	5123.63	0	0	731.348	222.127	0	77.6125	0	157.418	960.091	278.916	147.402	0	228.242	3954.66
21595	3805.91	20.2793	14843.5	44637.6	63326	72147.9	0	9954.61	48775.8	67543.1	92024.5	0	134148	95823.9	40363.5	79827.2	120758	206.336	228195	304595	71485.3	58631	79159.5	408805	75901.7	97296	318633	22002.4	55817.5	151560	37531.9	49282.1	0	415426	136562	25686	38694.5	143452	84512	150642	70193.2	56070.5	69260.2	124782	885.122	40234.8	241351	59399.2	225670
21600	3806.91	20.8776	69.9294	0	0	0	0	0	0	0	827.281	872.676	2895.33	0	1167.14	532.157	0	0	120.784	0	1278.66	690.441	0	0	0	86.0346	0	0	856.051	92.627	0	0	0	171.498	0	0	0	44.3868	0	473.749	0	0	173.15	0	235.114	0	5458.19	5.9263	262.373
21623	3811.58	31.8302	0	0	0	0	0	0	0	0	0	0	0	0	0	0	0	0	0	0	0	0	0	0	0	0	41.6993	0	0	58.4226	1006.64	0	0	302.235	0	0	0	0	0	0	0	0	0	16.7168	0	3.2233	0	0	25.6755
21668	3820.75	17.9304	0	175.013	1229.29	2620.83	0	1687.27	0	45.0881	2719.95	1397.07	0	715.504	0	0	0	0	0	1406.64	0	1153.4	0	0	151.21	2069.71	563.87	0	1999.18	108.614	0	3143.32	0	108.566	883.59	1402.81	2063.79	215.162	1745.29	526.74	1800.22	0	0	72.544	0	0	1126.25	1686.33	0
21717	3832.87	17.8602	0	0	13886.9	0	0	0	0	0	0	0	0	0	0	108.865	0	0	0	0	0	0	0	0	286.254	100.213	0	0	0	0	0	0	0	0	0	50.1906	0	0	0	0	179.602	0	1732.83	0	0	367.753	0	0	0
21735	3834.77	18.5232	504.678	122.136	0	0	0	0	0	0	28.2842	0	0	0	275.107	0	0	0	614.877	0	0	0	0	0	0	0	0	0	33.5416	262.53	1728.76	0	0	0	0	0	0	119.091	0	0	0	35.8597	95.7592	0	0	0	0	0	0
21863	3867.99	20.7125	0	0	0	918.936	1106.37	376.799	609.069	0	237.58	0	0	0	56.5622	0	0	1307.19	0	55.2284	0	0	241.163	0	0	0	454.733	0	356.508	0	0	922.259	943.608	1242.99	0	147.62	0	0	0	0	0	0	0	0	0	0	155.253	1345.37	969.601
21888	3875.92	21.862	0	0	0	0	0	0	38.4806	0	323.461	0	0	178.641	146.115	172.75	0	0	389.259	0	0	11.7641	0	0	0	837.404	0	498.605	0	0	0	0	0	159.026	0	0	0	0	0	855.949	0	0	0	0	0	363.357	0	188.497	2365.8
21895	3876.91	17.948	9745.65	3611.48	4219.51	11874.3	12546.4	14268.5	9382.85	404.558	22428.1	14850.9	0	0	1491.7	427.431	0	20645.6	0	3261.2	1506.97	7001.26	2753.61	1178.4	26244.2	11605.7	1123.72	18498.7	11404	1393.93	294.026	16936.9	9372.89	0	911.803	23365	8324.39	4260.23	10295.9	8127.98	34334.5	17588.7	38897.5	2539.76	0	8418.39	7337.58	27692.2	2414
21924	3882.03	16.0547	0	0	0	69.4765	0	0	0	0	0	0	0	0	0	0	32.2934	0	0	31.7857	0	0	0	0	0	0	27.8091	0	0	4.8157	561.865	0	0	503.045	0	0	0	48.7322	0	109.62	0	107.333	0	0	0	0	58.5707	0	338.766
21951	3886.01	20.7307	102871	75650.4	270692	209241	301423	86717.2	216785	210789	108199	255539	47854.6	138064	81045.5	115088	180929	640059	113385	408331	845736	147987	539072	219078	182865	173566	208064	81846.3	177443	111304	15009.8	391851	523153	545090	297898	159975	255400	167747	256392	117296	150549	137870	627436	149653	1294750	125643	217549	187490	190184
21981	3896.15	24.4249	1352.23	263.808	6877.92	0	0	1080.38	0	0	0	0	0	0	0	0	0	0	0	0	0	0	0	0	0	0	0	0	0	0	0	0	0	0	0	0	0	0	0	0	0	0	0	0	0	0	0	0	0
22005	3901.93	20.3289	665.346	2052.38	0	0	0	0	0	0	0	0	0	0	42.7895	0	67.05	0	0	0	0	0	0	0	0	0	0	0	0	0	0	0	0	100.059	0	0	0	0	0	0	0	0	0	0	0	0	0	0	0
22018	3904.92	20.3729	0	312.844	461.836	0	0	395.112	545.864	1666.91	2053.84	0	0	268.558	1032.38	0	1716.25	0	0	302.424	1492.1	0	0	4918.38	0	471.996	2477.5	1394.44	0	2542.24	0	1014.2	346.325	9323.95	128.636	0	553.245	3987.84	0	2840.54	403.51	0	2442.78	1831.66	338.487	0	835.251	0	1307.77
22060	3913.91	17.3679	43.4381	0	35.157	524.324	138.422	786.777	571.198	426.675	562.149	0	0	17.1833	106.567	166.684	0	17.3008	0	89.0812	0	0	36.4046	0	448.428	0	422.127	130.154	312.2	570.097	170.556	0	272.069	731.03	0	562.436	1015.34	949.438	477.509	1353.08	712.343	436.533	1277.85	102.579	43.205	58.8368	0	425.156	292.168
22106	3924.84	18.4361	385.3	6341.5	68.2424	33.928	0	0	735.261	0	2406.23	0	105450	13399.9	4165.5	88329.8	51504	0	24261.9	44543.9	0	1980.3	0	41133.2	0	1444.72	24547.5	555.493	0	7344.98	98790.3	0	0	160155	78286.8	0	0	7103.17	200.936	7861.23	0	18.463	0	0	630.954	0	8204.3	70.4505	8425.24
22125	3927.82	16.8135	0	15.6187	0	48.3442	715.259	0	97.5414	0	80.3985	0	0	98.3423	0	0	334.487	0	0	442.067	0	0	0	0	0	0	0	0	0	450.98	1074.75	304.201	0	1932.7	0	11.6248	0	105.371	0	0	0	9.8808	16.0626	174.122	0	0	0	49.6495	25.2066
22152	3931.93	16.234	288.721	51.9791	0	1629.54	4813.12	253.309	0	0	0	125.771	0	441.675	615.53	413.968	0	1213.44	0	3050.99	292.803	0	0	0	164.871	0	111.569	0	176.314	293.921	1731.39	984.163	1092.4	3808.25	0	203.937	2281.92	1373.36	0	922.306	35.5258	90.4828	567.951	1192.65	0	349.561	0	446.315	0
22168	3934.8	24.1771	0	10054	7699.58	11573	6914.63	879.702	3647.36	8481.43	8270.2	869.903	70588.3	9219.16	2994.77	20355.7	21259.1	2579.74	154655	17980.5	3502.44	7492.71	4357.15	154875	6511.51	9677.93	113518	5023.15	6914.13	68316.4	119987	9805.84	3972.99	288488	89543.8	0	3150.13	48599.2	15677.4	22130.5	8019.22	13191.4	10884.1	33619.2	13205.1	7366.7	34652	281.493	34859.5
22249	3956.03	22.3333	141.387	0	165.862	0	0	412.934	0	0	401.287	33.6895	0	931.096	645.49	35.2097	0	0	0	0	0	353.589	0	0	337.799	282.455	0	2591.46	0	0	0	6785.91	7769.12	0	382.308	2584.21	1206.65	0	0	528.625	318.795	0	1257.03	0	6563.72	1599.35	0	128.756	821.016
22260	3957.95	23.868	0	0	0	8.7311	106.862	375.766	25.7842	0	0	166.957	0	0	0	0	0	430.117	0	34.1353	2056.11	41.1861	844.001	0	0	122.956	0	128.993	316.697	0	164.62	0	0	0	108.989	0	262.566	0	115.569	0	65.5763	63.8279	60.8038	0	1279.27	125.938	79.8759	0	0
22269	3959.99	21.9234	0	837.898	586.439	0	178.92	70.747	302.972	4748.84	88.2107	651.967	1469.3	248.962	189.616	0	309.207	1167.69	0	0	6935.52	24.8581	13192	0	113.001	3440.24	0	0	0	0	1003.42	1190.72	196.287	4500.43	746.521	580.207	802.573	0	359.999	0	122.052	223.001	260.689	2482.83	0	345.809	1551.81	19.9867	154.752
22273	3960.93	21.9422	206.601	0	0	0	0	0	912.378	0	0	0	0	0	123.685	0	0	0	0	0	0	0	0	0	0	0	244.526	0	4703.39	371.12	236.83	0	0	0	114.312	90.6152	0	715.556	0	0	154.671	0	31.7351	0	0	0	0	0	0
22275	3961.99	20.7521	48127.8	0	0	49495.2	128128	14398.2	0	0	0	0	4781.28	0	0	0	923.726	0	1451.24	126327	0	0	0	46604.1	199815	0	48320.2	118520	0	53741.2	0	76311.8	71905.1	0	69531.3	86412.5	82328.3	70187.6	0	0	118829	67801.9	218440	31829.6	0	27691.7	0	69212.9	115457
22286	3962.89	21.1935	29.2901	17613.8	30.2378	0	0	0	163.856	786.726	0	0	47561.7	24773.5	0	0	0	0	206363	0	0	67.2953	257.765	6411.13	0	136285	0	0	0	0	77035.9	0	0	172528	0	0	0	0	593.278	70.09	0	0	0	0	0	0	0	0	0
22298	3964.03	19.6322	0	0	0	0	0	0	0	0	443.159	0	0	255.319	0	3020.92	0	0	0	264.181	0	0	0	0	0	0	1046.37	794.331	0	0	281.475	0	0	303.649	0	0	0	0	0	48.9066	0	0	0	0	0	0	0	0	0
22337	3972.94	20.9731	0	104.108	2434.21	0	2651.7	331.832	0	11517.3	0	0	0	542.928	50.0567	115.001	339.035	1924.77	0	0	0	0	11749.6	0	0	0	0	0	1496.35	174.013	0	3112.81	4692.3	4979.18	0	0	0	0	0	0	0	0	0	0	39502	0	58.0179	0	731.229
22375	3983.95	21.0739	432.648	127.29	0	0	0	0	0	0	0	0	63.6418	0	0	0	0	0	0	0	0	0	0	0	0	26059.2	0	142.508	0	0	0	0	0	0	0	0	0	7176.86	0	0	0	0	78.1544	0	0	0	0	0	0
22439	3999.03	19.4843	0	0	0	0	0	0	0	0	1269.62	0	0	0	0	53.725	0	0	0	213.875	0	0	0	5370.62	0	0	0	0	373.58	139.157	0	0	0	752.495	120.548	0	0	0	0	321.475	0	0	0	0	0	0	113.41	0	0
22448	4000.92	20.9829	1734.24	1283.78	0	4.0058	0	0	8.5091	0	0	0	0	0	10.6239	0	0	0	0	0	230.141	0	0	0	0	0	0	0	0	6947.2	0	464.64	99.3952	2223.2	0	0	0	2376.06	104.167	956.424	0	0	138.961	0	462.976	0	680.21	0	76.3264
22517	4016.03	22.4207	0	0	0	0	0	0	0	0	0	0	0	0	0	0	0	0	0	0	0	0	0	0	0	14.743	0	101.685	0	0	0	1334.52	1925.17	0	0	565.026	201.688	0	0	0	110.332	0	506.616	0	1170.5	110.435	0	0	33.2504
22525	4018.03	20.5878	0	283.481	0	0	0	0	0	0	0	0	0	0	0	0	0	171.115	0	0	82.0157	0	101.555	0	0	358.207	0	0	248.806	0	0	242.858	0	0	132.258	0	0	0	0	0	0	0	0	0	116.554	0	0	367.24	370.216
22552	4021.87	18.5801	38.989	397.828	0	0	836.107	0	236.836	0	0	0	3812.41	151.171	1165.63	3680.02	608.383	489.369	3565.32	5330.57	0	511.308	0	3538.72	0	4664.31	1329.01	0	0	606.547	5553.29	0	0	4294.6	1771.74	0	0	2310.07	0	2244.64	0	0	0	1283.12	0	0	1672.99	91.8971	0
22627	4036.98	20.6019	171.607	36.3557	0	218.795	205.598	0	0	0	0	0	0	290.661	0	0	311.403	0	0	0	0	0	0	0	0	0	0	0	0	0	0	0	0	0	0	0	0	0	0	0	0	0	0	0	0	0	0	0	0
22645	4040	21.8977	0	0	0	0	0	0	0	0	0	1106.64	860.059	0	873.873	0	450.137	1771.62	0	941.275	6849.94	0	224.49	0	0	0	0	0	0	0	0	0	0	0	2392.17	0	57.7046	0	0	0	467.133	283.614	201.636	0	103.195	0	0	0	0
22651	4040.87	17.0041	0	0	78.3283	0	993.422	41.618	0	0	0	0	18.3244	160.829	53.4893	57.1803	0	102.08	0	688.608	0	14.6077	0	0	0	203.023	64.9231	0	0	764.162	1998.02	411.787	178.837	3372.88	0	0	0	268.962	0	0	0	14.6044	127.748	496.444	0	32.8679	0	0	0
22664	4044.01	23.4937	0	0	0	0	9.3355	37.5439	0	0	0	0	0	569.608	5.8825	0	0	157.85	0	0	0	0	348.467	0	134.883	418.78	0	1300.88	13.9227	0	0	5812	24093.8	0	0	183.411	0	0	0	0	0	1097.46	0	0	295.81	14.1958	0	2.6576	3240.05
22675	4045.82	27.957	1052.08	2335.69	736.745	4548.46	6996.41	822.915	3076.39	5812.1	2165.08	4994.22	20193.7	3125.14	1002.83	9614.28	8490.88	1513.42	37308.1	15342.4	1862.54	1881.4	904.923	0	666.248	2170.73	16827	6383.19	2265.08	12972.5	32639.7	2002.36	10.6269	51969.7	7059.95	1354.89	291.351	11423.8	3025.05	6843	5642.65	3485.37	7223.68	7582.13	0	786.162	6638.91	2103.59	13142.1
22684	4048.07	21.0415	0	0	424.88	0	846.987	226.421	0	0	0	0	0	0	0	0	0	0	0	1242.47	7104.55	512.562	2018.18	1169.25	0	0	0	0	0	0	0	3640.9	3970.41	0	0	0	1206.06	0	430.51	0	0	0	973.593	163.862	6267.39	2443.73	564.584	414.083	1002.89
22802	4074.14	21.431	0	109.794	0	0	0	0	0	0	0	0	0	0	0	0	0	0	0	0	0	0	0	8360.13	0	0	0	1242.26	0	0	5582.35	308.618	348.94	0	44324.6	89.0666	0	0	0	0	1510.21	1441.2	45.7872	0	0	87.7143	0	0	0
22851	4083.97	20.5277	458.631	1932.1	0	0	0	0	0	0	0	0	61.51	787.883	67.2986	0	79.7235	76.8832	0	0	0	0	0	6814.91	0	0	1394.42	0	0	0	0	0	0	0	0	0	0	197.741	0	0	0	0	0	0	0	0	0	13.1488	0
23003	4114.97	21.4354	0	0	0	0	0	0	0	0	0	0	0	0	0	0	0	0	0	0	604.421	67.3479	0	0	53.6545	0	0	0	0	0	0	0	0	0	0	0	0	0	0	0	36.0164	0	0	0	1391.01	0	0	0	0
23028	4119.91	23.6526	0	0	0	0	0	0	0	0	0	0	0	33.5714	3.6039	0	0	0	0	0	0	0	0	0	0	0	0	1386.77	0	0	0	0	0	0	0	0	0	0	0	0	298.974	28.9876	0	0	0	0	0	11.3513	197.955
23085	4135.94	18.7589	2793.57	3528.77	0	1956.87	0	0	498.537	0	0	0	64991.8	22119.6	8602.96	88641	85021.6	0	86564.4	0	0	3813.57	0	203025	0	7090.39	43967.6	106.653	0	7311.12	12691.1	0	0	67388.1	35054.1	0	0	15598.3	1828.96	28159.4	336.916	887.708	0	1681.39	0	0	17364.8	0	29683.9
23140	4147.06	18.3906	112.937	694.576	0	0	0	0	0	0	0	0	0	5489.81	1568.16	0	0	0	2597.21	0	0	0	0	0	0	0	0	2984.62	0	0	0	258.274	0	0	0	0	0	0	0	0	7845.18	0	0	0	0	0	0	0	0
23172	4156.2	20.7338	0	0	0	0	0	0	0	0	0	0	0	658.275	41.3763	89.7532	0	0	0	0	0	0	0	28241	0	0	9917.46	220.624	0	632.978	0	217.156	171.765	5815.43	0	0	0	1108.32	0	0	0	382.893	0	0	0	509.835	187.1	116.085	2204.38
23202	4164.12	20.6146	4042.2	3184.86	0	0	0	0	0	0	0	0	0	0	0	0	0	0	0	0	0	0	0	0	0	0	0	0	0	0	0	0	0	0	0	0	0	0	0	0	0	0	0	0	0	0	0	0	0
23212	4166.99	26.018	209.567	360.275	0	0	0	0	0	0	0	0	0	0	0	0	0	0	0	0	0	0	0	0	0	0	0	0	0	0	0	0	0	0	0	0	0	0	0	0	0	0	0	0	0	0	0	0	0
23227	4172.12	16.5382	42.7125	0	0	62.1085	0	0	50.3379	0	0	0	0	0	0	0	0	20.9757	0	0	0	0	0	0	0	0	0	0	28.6299	0	0	0	0	0	0	0	0	0	0	0	0	0	0	0	0	0	0	0	0
23309	4190.99	22.6743	517.067	6155.98	3521.52	7591.12	3870.6	1662.94	3346.29	11886.7	5408.22	541.93	53333.6	8113.85	2199.4	15793.9	17483.8	9.0313	55541.7	34634.8	1787.77	4926.31	2556.19	85731.2	2650.48	9.7018	69507.9	4543.66	4022.78	22258.5	64644.5	0	1374.79	169718	30774.2	5881.19	754.714	27461.6	7587.05	13129.5	4641.2	7029.79	3048.24	21118.4	2687.1	6657.88	23339.4	0	33919.7
23360	4205.9	26.0211	0	0	18.2143	0	0	0	0	0	0	0	0	0	0	0	0	0	0	0	0	0	0	0	0	0	0	0	0	0	0	0	0	0	0	0	0	0	0	0	0	0	0	0	0	0	0	0	0
23480	4236.27	21.1851	178.264	0	164.598	0	0	0	0	0	0	585.402	0	0	0	0	0	0	0	0	0	0	0	993.386	0	0	8662.31	1212.02	0	0	0	1613.37	16728.4	1070.57	1131.72	0	0	230.138	800.651	0	0	0	2307.99	0	0	2829.27	643.924	0	1185.06
23484	4237.15	21.0997	0	0	169.126	35.7253	0	0	0	0	3339.55	0	0	0	0	0	0	0	2586.85	0	0	0	0	0	0	0	0	0	0	0	0	375.567	0	0	0	2594.17	0	2761.7	0	0	0	0	0	0	0	50.9139	0	0	0
23547	4255.06	17.7467	0	0	0	325.185	201.164	441.375	0	0	0	0	0	0	0	0	0	19.7685	0	0	0	0	0	0	0	0	0	0	15.7375	0	0	1199.19	0	0	0	311.685	0	0	0	0	0	0	181.388	0	0	101.145	0	616.961	0
23599	4269.98	24.7418	0	6.3051	0	43.9648	0	0	0	0	0	0	113.067	117.192	0	0	0	55.5461	0	0	0	46.7111	0	14918.8	172.553	0	3892.25	0	0	0	0	1761.95	20.3265	0	0	0	0	0	0	6231.52	0	1308.71	0	0	0	0	0	0	3567.36
23607	4270.96	24.8987	119.651	0	193.692	0	0	0	18.9413	1558.7	0	610.962	0	0	76.6728	0	2281.14	0	24754.3	29.4237	13.1801	27.5275	0	0	0	2494.13	0	0	0	17850.6	0	4.1975	0	32937.5	0	0	0	0	0	0	0	0	732.018	3776.82	479.665	739.22	0	3038.81	0
23723	4304.09	19.1923	0	2769.88	0	2163.18	0	0	0	0	0	0	27316.3	12757.6	3603.36	25197.6	23123.4	0	118832	18008.8	0	0	0	249298	0	818.492	65007.6	0	0	4133.04	474.807	0	0	27508.8	33192.2	0	0	12160.9	1842.49	9325.2	0	0	0	4306.69	0	0	989.585	0	36117.2
23769	4313.23	21.2542	1391.76	0	0	0	794.55	0	0	0	43.4082	0	0	0	92.5381	0	0	0	0	0	0	0	0	1630.35	0	0	214.873	0	0	304.061	0	2496.23	3863.07	79.6241	0	2326.71	0	1592.54	0	0	0	0	0	0	0	2186.13	496.038	258.977	0
23780	4315.22	21.0946	111.013	0	200.773	1837.84	0	0	0	0	0	0	0	4407.06	942.825	60.9036	0	0	0	34.1568	0	0	0	0	0	0	0	0	0	1576.56	0	508.92	0	4085.88	0	0	0	3310.96	2089.22	0	2321.15	0	1118.83	0	0	0	1046.55	44.6885	0
23828	4327.06	18.4448	0	0	91.4827	414.457	0	175.145	0	0	0	0	0	0	0	0	0	0	0	0	0	63.8556	0	106.417	0	0	0	5.9496	0	0	1881.6	271.545	0	2599.32	0	569.826	102.349	0	379.504	0	0	0	0	267.711	2573.76	281.392	451.93	683.922	0
23880	4341.08	22.5079	0	158.738	0	0	0	0	16.3876	0	0	0	0	0	5.0456	32.8468	0	0	53.4808	0	78.2222	0	0	0	0	0	0	0	0	0	0	0	0	0	0	0	0	0	0	0	0	0	0	0	0	0	0	0	0
23934	4354.06	23.0193	0	34.6827	0	0	0	0	0	0	0	0	0	0	0	330.447	188.801	0	0	0	0	0	0	0	0	0	0	0	0	0	1211.6	56.5057	0	1193.31	0	0	0	209.022	0	0	0	0	0	0	0	0	0	0	0
23958	4359.11	16.1746	0	0	0	359.181	3666.55	114.805	0	0	132.396	129.168	498.002	0	0	0	0	470.233	0	0	0	0	599.721	0	0	0	0	0	0	413.894	0	171.097	88.2221	1350.84	864.766	21.2598	0	38.731	0	0	0	0	0	166.833	0	0	49.4023	0	52.3109
24003	4373.24	19.9663	0	0	0	0	0	0	0	0	0	0	0	257.331	0	0	0	0	0	274.151	0	77.4431	0	0	0	42.5355	0	0	0	402.212	0	0	0	0	0	0	688.938	237.773	0	0	0	39.0685	0	0	0	229.448	407.896	120.025	0
24050	4385.19	19.3915	3139.57	3508.55	6180.61	0	0	1259.11	6658.96	6903.45	9870.58	30760.9	0	22191.6	2343.19	14798.4	706.791	83.997	0	0	2980.04	5155.91	3121.88	10634.1	6908.67	8439.97	9319.26	15376.5	14615.9	7340.24	474.277	5391.4	0	70.4756	21060.1	2794.81	0	0	10828.6	2298.55	7387.42	6946.18	8782.52	0	6946.79	4414.99	7608.1	3128.9	11122.6
24155	4420.26	19.1564	3123.09	11595	6600.57	3436.11	2217.92	518.581	9815.62	7778.97	20386.1	11324.9	4947.32	27478.3	7451.22	82489.4	35444.8	748.497	58839.8	12343.7	446.175	13549.1	3151.8	44268.6	11736	20609.9	6085.44	26502.1	8901.63	931.521	0	5747.38	201.225	29157.1	0	9329.09	5152.67	14141.3	7705.6	35077.6	22318.3	16970.8	11214.9	12620.2	1196.09	8744.08	15139.9	13836.2	42711.8
24250	4457.18	20.3376	68.3324	610.08	2.8007	329.085	0	0	0	0	1714.11	60.879	16119.5	0	443.674	3541.03	1911.92	0	5391.1	2094.89	0	0	0	0	0	118.466	2428.62	529.501	526.07	1128.76	2716.77	0	0	10901.6	4539.89	0	0	216.938	99.5126	712.83	381.215	65.1241	0	0	0	180.719	745.73	70.1392	2224.32
24261	4459.31	21.7364	59.1687	1527.16	283.297	988.469	0	35.1071	1207.99	431.253	1669.4	461.234	5122.15	0	2583.5	0	10865.6	322.552	11407.8	0	0	0	1390.7	0	0	2379.31	136.314	0	4103.58	3427.94	2732.82	302.985	0	0	238.229	0	0	3632.59	0	0	0	84.8444	0	0	198.322	0	0	0	1880.09
24277	4464.17	19.2638	5803.54	0	5261.67	21314.6	9843.96	4198.13	10568.3	11973.6	24251.8	15418	9661.69	249.255	16056.5	0	22664.4	22722.4	11126.3	12802.4	0	8356.39	0	9783.22	0	3600.06	4671.46	7417.03	25471.9	6869.25	0	183.922	0	2225.76	466.414	0	0	3193.08	36504.5	5100.12	0	10179.1	18758.1	0	0	0	27420	12014.5	0
24282	4465.25	20.274	63.8404	157.774	0	0	0	0	191.495	0	223.102	1301.73	649.483	235.54	41.8817	1192.66	0	163.309	4493.79	0	0	0	0	3495.74	0	0	0	2516.38	1773.29	748.315	0	0	0	0	0	83.3644	0	0	0	2151.12	0	0	0	0	0	0	0	1679.32	260.759
24308	4470.2	18.4749	58.2317	0	2284.82	6815.93	71.1798	780.631	197.709	1139.69	0	794.941	0	0	0	0	0	55.3181	0	0	0	86.4658	0	0	1054.63	3012.34	0	0	776.479	0	0	532.696	0	0	0	0	261.194	0	2950.56	0	182.748	245.147	1637.58	241.572	0	0	45.2548	2562.16	0
24311	4471.21	18.8693	88.3544	0	0	0	0	78.891	76.0176	941.853	109.776	61.7281	0	0	3062.44	7844.97	6655.66	0	7490.95	79.0976	0	234.205	294.702	0	0	207.108	0	174.335	0	393.793	760.331	248.023	0	13587.5	0	545.744	0	446.476	608.44	992.917	0	134.943	255.495	3655.66	0	100.967	1837.16	343.997	161.349
24324	4473.15	18.777	0	356.417	0	1166.99	1921.61	0	0	2111.18	760.894	0	8243.27	168.8	59.2324	0	39.5358	0	0	20.377	0	152.675	0	0	0	309.717	0	0	0	6828.23	0	0	0	33302.6	5416.88	0	0	0	0	0	0	0	2939.37	1348.94	0	0	6990.4	0	0
24328	4474.08	18.7658	51.4284	0	0	0	0	550.074	781.896	0	0	516.804	112.305	38.758	0	55.5003	0	0	17157.7	9696.03	0	0	0	7895.12	2791.92	0	11088.9	0	3780.68	0	18118.6	2998.66	1351.3	0	0	5701.56	2815.99	3465.76	0	2212.14	1690.5	1695.94	0	0	941.353	0	0	0	346.61
24348	4482.19	17.1435	234.107	231.211	2181.21	3377.69	4761.75	748.636	3182.44	3156.9	1864.37	641.091	0	1244.26	0	0	2280.54	547.081	0	1267.7	30.337	0	762.411	0	823.135	1920.07	207.094	634.607	1636.22	0	0	975.378	578.91	1639.58	44.3966	810.979	77.0748	234.786	1076.53	458.432	931.535	0	1445.28	3405.66	0	548.375	174.305	677.844	420.112
24365	4486.27	19.1824	0	0	32.4634	0	0	0	0	0	0	0	0	0	0	3532.58	332.292	0	0	0	0	0	0	0	0	0	10644.4	0	0	0	0	0	0	0	1236.41	0	372.967	0	76.1718	0	0	0	0	118.146	0	0	0	0	1241.76
24371	4487.11	16.5644	311.827	6.0996	0	232.202	237.606	0	60.8039	93.9395	0	0	0	43.9112	0	0	0	0	0	268.348	0	0	0	0	0	0	0	0	24.4334	70.6508	0	31.8085	0	245.911	0	0	0	0	0	0	0	0	0	0	0	0	0	9.195	0
24381	4488.16	21.6145	0	0	448.838	0	1176.97	0	1544.7	12719	0	1315.3	0	0	0	69.833	0	0	0	0	0	0	5410.41	0	0	134.706	0	0	0	685.946	0	0	0	885.775	454.917	0	0	0	0	0	0	0	0	0	7558.99	0	210.43	0	0
24382	4488.26	24.8772	0	0	59.9263	147.422	0	39.714	0	212.345	143.643	0	0	202.904	23.5216	0	31.1316	0	359.714	0	0	0	0	135.01	0	0	1184.45	237.518	387.516	478.654	0	662.859	100.317	0	58.4862	0	0	342.541	0	194.369	242.822	359.636	83.7744	202.849	0	0	0	0	0
24409	4496.31	20.0777	0	484.102	0	0	0	0	0	0	1608.28	0	12305.5	0	130.653	0	0	0	0	1379.28	0	0	0	7589.33	0	0	0	0	0	2662.85	0	0	0	4587.1	1889.49	0	0	0	0	2331.24	495.713	0	0	0	0	153.4	757.709	0	397.612
24432	4504.06	18.8064	789.453	0	2304.93	4517.24	0	0	564.109	0	982.555	2826.19	0	0	0	0	0	728.051	0	0	0	0	643.005	0	1011.63	2150.55	0	1452.33	3185.99	0	0	6869.72	6756.2	0	0	6944.83	7401.17	0	3616.96	847.375	2795.94	569.71	0	0	0	376.547	54.4165	3279.06	0
24436	4505.25	21.4035	87.1681	477.31	0	0	2686.28	0	0	0	0	2033.5	0	0	0	0	0	0	0	0	810.265	0	594.311	0	0	2151.84	0	20950.7	0	0	0	0	0	0	0	0	0	0	0	0	0	0	4520.02	0	428.556	272.295	0	0	0
24444	4508.3	20.0562	0	0	0	0	0	0	0	0	0	0	0	963.355	0	918.413	0	0	0	0	0	0	0	560.238	0	0	0	6396.23	0	0	0	0	0	0	0	0	0	0	0	0	1108.53	708.97	0	0	0	0	0	382.781	3151.65
24552	4541.28	23.1254	0	0	0	0	0	0	0	0	0	0	0	0	0	143.797	62.1257	0	0	0	0	0	0	4246.37	0	0	3417.15	193.837	0	0	0	40.0294	0	580.289	0	3196.71	0	0	0	0	0	47.3466	0	0	0	581.483	0	740.566	472.312
24559	4542.2	22.6855	0	48.0925	598.966	457.605	77.1909	0	440.668	156.282	56.6912	0	1879.19	0	1285.74	1163.25	494.685	2799.89	84.8097	0	3327.6	0	361.543	0	111.031	0	0	0	190.232	1668.75	1112.75	904.755	1758.9	0	955.285	0	1119.61	434.576	0	0	0	0	0	0	0	0	590.786	0	0
24728	4602.26	25.1169	0	0	175.584	158.15	859.147	336.7	105.662	755.582	0	0	0	0	20.5608	0	0	488.12	187.589	251.736	1782.39	0	238.545	0	0	0	555.256	1138.07	1805.57	122.704	0	3257.79	1172.54	1090.78	256.042	0	0	79.1256	232.821	116.061	0	108.446	0	0	811.003	242.482	0	7.7251	0
24758	4617.14	18.9524	6959.98	0	17209.5	21096.7	11732.7	6705.09	5679.77	0	7258.46	13400.4	0	1113.47	0	0	0	9504.34	0	4322.86	6008.13	12052.8	6565.16	0	18905.3	23204.3	0	8196.98	16110	889.5	0	35404.3	38137.5	0	2915.76	54422.7	63985.2	1864.88	25686.4	0	0	0	0	2522.51	17952	0	0	19710.6	484.797
24787	4631.21	19.0131	7713.67	1635.46	0	0	14337.7	0	8348.95	0	0	0	0	0	629.128	0	0	14793.7	0	0	5676.24	0	8763.44	0	26895.2	0	0	14171.8	0	0	0	0	0	0	0	0	0	0	0	0	0	8503.07	68424.3	0	0	4961.85	0	0	1284.58
24817	4643.5	22.7119	0	0	29.6926	0	0	69.1351	20.2434	0	0	0	0	0	0	0	0	0	0	0	0	0	0	0	0	0	0	0	0	0	0	0	0	0	0	0	0	0	0	0	0	0	0	0	0	0	0	0	0
24840	4654.31	19.5671	350.06	0	61.1291	0	0	0	0	0	405.696	0	0	0	0	0	0	0	0	0	0	0	0	0	219.608	0	2563.7	0	0	0	0	0	0	0	0	0	0	0	61.1616	0	0	63.2192	0	0	0	25.4965	0	0	463.534
24863	4658.16	16.7647	0	103.004	0	2242.1	5598.37	523.848	468.523	0	432.413	117.05	0	847.601	310.397	658.179	2089.23	1052.09	0	6.2224	103.288	113.91	145.519	0	0	0	0	281.692	471.327	1447.06	0	1215.01	882.127	6194.12	0	0	409.095	0	336.236	0	36.2629	90.1658	593.478	618.568	0	178.18	0	103.709	305.488
25031	4726.95	17.3741	0	0	0	810.314	0	605.453	0	0	955.664	0	0	0	0	227.21	0	0	0	0	0	76.843	0	0	491.127	0	1212.28	0	0	694.237	0	0	0	99.5879	0	552.566	774.781	930.634	701.889	922.086	709.09	0	0	0	0	152.574	0	733.739	0
25125	4770.57	19.5799	0	0	0	0	0	0	0	0	0	0	0	0	0	463.637	0	0	0	0	0	0	0	3223.75	0	0	0	726.597	0	0	0	0	0	0	0	0	0	0	0	426.228	0	0	0	0	0	397.247	0	0	2258.63
25142	4776.21	18.7479	0	0	602.199	0	1846.92	0	0	0	0	2065.02	0	0	0	0	0	6594.29	0	0	204.693	206.158	0	0	0	0	0	324.938	0	0	0	5445.7	0	0	0	3579.39	1784.92	0	0	0	0	0	0	0	2389.91	655.708	0	0	0
25237	4827.31	19.3075	1061.26	0	914.045	0	425.381	66.0265	0	688.672	0	0	0	0	0	0	0	0	0	0	0	0	0	0	1725.9	859.93	0	0	0	0	0	0	0	0	2112.43	0	1480.34	0	0	0	0	0	967.848	0	0	0	0	92.9373	53.1774
25250	4833.27	24.12	0	1047.13	2418.26	3125.84	0	550.351	582.983	5028.35	842.595	508.035	0	2089.29	2248.35	5008.36	3102.2	6881.38	9161.83	199.152	18387.8	1104.01	4501.53	0	0	0	0	2060.99	2367.08	9118.16	7571.98	6357.25	0	12357.7	1545.05	2646.29	2824.8	2358.54	2195.87	0	0	1298.85	0	1933.5	3980.64	0	0	0	807.442
25301	4857.43	19.7056	0	1542.95	0	0	736.296	0	0	0	0	0	1019.63	0	72.8134	0	0	0	6261.1	0	0	364.349	2236.3	0	0	0	0	0	0	551.846	0	0	0	0	0	0	0	0	0	0	0	0	0	0	1400.14	46.114	914.859	243.776	0
25387	4902.5	21.8413	762.636	125.686	0	0	0	239.049	0	0	0	0	0	0	48.3432	0	0	2481.24	0	0	3320.42	0	826.248	0	0	55.01	0	2315.86	2795.48	0	0	3409.78	0	0	0	0	1961.42	0	0	0	0	304.181	1343.67	0	0	255.702	0	600.417	0
25411	4920.22	17.0857	0	41.3512	0	417.417	310.228	15.0289	1135.61	1559.69	0	0	0	0	0	0	0	52.2095	0	186.398	0	0	298.283	0	0	0	0	0	0	0	0	0	0	0	0	0	0	0	0	0	0	13.9056	837.335	0	0	0	470.353	37.3871	0
25434	4929.24	24.1067	133.631	140.525	0	0	0	0	0	0	0	0	0	0	0	0	0	0	0	0	0	0	0	0	0	0	0	0	0	0	0	0	0	0	0	0	0	0	0	0	0	0	0	0	0	0	0	0	0
25487	4952.54	19.046	0	623.559	4357.3	4329.67	1509.32	0	0	2461.68	0	0	0	0	27.3615	0	0	0	0	0	0	4098.75	0	0	3064.75	3746.96	9167.35	0	1546.75	0	0	2184.51	0	0	0	0	0	4038.57	11194.5	5131.24	0	0	1201.37	3536.41	0	2086.46	0	3568.69	6856
25623	5030.62	21.0288	0	0	0	0	0	162.767	0	0	0	2564.62	0	0	46.6935	0	0	255.162	0	0	1846.74	0	0	0	0	534.775	0	0	0	0	0	2582.5	0	3117.2	0	0	0	0	0	0	0	0	0	32.0268	0	636.661	0	0	50.69
25633	5034.19	18.8035	0	388.092	0	603.613	0	0	0	0	720.398	0	0	0	87.2283	0	0	0	0	0	0	0	0	0	0	0	0	0	0	1619.78	0	0	0	6601.84	0	0	0	0	0	0	0	600.697	0	0	0	0	0	0	0
25634	5034.24	17.1203	0	0	0	747.126	195.787	0	0	1190.13	0	0	779.987	0	0	126.789	0	0	0	360.994	0	0	0	0	0	0	38.0497	370.364	0	0	0	0	0	612.488	0	0	0	0	0	0	0	0	0	0	0	0	526.072	0	0
25660	5053.44	23.0941	17.8475	32.9872	32.0502	0	0	86.4539	0	118.982	0	0	49.4782	0	0	0	0	0	1253.27	0	0	0	0	0	0	0	0	0	56.0039	2097.82	434.918	0	0	177.2	0	878.183	0	1239.69	0	0	0	0	0	0	0	0	0	0	0
25727	5114.38	16.9308	31.4857	188.241	0	575.036	229.677	141.995	766.892	0	197.029	78.08	1713.76	433.522	152.61	1459.2	807.348	0	0	2533.65	0	0	0	0	0	0	0	368.664	124.82	785.544	2963.55	340.437	53.9566	4819.56	817.595	0	0	431.673	152.099	281.209	653.698	539.382	0	75.3209	0	0	602.458	0	531.901
25783	5171.42	16.8089	0	1432.45	121.392	26234.7	0	1017.7	21860.6	23777.2	1218.79	0	22764.4	3272.89	222.469	3688.41	3419.16	2579.47	0	5464.8	183.488	611.544	5177.52	0	688.033	0	3462.2	7947.17	2394.46	6706.31	408.501	0	1050.17	14097.3	1567.15	1122.3	216.258	4897.31	1273.17	3423.32	2357.65	2679.86	7429.65	472.956	3727.63	507.356	22456.3	1307.23	4273.25
25789	5173.67	17.5667	0	0	0	0	0	0	0	2782.43	0	0	3265.9	0	0	1834.84	0	0	3549.43	51.6102	0	0	0	0	0	0	0	0	0	0	292.401	0	0	0	0	0	0	0	0	0	0	0	147.292	0	0	0	0	0	0
25868	5228.64	17.535	0	0	0	49.5246	0	0	0	0	0	0	0	0	0	0	0	0	0	0	0	0	0	0	0	0	0	159.262	0	0	0	0	0	0	0	443.296	0	330.752	0	0	0	0	0	0	0	0	24.292	0	0
25938	5284.47	17.0966	0	52.0267	0	2239.14	1903.11	0	2273.27	4499.47	236.124	264.896	3960.29	519.931	72.5589	1549.03	930.573	553.482	0	1567.53	8.1836	78.1126	428.758	0	102.518	286.011	673.956	1099.29	485.988	788.323	78.6425	325.111	0	3043.01	0	0	0	544.433	145.349	172.883	173.255	163.61	954.661	42.5317	0	81.3536	1944.35	0	403.55
26095	5397.44	17.1629	0	0	0	0	16.5191	0	122.281	0	0	0	281.889	0	0	0	0	0	0	108.162	0	0	0	0	0	0	0	0	0	36.261	0	0	0	88.5455	0	0	0	12.8407	0	0	0	0	0	0	0	0	278.149	0	0
26153	5458.27	17.2096	0	152.45	314.482	2861	4921.09	1051.96	5774.75	8094.13	569.03	561.448	0	637.748	197.26	2251.68	0	1651.74	0	2173.65	0	0	1045.12	0	402.478	0	0	1293.21	713.969	0	130.824	0	431.595	1577.47	369.168	400.464	141.801	658.566	335.297	869.332	599.705	0	2968.79	217.331	0	111.468	1761.9	1208.79	994.571
26193	5498.44	17.4836	210.833	444.512	0	0	7314.44	1616.38	0	1623.01	871.388	388.519	372.118	0	549.003	560.885	1836.6	0	3047.54	1464.44	1080.68	0	0	0	0	1418.93	580.47	0	5492.56	1662.21	0	1757.98	4075.37	0	0	360.349	697.846	816.312	0	1127.59	0	439.17	2958.52	0	0	827.001	0	1012.57	0
26266	5562.87	19.3563	0	14446.1	9196.02	17443.7	6434.56	2360.64	13702.9	12548	8846.94	10303.8	0	10319	2467.76	0	0	5709.54	14944.9	48980.6	6394.37	10593.3	6826.79	49465.6	12775.4	19087	44038.4	6813.21	4792.13	17984.8	0	11800	4907.98	117942	59052.8	2897.46	14725.5	17171.1	26088.2	33465.7	15952.1	13668.9	8146.12	21428.3	22025.3	8944.97	34795.7	4222.57	44539.7
26271	5564.75	21.3749	367.305	0	2100.49	2171.94	0	0	195.294	943.011	0	0	0	0	0	0	0	0	136.375	0	1745.6	1134.33	0	0	3306.2	587.947	0	549.883	1965.84	674.422	0	13093.1	5848.2	1127.51	0	0	0	873.544	0	648.31	0	0	0	0	0	0	1610.85	6504.13	279.319
26282	5568.64	17.325	0	0	0	1090.28	0	0	378.879	0	0	0	0	0	106.587	0	0	0	0	347.804	0	0	0	0	0	0	506.558	0	0	432.075	0	0	0	0	0	326.212	284.091	354.665	380.61	0	254.308	272.695	706.761	43.7195	0	0	101.313	697.081	0
26312	5586.39	17.2808	179.614	15.5821	0	0	0	0	3024.64	0	0	0	158.057	0	0	0	0	0	0	116.111	0	0	0	85.5716	0	0	0	0	0	242.322	207.468	0	0	0	0	0	0	0	0	0	0	0	0	0	0	0	145.973	55.5353	0
26338	5612.56	17.5686	305.531	292.479	1932.32	4428.32	6397.75	4142.61	737.939	2254.41	3218.43	645.091	1566.2	2780.02	1698.41	1800.43	5347.94	3337.69	0	3129.73	381.851	1196.07	0	0	2978.85	2167.14	5484.72	0	5480.81	1719.45	203.169	0	8875.77	2926.26	0	1085.98	1900.38	2134.77	2194.99	2283.47	0	1154.09	0	2911.87	2289.05	3721.98	2211.22	4208.78	0
26362	5641.83	22.1884	11.2262	39.4696	463.151	0	2908.51	0	0	0	0	0	0	0	22.0953	0	0	2697.09	0	0	6319.91	188.635	8058.86	0	0	1108.37	0	0	1094.06	674.574	0	4801.71	0	1436.62	0	331.984	0	0	0	0	0	0	100.701	1228.34	8776.86	0	0	0	0
26378	5664.89	18.3921	0	0	31496.5	35235.2	58297.3	36853.4	56981.4	60698.5	0	0	0	0	0	0	0	51741.8	0	27244.4	0	0	0	4343.37	64876.7	56260.6	11260.2	12999	0	0	0	0	0	0	0	51110.8	33894.3	0	28093.7	22031.1	5519.46	8268.22	49372	0	0	0	0	24307.9	7790.28
26379	5665.53	18.1964	20734.6	10270.3	0	0	0	0	0	0	5462.22	15288.1	28070.6	10060.6	0	34493.5	0	0	42542.9	0	56238.1	20817.5	35919.5	0	0	0	0	0	24489.9	12686.3	18417.5	64151.4	0	141427	37177.4	0	0	15979.2	0	0	0	0	0	51394.3	107642	0	47180.6	0	0
26401	5686.85	18.46	0	0	0	0	0	0	0	0	0	0	0	0	0	0	0	0	0	0	0	0	0	0	0	0	0	0	0	0	0	0	0	0	0	0	0	0	0	127.878	0	0	0	0	0	0	0	0	0
26413	5697.51	20.2582	264.793	1080.54	0	0	0	0	1976.95	0	0	0	0	6692.95	6421.88	0	0	74.8634	0	4390.54	0	1301.7	0	0	0	5168.11	0	0	0	0	644.136	0	0	1012.57	0	0	0	2502.19	2350.48	4471.07	0	753.972	0	0	0	515.04	2928.32	0	0
26432	5715.72	19.3797	0	0	0	0	0	0	0	0	976.973	0	38618.7	3211.56	0	13113.4	4445.61	0	43763.1	0	0	0	0	85060.4	0	0	47476.5	0	0	22618.2	0	0	0	66004.8	0	0	0	16730	0	5071.89	0	0	0	11726	0	0	15186	22.9827	8732.16
26474	5749.65	17.3763	11690.5	13473.7	62465.5	223101	309466	65641.1	45809.2	44956.2	112528	34468.2	50439.4	59384.6	34612.3	63192.1	89500.1	56403.4	216063	139001	23227.6	28938.9	42092.1	0	95672.3	64908.4	238029	31220.1	74274.5	144881	53460.5	175348	168807	43155.1	40556.2	64359.5	83013.2	126384	74830.9	80037.7	66201.6	54256	146408	80216.1	97820.7	54461.7	48129.1	90813.7	56561.2
26522	5801.8	19.4553	18271.6	78681.4	0	73867.7	73386.2	7583.45	59679.3	19523.4	43725.5	24925.5	77102.5	78014	32163.8	118816	178987	56936.6	118074	179658	0	44224.9	38801	0	71038.4	215743	356285	0	27305.4	90942.4	68629.5	33340.4	22088.3	405460	238453	38728.8	52228.6	91192.7	116029	218683	0	0	0	48396.7	53087.5	0	180447	0	173953
26523	5801.82	16.7583	296.833	0	0	830.679	0	236.398	944.046	411.387	0	0	0	0	0	0	0	0	0	105.866	0	0	0	0	0	0	0	0	65.6516	0	0	102.112	0	0	0	0	0	0	0	0	0	0	147.67	0	4194.95	0	0	0	0
26548	5821.62	17.5225	0	0	0	0	655.94	0	337.539	534.516	24.6324	0	811.665	0	149.044	0	0	58.1332	0	563.301	0	0	0	0	0	0	0	0	0	0	0	401.895	54.411	2126.53	0	0	0	0	256.112	401.312	0	0	0	2943.42	0	0	634.913	216.869	0
26601	5862.91	17.4858	976.789	844.473	0	10912.5	25665.9	8931.94	2990.61	3269.9	14345.2	5013.54	4528.95	7837.13	6455.02	5869.29	0	0	16154.3	10207	3170.14	0	0	9174.31	10337	10384.2	21052.4	1621.76	15804.8	23691.5	8200.36	15382	24850.6	0	2199.89	4909.64	5789.25	12766.9	8081.43	8237.4	5420.05	3493.86	12018.9	20131.6	8721.86	12658.5	5174.46	15639	7375.51
26670	5914.63	20.0444	1027.3	0	2420.24	0	0	0	1346.9	0	0	1460.12	0	0	0	0	0	0	0	2031.57	0	0	2126.12	0	0	2471.95	0	1933.8	4370.96	340.131	0	5926.23	4972.57	0	0	1013.09	2315.18	622.668	2485.36	1146.96	501.421	586.676	4659.12	0	0	1043.2	0	0	983.617
26715	5943.68	17.211	0	0	0	493.867	0	0	0	0	0	0	0	0	0	58.3816	0	0	0	0	0	0	0	0	0	0	0	0	0	220.399	0	0	0	0	0	0	0	0	0	0	71.9194	0	0	0	0	0	0	0	135.395
26748	5963.06	17.6983	0	0	0	0	0	0	0	0	0	0	0	159.721	0	0	0	0	0	0	0	0	0	0	0	0	0	0	0	0	0	117.775	557.013	0	0	123.472	0	0	72.9273	0	125.733	0	0	0	0	53.7968	0	0	0
26763	5975.86	17.5538	97.3371	57.5906	875.314	1351.16	5079.51	1285.28	0	1312.92	731.101	173.995	0	526.927	300.83	0	0	843.249	1204.39	1649.72	0	0	0	0	0	664.735	1418.84	385.258	2406.96	1401.98	109.799	1630.33	0	825.307	0	425.489	823.505	958.414	0	0	317.639	0	1799.35	1201.37	1359.47	1248.32	868.213	1933.79	808.727
26824	6045.85	17.6392	417.552	1288.75	8637.32	7072.74	8455.36	12239.4	879.805	941.279	649.883	599.478	2257.64	2668.39	202.148	680.361	3473.48	2431.62	0	10687	1534.32	695.7	403.355	438.296	7043.95	5699.61	3736.49	824.814	0	0	4038.94	17270.8	29304.9	22106.4	6094.03	3182.57	7174.21	2198.21	0	2859.64	982.418	810.98	8478.53	7931.82	5494.89	4669.26	5246.59	13075	3461.82
26826	6046.31	20.846	0	0	0	0	0	0	0	0	0	0	1590.51	0	154.503	0	2656.72	0	2403.31	0	0	0	0	2846.65	0	0	0	414.532	0	0	611.124	0	0	4891.99	0	0	0	0	0	0	0	0	0	0	0	0	0	0	0
26869	6100.21	17.496	985.694	1149.57	0	6367.87	9412.69	6382.42	0	1312.95	0	0	0	0	981.762	0	0	0	0	2693.55	0	571.759	0	1772.92	10075.2	639.089	13826.3	646.982	3449.73	2108.33	0	5477.45	25212.5	2574.83	0	3960.56	3399.87	6455.57	2045.04	6740.78	1727.71	2390.3	4594.37	1146.25	4661.71	6287.19	0	2571.26	4390.33
26880	6105.91	19.2852	0	0	0	0	0	0	0	0	0	0	0	0	0	0	0	0	0	335.091	0	0	0	0	1043.11	0	0	0	695.524	616.695	0	1255.97	0	533.901	0	552.484	0	0	0	0	0	826.461	891.43	0	0	643.431	0	1142.1	0
26920	6164.31	19.8391	0	355.057	0	131.509	0	0	0	0	0	0	0	0	156.403	0	0	0	0	0	0	0	0	1385.43	0	0	0	0	0	0	0	0	0	0	0	0	0	0	3108.98	0	382.086	0	0	0	0	0	0	364.074	0
26941	6179.79	19.5801	0	0	0	593.703	0	0	0	0	0	498.799	0	0	0	0	0	0	0	0	0	0	0	0	0	0	0	0	1025.22	0	0	706.63	0	0	0	0	0	0	1090.47	0	0	0	0	0	0	0	0	887.031	0
26984	6266.85	19.6218	0	23044.2	56597.9	111001	50689.5	0	37484.5	23363.5	0	76379.6	4468.54	45035.4	22595.6	22292.6	36222.1	96721.1	32036.3	104517	72397.6	45737.7	56808	0	144130	79774.5	0	139096	91115.6	28823.8	447.894	94838.3	101881	85855.2	57189.6	58597.7	80015.5	34428.2	117307	58366.5	0	0	112420	28838.6	115599	40715.4	0	76229	0
27056	6390.77	17.8131	524.349	191.087	5498.39	0	0	2314.48	1353.14	4932.31	0	9202.49	0	0	0	0	0	0	0	594.223	0	3019.04	0	0	0	0	0	1411.01	6523.03	0	0	0	0	0	0	1639.68	2331.99	227.433	0	471.263	0	0	0	1346.64	0	431.663	1528.17	0	0
27065	6405.85	21.1527	0	585.304	0	0	0	0	0	0	0	1947.62	0	1039.35	535.784	3509.24	4063.79	0	9580.87	0	0	196.147	0	0	0	0	0	1288.21	0	646.977	966.705	0	0	8268.39	0	0	0	1184.25	0	0	0	325.219	0	0	0	0	736.115	0	4115.93
27127	6509.8	21.1853	0	2466.86	0	0	0	0	0	0	0	0	3027.46	0	2128.32	5283.22	0	0	9395.73	0	0	870.731	0	0	0	0	5942.32	0	0	7770.34	5087.74	0	0	0	7463.81	889.034	0	0	1925.36	1533.37	0	0	0	0	0	0	0	4190.37	6183.3
27141	6544.95	19.6937	0	819.003	1760.42	0	2481.97	1563.76	0	0	0	0	0	0	0	0	0	0	0	0	0	0	0	0	0	0	0	0	3981.33	0	0	0	0	0	0	0	0	0	0	0	0	0	0	0	0	0	0	0	0
27165	6612.53	19.8389	0	556.551	437.952	0	0	0	0	174.253	0	0	0	0	0	0	0	0	3690.35	0	0	0	0	0	483.095	0	1549.64	0	0	0	3578.38	0	0	0	0	0	0	0	1590.23	0	767.68	0	0	0	0	0	0	1435.63	0
27170	6617.45	20.0371	0	0	0	1705.02	0	0	0	0	0	1166.18	0	2544.68	0	0	0	0	0	0	0	0	0	3002.32	4984.55	0	2169.77	2909.63	347.352	0	0	2171.96	3880.88	0	0	1496.26	0	0	0	0	0	0	647.189	0	0	0	0	0	0
27223	6722.34	19.287	30880.2	7651.73	40092.1	30405	0	15858.1	0	0	0	0	0	0	0	0	0	109111	0	274.516	91696.2	0	0	0	91493.6	0	0	24370.5	0	177.141	0	110898	122386	0	0	40713.9	162629	0	34719.5	5389.73	0	0	105403	0	316529	13102.5	0	13249.8	9052.37
27277	6812.91	19.6682	2363.24	0	0	1333.17	4816.55	285.741	840.42	0	0	0	0	0	0	0	0	0	0	0	4869.68	0	1614.48	0	0	0	0	0	0	0	0	0	0	0	0	1178.57	0	0	0	0	0	0	0	0	0	513.73	0	0	0
27341	6995.1	19.1951	26040.3	16859.4	0	76564.5	104113	16928.2	75510.8	31929	17259.5	20349.1	1176.19	10251.8	11060.1	18154.8	0	42562.4	10813.2	37444.4	59360.5	10919.2	0	2365.32	0	78766	4538.74	0	45366.8	0	0	118833	0	37412.3	3966.42	0	0	0	0	0	0	0	0	51868.7	224675	0	35235.4	0	0
27413	7200.99	20.5725	284.07	1751.56	1007.72	0	0	0	1084.84	0	0	824.859	0	1228.51	0	0	0	0	3210.18	15081.4	0	423.588	0	0	2472.1	0	0	921.994	1104.92	2847.96	0	2075.99	0	0	0	313.985	258.47	2891.25	2510	2324.03	0	1880.62	2006.28	0	0	915.098	4463.35	2581.75	9733.32
27446	7336.24	19.1588	0	1022.78	0	0	0	0	0	0	0	0	0	0	0	0	0	0	0	4665.95	0	0	0	0	0	0	0	0	0	1621.45	0	0	0	3059.11	0	0	0	2800.13	0	1400.28	0	596.342	0	1755.66	0	0	3955.09	0	1695.11
27473	7457.37	20.1488	0	1421.65	0	0	0	0	0	0	0	0	0	0	0	0	0	0	0	6895.51	0	417.418	0	0	0	1801.73	0	0	0	3389.32	0	0	0	4688.27	0	0	0	3533.21	4919.14	0	1788.32	1521.95	0	2200.06	0	970.622	3320.66	1224.65	6866.84
27536	7669.22	20.7088	2084.04	293.42	3917.44	2916.06	2951.93	0	0	0	0	3259.08	0	855.507	0	0	0	11684.7	0	1046	0	1630.85	0	0	16602.4	856.232	0	1885.41	274.948	0	0	8589.91	12105.1	0	0	3883.58	5903.39	2555.64	4501.66	0	0	0	23766.2	0	13065.9	884.897	0	0	122.193
27538	7670.12	20.8163	0	757.206	0	0	0	1040.95	2140.67	8320.87	0	0	460.314	0	838.201	904.26	0	0	1975.97	0	21343	0	5782.42	0	0	0	0	0	4031.48	1714.25	0	0	0	9259.05	0	0	0	0	0	0	0	0	0	1932.07	0	0	2084.01	0	0
27628	7992.07	19.8882	0	0	0	0	0	0	0	0	0	0	4353.96	4159.6	0	1718.26	3994.63	0	0	0	0	0	0	0	0	0	6098.24	0	0	0	0	0	0	12199.2	0	0	0	0	0	2413.19	393.529	0	0	0	0	0	1904.75	0	0
27637	8032.75	19.8979	0	955.265	0	0	0	0	0	0	4235.39	0	0	13722	2668.24	6643.56	21495.2	0	0	9683.39	0	0	0	0	0	0	0	0	0	0	0	0	0	215.156	911.528	0	0	5524.45	665.519	0	1089.43	1233.98	0	0	0	0	4140.14	242.306	8937.47
27643	8058.23	21.1747	0	2848.13	1703.07	4157.64	0	0	0	0	0	0	0	7419.03	0	11766.1	0	0	0	10982.5	0	1647.04	0	0	0	3252.79	10982.4	2954.05	3671.22	8559.84	1966.86	1391.33	0	0	15293	0	0	9727.65	3841.88	4988.51	987.397	0	1922.1	5920.26	0	1939.68	7969.74	1660.06	11880.1
27645	8079.72	19.3903	0	0	0	0	0	0	0	0	784.448	0	0	0	408.51	368.844	0	4191.17	0	0	0	0	1275.61	0	0	0	10429.2	11292.7	0	0	0	0	0	0	0	0	0	3341.93	0	0	0	0	0	0	0	2449.45	0	0	0
27667	8176.07	17.6996	675.556	174.425	0	5662.91	14522.5	0	637.555	0	0	0	0	0	619.389	0	1017.57	0	2202.06	0	3228.59	348.049	0	0	0	0	0	0	15341	0	225.488	16537.3	0	0	0	3279.58	8934.8	0	0	0	0	169.06	8309.63	3308.46	0	0	1339.3	6588.76	0
27695	8247.93	19.4674	11654.6	0	0	5588.32	0	0	0	0	0	0	0	0	0	0	0	0	0	0	0	0	0	0	3138.14	0	0	25298.7	0	0	0	6293.23	0	0	2818.98	1429.05	0	0	3348.32	0	0	0	0	0	0	0	0	7436.77	0
27700	8256.53	21.317	3365.17	7714.77	9421.21	15819.5	0	0	0	3695.01	0	0	11688.7	24686.4	0	22664.6	0	8821.54	0	18231.9	3025.83	5930.97	0	0	11962.1	14451.2	0	10253.6	11157.1	16686.7	1474.7	20510	0	100415	5988.58	9975.32	4439.73	33807.3	25559.2	0	0	21646.3	17590	34120.4	7137.4	7773.87	0	12782.1	48182.6
27792	8607.38	21.4641	0	0	0	0	0	0	0	0	0	0	0	0	0	0	0	0	0	0	0	0	0	0	0	0	0	0	0	0	0	600.94	0	0	0	301.871	0	913.195	0	311.092	0	0	0	0	0	174.996	0	0	850.843
27800	8634.97	18.0803	1450.72	0	2894.15	3051.16	4110.1	3578.87	0	0	0	1925.52	0	268.28	0	0	580.455	0	0	0	0	0	313.003	0	0	2684.06	0	0	0	0	0	0	0	627.816	0	0	0	0	929.999	0	0	0	0	0	0	1314.87	0	0	0
27812	8673.63	19.4019	7840.89	7133.95	0	29978.9	0	0	0	3891.64	0	0	0	0	0	0	7097.27	26863.5	9667.7	0	23128.6	0	0	0	0	0	19670.3	14642.9	49916.6	0	4323.8	15508.5	3887.74	42559.8	6500.3	16867.4	44839.5	0	0	0	0	0	30898	0	0	20472.9	18961.9	0	6946.23
27828	8713.59	19.3577	0	1487.65	0	0	0	0	0	0	0	1418.14	8868.5	13492.9	0	6271.69	14665.7	0	0	10800.9	0	0	0	0	0	0	12682.4	0	0	3627.32	0	0	0	15283.2	1459	0	0	5172.52	0	3661.74	0	0	0	0	0	0	8824.01	0	4626.32
27842	8754.1	19.3418	0	919.467	0	2833.47	0	0	0	0	6476.09	0	0	11320.3	2541.65	10333.8	13202	0	13577.5	0	0	319.082	0	0	0	0	4383.17	0	0	2461.29	0	0	0	0	0	0	0	3818.92	0	5684.9	0	0	0	0	0	0	6374.93	810.276	6750.97
27855	8822.11	16.2575	0	18.294	1051.55	0	0	0	140.46	0	0	0	0	89.28	58.3724	0	0	0	0	457.16	200.218	0	0	0	0	51.2588	187.823	0	53.8835	0	826.603	0	1045.95	2218.43	259.574	0	845.674	0	0	0	700.986	0	0	0	0	0	0	145.94	0
27883	8956.78	18.9524	0	0	93.3388	432.268	0	0	0	0	0	0	0	0	0	0	0	0	0	196.443	0	0	0	0	0	0	0	0	0	0	0	0	0	0	0	0	0	0	0	331.4	0	0	0	0	0	202.929	464.479	285.983	366.164
27994	9566.03	19.0894	0	0	1958.5	0	0	0	0	0	0	0	0	2172.87	0	0	4770.85	0	16244.9	2337.12	0	0	0	0	0	2877.67	0	0	0	0	0	1333.9	0	0	0	2460.55	789.814	0	1787.79	9552.2	6894.37	0	0	0	0	0	0	0	0
28033	9720.25	21.805	0	2164.2	756.302	3306.6	0	0	0	0	0	0	0	1335.99	979.236	295.347	4377.53	574.421	0	5366.26	0	963.611	0	0	0	0	5334.42	0	2636.6	0	0	0	0	11013.5	0	1101.36	960.434	2646.23	1202.49	2760.46	1435.74	2059.2	1067.45	0	1828.48	1027.88	2713.17	0	2876.49
28034	9721.52	21.8233	0	0	0	0	2470.35	415.027	0	1559.8	1970.73	0	0	0	0	0	0	0	0	0	0	0	0	0	0	0	0	0	0	2217.47	0	0	0	0	0	0	0	0	0	0	0	0	0	2971.83	0	0	0	0	0
28039	9745.78	19.7183	83345.8	4850.64	69476	0	0	0	0	0	0	0	0	0	2585.88	0	0	0	0	0	0	0	0	0	226559	50012.7	0	146678	0	0	0	0	130487	0	0	94605.6	202441	0	51515	3176.14	0	0	211966	0	0	63639.3	0	65481.3	0
28086	9845.65	19.6427	0	0	0	0	0	0	0	0	0	0	0	0	0	0	0	0	0	1543.89	0	0	0	0	7701.95	0	0	0	0	1288.53	0	0	0	4718.17	0	0	10747.8	723.942	0	0	0	0	0	0	0	0	1375.22	0	0
28164	10334.7	19.1688	0	372.764	0	0	0	0	0	0	0	0	0	344.55	771.808	0	0	0	0	1020.22	0	0	0	0	0	0	0	928.364	0	0	0	0	0	0	0	0	0	0	3341.92	0	0	0	0	0	0	0	1158.54	1462.31	2578.9
28204	10640.1	18.8166	0	494.671	0	0	0	0	1794.27	0	0	0	0	364.357	265.025	2001.29	613.039	0	3041.26	2996.73	613.188	2079.06	925.19	0	1312	0	17320.2	0	0	954.601	54091.4	2058.21	1195.85	111407	51691.6	0	0	6839.78	9194.42	1764.61	0	1671.14	0	15546.5	0	558.834	5037.99	0	14847.2
28223	10687.6	21.8806	176.12	606.769	1169.02	2097.15	0	0	0	0	0	0	0	0	349.361	0	1037.33	888.385	0	3010.8	852.366	0	0	0	0	2089.46	0	1641.88	1133.41	717.442	0	4292.79	1121.1	3376.11	0	0	2155.14	0	2500.76	1650.73	1317.24	0	2125.14	1044.21	0	0	1486.4	0	0
28240	10753.2	18.7421	1560.09	2948.65	1363.81	9991.6	0	0	7782.78	4303.55	0	0	14039	4824.99	1805.84	5824.48	4099	1084.75	12798	14683.5	7131.7	9918.34	5127.18	0	7454.01	966.554	82995.7	4532.3	3292.01	7929.15	167647	10547.6	4861.66	378586	204318	4749.13	4492.07	36660.9	28926.8	10247.1	12994	14945.9	4486.01	68157	4437.18	3842.07	27833	5560.32	32596.7
28346	11374.2	21.1203	0	13441.9	0	0	0	0	0	0	0	0	0	8414.04	7787.55	0	11370.3	51878.2	0	0	127670	0	0	0	0	37219.6	11524.5	92278.2	149754	10084.1	0	178078	0	317.321	0	61405.6	75060.9	21732.3	89479.4	28880.9	47811.4	45609.9	205252	0	0	34624.8	0	0	24494.1
28393	11469.7	21.0844	1912.89	1127.82	0	0	0	0	0	0	0	0	0	0	0	0	0	0	0	0	0	0	0	0	0	0	0	0	0	0	0	0	0	0	0	0	0	0	0	0	0	0	0	0	0	0	0	0	0
28412	11520.8	17.3818	0	0	0	0	0	0	0	0	0	0	0	0	0	0	0	0	0	0	0	0	0	0	0	0	0	0	0	0	0	0	0	0	0	0	0	0	0	0	0	0	0	0	0	0	0	0	0
28450	11634.8	23.3667	0	0	48.0834	0	0	0	0	0	0	0	0	46.8373	0	306.654	313.345	0	0	156.547	0	0	0	0	0	0	0	0	268.598	485.465	0	325.04	0	1730.41	0	122.601	0	267.576	0	0	0	0	0	0	0	90.4037	173.099	332.409	607.051
28468	11702	17.6117	0	0	0	1469.26	0	0	0	572.451	0	0	0	0	0	760.094	0	2446.22	0	3883.98	0	97.309	0	0	1978.96	1607.56	2361.83	371.353	0	0	4334.57	0	0	5082.98	0	0	0	604.714	705.064	3024.92	0	0	0	0	0	2990.08	507.377	1115.84	64.7007
28475	11721.5	18.4487	704.924	1082.03	1581.76	6146.53	2354.77	0	0	8175.49	0	0	19303.6	3766.22	1572.72	7157.95	4773.62	10382.4	10986.9	0	21866.7	0	0	0	0	12293.5	21270.8	12742.2	7315.64	6313.76	23645.5	9611.48	0	37278.1	20335.6	0	4140.54	6656.98	7103.1	8852.81	6681.4	3590.76	5462.09	2277.26	0	3605.68	16012.9	3955.78	5030.07
28579	12271	18.9168	0	219.997	1159.88	2606	0	0	0	0	0	0	0	0	0	0	0	0	0	0	0	0	0	0	0	3976.76	0	0	0	0	0	0	0	0	0	0	0	0	4274.9	1924.58	0	0	0	0	0	0	0	3889.34	0
28585	12321.5	21.9504	0	649.019	6852.21	0	0	0	0	0	0	0	388.686	0	1900.86	2306.21	2844.04	14066.9	2209.11	3469.58	0	0	0	0	0	2259.24	3228.46	0	4165.39	2206.76	0	29065.3	17686.2	5565.67	0	0	6498.47	2303.44	8825.85	2022.12	0	0	0	0	0	2692.79	4499.18	11509.3	1831.66
28588	12323.6	21.9389	0	0	0	6844.64	10219.2	6348.72	2587.84	8541.97	3171.01	4988.19	0	0	0	0	0	0	0	0	0	0	5424.14	0	0	0	0	0	0	0	0	0	0	0	0	0	0	0	0	0	0	0	0	0	0	0	0	0	0
28677	12697.7	21.1117	0	0	0	0	0	0	0	0	0	0	0	0	0	0	1237.19	0	0	938.677	0	0	0	0	778.575	0	0	399.496	0	337.776	0	0	0	0	0	0	0	598.735	1433.38	174.737	0	0	0	1582.23	0	0	965.416	1312.61	155.23
28876	14897.5	17.3996	0	0	0	520.678	879.136	57.6142	391.85	1183.12	0	0	0	0	0	0	0	0	0	1019.73	0	0	0	0	0	0	0	0	0	232.764	0	0	0	0	0	87.3313	0	0	0	0	0	0	0	0	0	110.011	659.436	333.483	0
28907	15553.5	20.9196	0	0	1374.08	0	0	0	0	0	0	0	4462.17	0	1637.95	0	0	0	0	902.145	0	0	0	0	0	547.284	0	748.285	1940.6	4998.2	1292.33	7215.8	9736.73	13635.5	15063.1	165.572	720.282	3821.27	2350.4	291.86	16063.7	0	1432.6	1148.51	0	1029.55	3396.62	1104.82	5031.83
28930	15699.5	21.0752	160.622	0	0	0	0	0	0	0	0	0	0	0	152.253	0	0	579.103	201.208	0	1553.51	0	0	0	0	2479.46	0	1817.86	3154.61	0	966.18	8128.79	8823.35	0	1804.47	0	0	1390.22	3116.79	573.287	0	0	2801.17	3677.14	0	1615.61	0	0	7751.07
28931	15701.8	21.2964	0	0	852.846	1237.9	975.228	203.008	232.802	0	1739.13	1537.8	0	0	0	0	0	0	0	0	0	0	0	0	5339.77	0	0	0	0	0	0	0	0	27770.6	0	0	0	0	0	0	0	0	0	0	1786.48	0	0	0	0
[truncated: 78 more columns]
