# Supplementary material for: Seminal Plasma as a Source of Prostate Cancer Peptide Biomarker Candidates for Detection of Indolent and Advanced Disease
Source: PLoS One. 2013 Jun 24;8(6):e67514. doi: 10.1371/journal.pone.0067514 (PMC3691205; doi:10.1371/journal.pone.0067514)
Supplement: Table S3 — Seminal peptide sequence data. Tandem mass spectrometry identified 141 native seminal peptides representing 47 different parental proteins. Fifthy-nine percent were fragments of semenogelin-1 or -2, by far the most abundant peptides of the low molecular weight seminal proteome. ID: polypeptide identifier annotated by the SQL database (ID); Theo. Mass: theoretical mass of the peptide sequence; delta CE/MS-M: Mass difference between CE-MS experimental and theoretical mass normalized to theoretical mass in parts per million [ppm]; delta MS/MS-M: Mass difference between MS/MS experimental and theoretical mass normalized to theoretical mass in parts per million [ppm]; m: oxidized Methionine; CE/MS-Mass: CE-MS experimental mass in Dalton [Da]; MS/MS-Mass [Da]: MS/MS experimental mass in Dalton [Da]; E-value: Score used by OMSSA to rank hits for a given MS/MS-spectrum. (XLS) [file pone.0067514.s003.xls]

## Sheet: Sequence data
Peptide ID	CE/MS-Mass [Da]	CE-Time [min]t	MS/MS-Mass [Da]	Peptide	E-value	Protein name	UniProt ID	Start	Stop	Theo Mass	delta CE/MS-M [ppm]	delta MS/MS-M [ppm]
9134	1739.76	23.6769	1739.84	TEIPEAQIHEGFQEL	1.7e-06	Alpha-1-antitrypsin	P01009	109	123	1739.84	-42.3201	1.93696
2850	1115.56	21.1773	1115.53	LSFSKDWSF	0.0277	Beta-2-microglobulin	P61769	74	82	1115.53	23.5216	1.11068
6016	1406.57	22.972	1406.62	EEDRQSLDLSSE	0.000348	Breast cancer metastasis-suppressor 1	Q9HCU9	168	179	1406.62	-32.7964	2.74986
4280	1239.61	21.4136	1239.69	QGIPTPAQLTKS	0.00334	BTB/POZ domain-containing protein KCTD1	Q719H9	17	28	1239.68	-57.5155	6.21046
4651	1274.69	21.9133	1274.68	KGTSVLTVEAVDG	0.000386	Cadherin-related family member 2	Q9BYE9	256	268	1274.67	17.4194	6.43617
1329	963.522	20.9181	963.447	NGPNNAHIQ	2.2e-05	Clathrin heavy chain 1	Q00610	1191	1199	963.452	72.6119	-5.44075
1710	1003.51	20.8451	1003.45	LDVMQDHF	1.42e-05	Clusterin	P10909	173	180	1003.44	64.461	6.66007
7460	1556.69	28.801	1556.73	SLmPFSPYEPLNF	0.0063	Clusterin	P10909	228	240	1556.72	-19.9894	5.0632
10254	1879.9	23.896	1879.87	SLMPFSPYEPLNFHAM	3.68e-05	Clusterin	P10909	228	243	1879.86	20.3669	3.34439
7656	1576.72	21.3582	1576.79	ASVEEEGVRRALDF	4.94e-06	Cystatin-C	P01034	42	55	1576.78	-37.7572	3.46591
11855	2133.16	22.064	2133.03	VGGPMDASVEEEGVRRALDF	1.38e-06	Cystatin-C	P01034	36	55	2133.02	67.947	6.5316
6757	1481.77	28.8451	1481.71	DVALGSGATGVFTNSS	0.00327	Cytosol aminopeptidase	P28838	397	412	1481.7	46.0269	6.88264
7033	1508.72	22.8449	1508.72	KPSNAYLSDSYAPP	0.000113	Disks large homolog 4	P78352	245	258	1508.71	4.15983	3.49702
6691	1475.66	27.2873	1475.68	EGGFSIGSVGPDGQLG	3.07e-05	E3 ubiquitin-protein ligase TRIM32	Q13049	547	562	1475.69	-22.523	-6.25945
4108	1225.66	21.6101	1225.64	FSAVKNFTEIA	1.07e-06	Glutamate carboxypeptidase 2	Q04609	633	643	1225.63	18.53	4.65963
1009	930.498	24.8503	930.501	TVANEATLL	0.0119	Glycodelin	P09466	105	113	930.502	-4.09639	-1.3022
7098	1515.83	22.9	1515.81	LSAPGPHAVLLVTQL	0.00038	GTPase IMAP family member 6	Q6P9H5	118	132	1515.82	8.57623	-1.43
8064	1624.79	23.1767	1624.89	LVKVLFATETFAMGV	0.0341	Helicase SKI2W	Q15477	655	669	1624.89	-63.2972	0.0916985
1839	1016.55	21.1539	1016.55	TQKSLSLSPG	0.000516	Ig gamma-3 chain C region	P01860	367	376	1016.55	-4.15621	-0.221337
11041	2004.06	24.705	2004.05	GALTSGVHTFPAVLQSSGLY	3.94e-07	Ig gamma-3 chain C region	P01860	44	63	2004.03	15.648	9.16103
10557	1924.96	21.7313	1924.95	LSRSGGGGGGGLGSGGSIRSSY	1.95e-07	Keratin, type I cytoskeletal 9	P35527	11	32	1924.94	12.4082	7.73273
16047	2768.46	18.8204	2768.36	DEINKRTNAENEFVTIKKDVDGAY	0.000137	Keratin, type II cytoskeletal 1	P04264	272	295	2768.36	34.424	-0.614804
4975	1308.61	22.0706	1308.6	AGGGGGFGAAGGFGGRG	4.59e-05	Keratin, type II cytoskeletal 2 epidermal	P35908	77	93	1308.6	8.44722	3.09798
7239	1532.79	23.3712	1532.7	EVSGFGEIKYEEF	1.9e-07	Krueppel-related zinc finger protein 1	P10072	238	250	1532.7	55.1379	-2.27702
2798	1109.56	21.496	1109.61	LLFKDSAIGF	2.08e-09	Lactotransferrin	P02788	317	326	1109.61	-50.5555	-1.88985
3887	1207.63	22.2302	1207.62	IRESTVFEDL	7.07e-06	Lactotransferrin	P02788	228	237	1207.61	21.9707	9.54945
9141	1740.8	24.443	1740.74	STVFEDLSDEAERDE	0.00114	Lactotransferrin	P02788	231	245	1740.73	40.4324	4.24074
11084	2013.05	21.6644	2013.03	FGSPSGQKDLLFKDSAIGF	3.22e-09	Lactotransferrin	P02788	308	326	2013.02	13.5408	4.59906
6653	1471.77	22.9534	1471.73	NVINFSQAEKPEP	0.000403	Membrane-spanning 4-domains subfamily A member 6E	Q96DS6	17	29	1471.73	25.3389	-0.481066
7236	1532.72	19.0603	1532.71	DSLDRKSPASSFSH	2.54e-06	Microtubule-associated protein 1A	P78559	1282	1295	1532.72	0.0430606	-7.78615
18596	3208.61	20.2635	3208.6	VLEALATITMQDGFTYRHYHENIAAVVF	0.00868	Myelin and lymphocyte protein	P21145	104	131	3208.6	2.00866	-0.484635
3506	1174.55	26.1	1174.57	LLAALMLVAmL	9.476e-07	N-acetyllactosaminide beta-1,3-N-acetylglucosaminyltransferase	O43505	15	25	1174.58	-21.2843	-3.56
2011	1034.47	26.1671	1034.47	TTTTESPPTT	0.000147	Neurofascin	O94856	1095	1104	1034.48	-2.69218	-6.55887
14106	2480.28	21.6471	2480.29	VFVVVRPSDSGLPSESGPSSGAPRP	0.0304	Neuropeptide FF receptor 1	Q9GZQ6	372	396	2480.27	3.6484	9.69614
4295	1240.63	22.056	1240.66	PLTGILYSYSK	0.0144	Olfactory receptor 7A5	Q15622	210	220	1240.67	-34.9327	-8.3342
13493	2379.2	19.7563	2379.14	SLDDDAFTAPFHRDGmLSLKQ	2.2e-05	Partner and localizer of BRCA2	Q86YC2	582	602	2379.12	34.6725	9.87341
1082	938.458	17.9381	938.468	SRAGHLNAN	0.00141	Proprotein convertase subtilisin/kexin type 5	Q92824	419	427	938.468	-10.6837	-0.241138
5020	1313.77	21.3164	1313.68	LRLSEPAELTDA	0.0014	Prostate-specific antigen	P07288	124	135	1313.68	62.6521	-2.05148
5377	1345.67	22.3088	1345.68	GSIEPEEFLTPK	2.16e-08	Prostate-specific antigen	P07288	158	169	1345.68	-2.63585	2.566
6486	1454.76	20.9499	1454.69	LRPGDDSSHDLML	0.00407	Prostate-specific antigen	P07288	111	123	1454.68	49.9229	5.23963
8000	1617.81	20.0154	1617.76	FLRPGDDSSHDLmL	0.000433	Prostate-specific antigen	P07288	110	123	1617.75	39.7423	8.83513
4679	1277.56	29.6	1277.59	TELYFEKGEY	6.783e-05	Prostatic acid phosphatase	P15309	316	325	1277.58	-17.22	3.69
8260	1645.86	23.5862	1645.78	GQLTQLGMEQHYEL	3.14e-10	Prostatic acid phosphatase	P15309	68	81	1645.78	52.2513	1.8192
10544	1923	22.0098	1922.96	IRSTDVDRTLMSAMTNL	7.4e-09	Prostatic acid phosphatase	P15309	104	120	1922.96	25.283	2.40151
10832	1970.93	25.414	1971.06	LWQPIPVHTVPLSEDQL	0.00129	Prostatic acid phosphatase	P15309	137	153	1971.05	-58.1229	6.81719
7813	1595.76	23.1361	1595.75	DVFQKPYVSGEADAA	0.0202	Protein phosphatase 1F	P49593	330	344	1595.75	10.8087	2.03541
3532	1177.5	26.5135	1177.56	LDINTDGAVNF	0.00019	Protein S100-A8	P05109	58	68	1177.56	-53.0911	-1.2891
201	838.479	20.9275	838.433	HLGGSQQL	0.00532	Semenogelin-1	P04279	99	106	838.43	59.1397	3.91744
217	841.431	19.6073	841.403	NNDRNPL	0.000156	Semenogelin-1	P04279	454	460	841.404	31.9359	-1.46065
247	845.434	20.3592	845.387	GENGVQKD	0.0106	Semenogelin-1	P04279	301	308	845.388	54.4007	-1.07678
1420	972.495	20.45	972.485	NVVEVREE	4.04e-06	Semenogelin-1	P04279	222	229	972.488	7.27588	-2.69854
1457	976.5	20.0887	976.491	VQKDVSQSS	0.00888	Semenogelin-1	P04279	305	313	976.483	17.6768	8.66488
1677	1000.47	25.4552	1000.55	VLQTEELVA	0.00316	Semenogelin-1	P04279	195	203	1000.54	-76.0356	5.91978
2589	1089.47	21.1524	1089.52	NNDRNPLFT	1.32e-07	Semenogelin-1	P04279	454	462	1089.52	-45.2685	-0.294625
3188	1147.6	22.0338	1147.55	NGVQKDVSQSS	0.0081	Semenogelin-1	P04279	303	313	1147.55	47.1179	2.67527
3736	1197.56	18.2171	1197.56	FPHGQKGQHY	0.00294	Semenogelin-1	P04279	39	48	1197.57	-6.6301	-6.6301
4281	1239.63	19.685	1239.6	NTEERLWVHG	2.38e-05	Semenogelin-1	P04279	161	170	1239.6	24.4966	0.295257
4475	1257.63	21.5942	1257.56	PSQDQGNSPSGKG	2.65e-09	Semenogelin-1	P04279	142	154	1257.56	53.6301	1.14746
4648	1274.65	18.8614	1274.68	SQTEKLVAGKSQ	1.82e-12	Semenogelin-1	P04279	376	387	1274.68	-24.3433	-2.37706
4727	1282.64	22.964	1282.58	TIPSQEQEHSQ	6.11e-06	Semenogelin-1	P04279	331	341	1282.58	50.7111	0.811646
5159	1326.67	20.3686	1326.63	SNTEERLWVHG	0.000162	Semenogelin-1	P04279	160	170	1326.63	27.3904	-1.25355
5541	1361.73	17.6187	1361.69	SGQKGKQQTESKG	9.48e-09	Semenogelin-1	P04279	49	61	1361.69	28.7099	0.0690319
6144	1419.74	17.7054	1419.77	NALHKTTKSQRH	1.15e-08	Semenogelin-1	P04279	88	99	1419.77	-20.7738	0.356396
6157	1420.65	18.1691	1420.64	HVDANDHDQSRK	8.25e-08	Semenogelin-1	P04279	70	81	1420.64	1.86324	-3.0641
6337	1438.73	18.6542	1438.71	EQDLLSHEQKGR	2.02e-06	Semenogelin-1	P04279	414	425	1438.72	10.1097	-4.48664
6925	1498.82	22.9048	1498.81	VLQTEELVANKQQ	1.07e-14	Semenogelin-1	P04279	195	207	1498.8	11.9282	7.25781
7021	1507.68	18.3746	1507.67	HVDANDHDQSRKS	5.76e-08	Semenogelin-1	P04279	70	82	1507.68	3.06365	-4.23234
7292	1538.78	20.7182	1538.77	AQHLNNDRNPLFT	9.69e-08	Semenogelin-1	P04279	450	462	1538.76	15.6041	7.15577
7406	1550.81	23.242	1550.76	STQDELLVYNKNQ	6.41e-08	Semenogelin-1	P04279	255	267	1550.76	34.4019	1.51474
7843	1598.84	19.077	1598.85	LVYNKNQHQTKNL	2.36e-10	Semenogelin-1	P04279	261	273	1598.85	-9.93775	-1.80692
8050	1622.8	18.2963	1622.83	NQDQQHGRKANKIS	0.000394	Semenogelin-1	P04279	274	287	1622.82	-16.4614	3.8735
8280	1647.84	17.6727	1647.89	DLNALHKTTKSQRH	2.75e-13	Semenogelin-1	P04279	86	99	1647.88	-22.1503	5.76437
8323	1651.84	22.8232	1651.75	QDQGNSPSGKGISSQY	0.0103	Semenogelin-1	P04279	144	159	1651.74	60.0626	3.75845
8389	1661.79	18.4758	1661.85	TSVSGAQKGRKQGGSQS	6.78e-05	Semenogelin-1	P04279	176	192	1661.84	-32.1986	3.30416
8595	1682.84	20.4928	1682.78	DIVIIEQEDDSDRH	5.12e-14	Semenogelin-1	P04279	435	448	1682.77	39.3647	3.11509
8851	1708.82	18.2081	1708.86	NREQDLLSHEQKGR	3.65e-10	Semenogelin-1	P04279	412	425	1708.86	-26.0372	-0.289082
9143	1740.84	19.3228	1740.85	STNREQDLLSHEQKG	0.00023	Semenogelin-1	P04279	410	424	1740.84	0.523311	6.26767
9316	1760.94	17.7376	1760.97	DLNALHKTTKSQRHL	4.89e-13	Semenogelin-1	P04279	86	100	1760.96	-12.814	3.08638
9641	1797.85	20.8512	1797.96	SQTEKLVAGKSQIQAPN	1.07e-09	Semenogelin-1	P04279	376	392	1797.96	-62.5576	0.847628
9949	1835.96	23.8623	1835.84	PSQDQGNSPSGKGISSQY	0.0141	Semenogelin-1	P04279	142	159	1835.83	73.7629	6.21845
10174	1866.98	20.7415	1866.91	SQKQITIPSQEQEHSQ	2.81e-08	Semenogelin-1	P04279	326	341	1866.91	40.0829	1.51641
10181	1867.99	18.351	1867.98	VHGLSKEQTSVSGAQKGR	0.000819	Semenogelin-1	P04279	168	185	1867.99	0.309424	-3.43793
10250	1878.96	17.5279	1878.98	TKNLNQDQQHGRKANK	1.62e-08	Semenogelin-1	P04279	270	285	1878.98	-6.52217	1.4609
10289	1885	20.7385	1884.99	VLQTEELVANKQQRET	1.26e-12	Semenogelin-1	P04279	195	210	1884.99	4.50665	-0.267906
10552	1924.05	18.5618	1923.96	TIPSQEQEHSQKANKIS	9.49e-07	Semenogelin-1	P04279	331	347	1923.97	45.7295	-2.60816
10855	1973.96	17.8531	1973.98	NREQDLLSHEQKGRHQ	1.2e-13	Semenogelin-1	P04279	412	427	1973.98	-8.60344	1.02179
10961	1992.01	19.9301	1991.91	NPKQEPWHGENAKGESGQ	8.58e-13	Semenogelin-1	P04279	392	409	1991.91	50.923	0.719913
11485	2075	18.069	2075.03	TNREQDLLSHEQKGRHQ	5.81e-16	Semenogelin-1	P04279	411	427	2075.03	-10.4389	2.09106
11899	2139.08	20.4	2139.06	TEELVANKQQRETKNSHQ	0.000937	Semenogelin-1	P04279	198	215	2139.07	4.67493	-6.47
12037	2160.12	19.0746	2160.13	LSKEQTSVSGAQKGRKQGGSQ	6.72e-294	Semenogelin-1	P04279	171	191	2160.12	-0.327296	2.45032
12050	2162.04	18.2147	2162.07	STNREQDLLSHEQKGRHQ	8.47e-16	Semenogelin-1	P04279	410	427	2162.06	-7.7195	5.69365
12070	2165.02	21.7259	2165.11	KQGGSQSSYVLQTEELVANK	1.7e-07	Semenogelin-1	P04279	186	205	2165.1	-35.761	6.26947
13467	2377.15	19.2265	2377.22	SYVLQTEELVANKQQRETKN	0.00678	Semenogelin-1	P04279	193	212	2377.22	-31.0244	-1.57831
15076	2635.3	18.1485	2635.35	HQTKNLNQDQQHGRKANKISYQ	1.07e-07	Semenogelin-1	P04279	268	289	2635.33	-11.2862	6.54832
18990	3266.65	21.4	3266.64	SQTEEKAQGKSQKQITIPSQEQEHSQKAN	2.7e-06	Semenogelin-1	P04279	316	344	3266.61	11.3267	6.79
2379	1070.49	18.0346	1070.49	NDHDWTRK	1.55e-05	Semenogelin-2	Q02383	74	81	1070.49	0.601594	0.601594
3281	1155.57	18.1704	1155.59	TEEKIHGKSQ	0.000506	Semenogelin-2	Q02383	318	327	1155.59	-15.0581	1.38371
4320	1242.62	17.3949	1242.63	KDQQHTKSKGS	0.000672	Semenogelin-2	Q02383	52	62	1242.63	-10.9952	-1.33829
4400	1251.63	20.3788	1251.58	YPSSRTEERQ	7.92e-05	Semenogelin-2	Q02383	288	297	1251.58	35.6524	-3.49797
4645	1274.59	21.4923	1274.57	NQDQWSGQNAK	1.15e-05	Semenogelin-2	Q02383	514	524	1274.56	19.6326	4.72554
5738	1381.7	18.4543	1381.67	NLSQDQEHGRKA	3.15e-06	Semenogelin-2	Q02383	272	283	1381.67	22.5531	0.116526
5784	1385.65	20.3164	1385.67	IPSQAQEYGHKE	1.21e-06	Semenogelin-2	Q02383	392	403	1385.66	-5.44362	8.98996
5800	1386.69	19.2363	1386.64	HGPKDIFTTQDE	4.57e-08	Semenogelin-2	Q02383	248	259	1386.64	34.934	-1.1243
6235	1427.69	17.7613	1427.72	GQKDQQHTKSKGS	0.00143	Semenogelin-2	Q02383	50	62	1427.71	-12.4003	5.8107
6305	1435.65	17.7649	1435.65	SQDQEHGHKENK	0.0197	Semenogelin-2	Q02383	334	345	1435.64	2.07712	4.16677
6379	1443.63	17.998	1443.66	IHSQDQEHGHKE	6.54e-06	Semenogelin-2	Q02383	332	343	1443.65	-11.1551	7.54754
6786	1484.79	17.7507	1484.77	HGEKSVQKDVSKGS	4.5e-12	Semenogelin-2	Q02383	300	313	1484.76	17.9693	7.8666
6822	1487.73	17.8974	1487.75	FGQKDQQHTKSKG	9.31e-14	Semenogelin-2	Q02383	49	61	1487.75	-12.1593	1.28382
6860	1491.75	20.9773	1491.8	SFQIEKLVEGKSQ	8.16e-10	Semenogelin-2	Q02383	495	507	1491.79	-30.3715	4.48588
7054	1510.76	19.9831	1510.72	GAQKGRTQGGSQSSY	0.000697	Semenogelin-2	Q02383	180	194	1510.71	28.8394	5.00956
7186	1526.74	23.1934	1526.83	VLQTEELVVNKQQ	6.27e-10	Semenogelin-2	Q02383	195	207	1526.83	-58.5671	-0.27639
7258	1534.73	18.1581	1534.74	HVDINDHDWTRK	1.21e-08	Semenogelin-2	Q02383	70	81	1534.73	0.203293	8.02227
7343	1544.7	18.2357	1544.7	TIHSQDQEHGHKE	2.7e-295	Semenogelin-2	Q02383	331	343	1544.7	0.141128	2.08326
7633	1574.77	18.2835	1574.79	FGQKDQQHTKSKGS	1.05e-10	Semenogelin-2	Q02383	49	62	1574.78	-9.60007	6.27516
7760	1589.83	17.6346	1589.87	DLNALHKATKSKQH	1.21e-296	Semenogelin-2	Q02383	86	99	1589.86	-19.3652	3.90725
7893	1604.8	20.6006	1604.89	ISFQIEKLVEGKSQ	2.85e-14	Semenogelin-2	Q02383	494	507	1604.88	-48.2105	7.86851
8041	1621.77	18.5724	1621.77	HVDINDHDWTRKS	2.93e-08	Semenogelin-2	Q02383	70	82	1621.76	5.72403	6.34064
9006	1725.85	18.7289	1725.87	SIQTEEKIHGKSQNQ	5.24e-11	Semenogelin-2	Q02383	315	329	1725.86	-9.60446	3.14277
9142	1740.83	20.6909	1740.87	LQHGPKDIFTTQDEL	4.54e-07	Semenogelin-2	Q02383	246	260	1740.87	-22.5543	0.997204
9543	1786.8	17.5988	1786.84	TIHSQDQEHGHKENK	6.27e-10	Semenogelin-2	Q02383	331	345	1786.83	-21.0837	2.98125
9700	1804.86	19.4002	1804.82	DINDHDWTRKSQQY	9.54e-10	Semenogelin-2	Q02383	72	85	1804.81	27.2189	3.94778
9868	1824.87	23.902	1824.93	IFTTQDELLVYNKNQ	9.07e-07	Semenogelin-2	Q02383	253	267	1824.93	-28.3732	2.31297
9881	1826.89	21.2719	1826.86	ASASGAQKGRTQGGSQSSY	6.02e-297	Semenogelin-2	Q02383	176	194	1826.85	22.0505	5.08142
10928	1986.94	18.2063	1986.96	TIHSQDQEHGHKENKIS	0.000944	Semenogelin-2	Q02383	331	347	1986.95	-3.40471	4.64783
10967	1993.01	21.628	1993.05	DVSQSSISFQIEKLVEGK	0.000105	Semenogelin-2	Q02383	488	505	1993.04	-11.9346	6.63008
11260	2040.96	19.7442	2041.12	VLQTEELVVNKQQRETK	7.45e-08	Semenogelin-2	Q02383	195	211	2041.12	-77.7849	1.58345
11557	2086	18.432	2086.02	VTIHSQDQEHGHKENKIS	3.14e-06	Semenogelin-2	Q02383	330	347	2086.02	-8.2353	0.393573
12083	2167.12	21.1	2167.12	TEELVVNKQQRETKNSHQ	9.07e-07	Semenogelin-2	Q02383	198	215	2167.1	10.1518	8.16
12209	2187.06	18.7013	2187.09	FGQKDQQHTKSKGSFSIQH	5.25e-14	Semenogelin-2	Q02383	49	67	2187.08	-9.19673	3.60572
15331	2670.4	21.4	2670.39	YVLQTEELVVNKQQRETKNSHQ	4.84e-05	Semenogelin-2	Q02383	194	215	2670.37	10.1109	6.37
3461	1170.53	21.7988	1170.53	GSKEDPQTFY	0.0432	Serotransferrin	P02787	105	114	1170.52	10.8345	9.12586
8198	1638.85	20.5727	1638.93	KVPQVSTPTLVEVSR	3.55e-05	Serum albumin	P02768	438	452	1638.93	-50.9302	-0.287383
10164	1865.9	24.1835	1865.9	PSLAAPDGSAPSAPRAPAmS	1.43e-06	SHC-transforming protein 3	Q92529	103	122	1865.89	0.985051	3.12879
18776	3236.64	20.2875	3236.66	VLKTNDDRNQTANLTNQGKNVTKNVTGFF	0.0222	Solute carrier organic anion transporter family member 1B3	Q9NPD5	298	326	3236.65	-3.3374	1.91494
5650	1372.71	21.9875	1372.72	LPNLLMRLEQm	0.00449	Stabilin-2	Q8WWQ8	1137	1147	1372.72	-4.13631	-0.49391
5540	1361.7	19.2998	1361.69	QGSKKADTNALTE	0.00029	Tenascin-N	Q9UQP3	518	530	1361.68	14.1935	8.31841
4796	1289.63	21.1477	1289.57	EGEQGVDEGGVSK	9.27e-06	Ubiquitin-protein ligase E3A	Q05086	560	572	1289.57	44.5581	-2.74432
9216	1749.87	23.9855	1749.86	QGPQQVGAGQTFEYLK	0.000248	VIP36-like protein	Q9H0V9	37	52	1749.87	0.22916	-4.91408
9514	1783.92	24.0857	1783.9	SPIHFAGAQTSLPAFSPG	0.00132	Voltage-dependent N-type calcium channel subunit alpha-1B	Q00975	2209	2226	1783.89	15.5088	5.97907
7804	1594.79	23.0794	1594.79	LTIPSPDADLATSGTH	1.45e-05	Zinc finger protein 76	P36508	469	484	1594.78	1.96516	3.84629
10231	1876.99	24.0871	1877.1	VLGLLGGVIMMVLIAHLE	3.34e-06	Zinc transporter SLC39A7	Q92504	452	469	1877.09	-49.6695	6.26822
